# Supplementary material for: Starting to have sexual intercourse is associated with increases in cervicovaginal immune mediators in young women: a prospective study and meta-analysis
Source: eLife. 2022 Oct 25;11:e78565. doi: 10.7554/eLife.78565 (PMC9596159; doi:10.7554/eLife.78565)
Supplement: Source code 1. — An R project which cleans the raw data, runs all of the models reported in the paper, and generates the figures and tables. [file elife-78565-code1.zip]

Archive with 41 entries (34 files):
- ThikaPrePostSexManuscript/data/
- ThikaPrePostSexManuscript/data/clean/
- ThikaPrePostSexManuscript/data/clean/ghosh_2018.csv
- ThikaPrePostSexManuscript/data/clean/jespers_2016.csv
- ThikaPrePostSexManuscript/data/clean/meta_analysis.csv
- ThikaPrePostSexManuscript/data/clean/metadata.csv
- ThikaPrePostSexManuscript/data/clean/models.csv
- ThikaPrePostSexManuscript/data/clean/models_days_since_first_sex.csv
- ThikaPrePostSexManuscript/data/clean/msd_data.csv
- ThikaPrePostSexManuscript/data/raw/
- ThikaPrePostSexManuscript/data/raw/2020-08-20_DataFile 2020-aug-20_complete_BV_STI.xlsx
- ThikaPrePostSexManuscript/data/raw/2021-05-13_TotalProtein.xlsx
- ThikaPrePostSexManuscript/data/raw/2021-05-18_compiled_Thika_data_22Nov16_to_7Mar17.csv
- ThikaPrePostSexManuscript/data/raw/2021-06-10_cleaned_progesterone_data.xlsx
- ThikaPrePostSexManuscript/data/raw/2021-06-23_Ghosh2018.xlsx
- ThikaPrePostSexManuscript/data/raw/2021-06-29_Psa.xlsx
- ThikaPrePostSexManuscript/data/raw/2021-07-19_Jespers-data.csv
- ThikaPrePostSexManuscript/data/raw/2022-07-25_Demographics.xlsx
- ThikaPrePostSexManuscript/data/raw/LODs.xlsx
- ThikaPrePostSexManuscript/data/required_files/
- ThikaPrePostSexManuscript/data/required_files/cytokine_lookup.xlsx
- ThikaPrePostSexManuscript/figures/
- ThikaPrePostSexManuscript/figures/images/
- ThikaPrePostSexManuscript/make_paper.R
- ThikaPrePostSexManuscript/R/
- ThikaPrePostSexManuscript/R/clean_metadata.R
- ThikaPrePostSexManuscript/R/clean_msd_data.R
- ThikaPrePostSexManuscript/R/clean_other_studies.R
- ThikaPrePostSexManuscript/R/figures.R
- ThikaPrePostSexManuscript/R/functions_data_cleaning.R
- ThikaPrePostSexManuscript/R/functions_modeling.R
- ThikaPrePostSexManuscript/R/functions_style.R
- ThikaPrePostSexManuscript/R/generate_supplement.R
- ThikaPrePostSexManuscript/R/get_data.R
- ThikaPrePostSexManuscript/R/meta_analysis.R
- ThikaPrePostSexManuscript/R/model_data.R
- ThikaPrePostSexManuscript/R/plot_each_analyte_meta-analysis_separately.Rmd
- ThikaPrePostSexManuscript/R/source_all.R
- ThikaPrePostSexManuscript/R/tables.Rmd
- ThikaPrePostSexManuscript/README.html
- ThikaPrePostSexManuscript/ThikaPrePostSexManuscript.Rproj
