# Supplementary material for: Starting to have sexual intercourse is associated with increases in cervicovaginal immune mediators in young women: a prospective study and meta-analysis
Source: eLife. 2022 Oct 25;11:e78565. doi: 10.7554/eLife.78565 (PMC9596159; doi:10.7554/eLife.78565)
Supplement: Source code 1. — An R project which cleans the raw data, runs all of the models reported in the paper, and generates the figures and tables. [file elife-78565-code1.zip › ThikaPrePostSexManuscript/data/clean/ghosh_2018.csv]

StudyName	PatientId	Sex	MenstrualPhase	DaysSinceLmp	RegularCycle	Age	Race	TotalProtein	Assay	Concentration	Log2Concentration	Detectable
Ghosh-2018	001-HRA	Post	Unknown	-9	Regular	14	African-American	0.22175999999999998	Elafin	1087715.089	20.052869282608196	In
Ghosh-2018	003-HRA	Post	Follicular	11	Regular	17	African-American	0.52565	Elafin	2500260	21.253646696694236	In
Ghosh-2018	004-HRA	Post	Follicular	5	Regular	15	Caucasian	0.46653100000000003	Elafin	786266.177	19.58465826940182	In
Ghosh-2018	006-HRA	Post	Follicular	9	Regular	17	Caucasian	0.300875	Elafin	245726.6	17.90669451288952	In
Ghosh-2018	008-HRA	Post	Follicular	6	Regular	17	Caucasian	0.101593	Elafin	54809.056	15.742126666291346	In
Ghosh-2018	010-HRA	Post	Unknown	92	Irregular	16	Hispanic	0.350554	Elafin	412683.412	18.654675924154915	In
Ghosh-2018	013-HRA	Post	Follicular	11	Irregular	16	Caucasian	0.32206799999999997	Elafin	113719.269	16.7951172047919	In
Ghosh-2018	014-HRA	Post	Follicular	13	Regular	17	African-American	0.24654900000000002	Elafin	757066.697	19.53006088058231	In
Ghosh-2018	015-HRA	Post	Follicular	14	Regular	17	Caucasian	0.090657	Elafin	134726.052	17.039669326402976	In
Ghosh-2018	017-HRA	Post	Luteal	16	Regular	16	Caucasian	0.29607799999999995	Elafin	850943.475	19.698703776682244	In
Ghosh-2018	002-HRA	Pre	Luteal	28	Regular	14	African-American	0.044837	Elafin	478554.309	18.868323133482356	In
Ghosh-2018	005-HRA	Pre	Luteal	17	Regular	13	African-American	0.345231	Elafin	150173.511	17.196270833766047	In
Ghosh-2018	007-HRA	Pre	Follicular	6	Regular	14	Caucasian	0.291991	Elafin	91203.86	16.476807264082147	In
Ghosh-2018	009-HRA	Pre	Luteal	27	Regular	16	Caucasian	0.228643	Elafin	516106.062	18.977308050546036	In
Ghosh-2018	011-HRA	Pre	Follicular	5	Irregular	15	African-American	1.648055	Elafin	690130.739	19.396510167689907	In
Ghosh-2018	012-HRA	Pre	Follicular	8	Irregular	12	Caucasian	0.11212000000000001	Elafin	399075.421	18.60630190063409	In
Ghosh-2018	018-HRA	Pre	Follicular	4	Regular	15	African-American	0.21627000000000002	Elafin	125200.994	16.933886490646465	In
Ghosh-2018	019-HRA	Pre	Luteal	15	Regular	11	African-American	0.037745	Elafin	6706.713	12.711390150866265	In
Ghosh-2018	001-HRA	Post	Unknown	-9	Regular	14	African-American	0.22175999999999998	IL-1a	54.833	5.776972502804808	In
Ghosh-2018	003-HRA	Post	Follicular	11	Regular	17	African-American	0.52565	IL-1a	209.848	7.713200903158987	In
Ghosh-2018	004-HRA	Post	Follicular	5	Regular	15	Caucasian	0.46653100000000003	IL-1a	136.581	7.093612991760732	In
Ghosh-2018	006-HRA	Post	Follicular	9	Regular	17	Caucasian	0.300875	IL-1a	79.851	6.319238569975432	In
Ghosh-2018	008-HRA	Post	Follicular	6	Regular	17	Caucasian	0.101593	IL-1a	11.872	3.5694910919587164	In
Ghosh-2018	010-HRA	Post	Unknown	92	Irregular	16	Hispanic	0.350554	IL-1a	81.028	6.340348626104649	In
Ghosh-2018	013-HRA	Post	Follicular	11	Irregular	16	Caucasian	0.32206799999999997	IL-1a	89.26	6.4799419014771305	In
Ghosh-2018	014-HRA	Post	Follicular	13	Regular	17	African-American	0.24654900000000002	IL-1a	36.7	5.197708157955851	In
Ghosh-2018	015-HRA	Post	Follicular	14	Regular	17	Caucasian	0.090657	IL-1a	36.698	5.197629534830357	In
Ghosh-2018	017-HRA	Post	Luteal	16	Regular	16	Caucasian	0.29607799999999995	IL-1a	12.89	3.6881803585869264	In
Ghosh-2018	002-HRA	Pre	Luteal	28	Regular	14	African-American	0.044837	IL-1a	8.518	3.0905147298882505	In
Ghosh-2018	005-HRA	Pre	Luteal	17	Regular	13	African-American	0.345231	IL-1a	11.857	3.567667127316647	In
Ghosh-2018	007-HRA	Pre	Follicular	6	Regular	14	Caucasian	0.291991	IL-1a	16.415	4.036942844798256	In
Ghosh-2018	009-HRA	Pre	Luteal	27	Regular	16	Caucasian	0.228643	IL-1a	21.622	4.434428071088081	In
Ghosh-2018	011-HRA	Pre	Follicular	5	Irregular	15	African-American	1.648055	IL-1a	86.438	6.433593786433897	In
Ghosh-2018	012-HRA	Pre	Follicular	8	Irregular	12	Caucasian	0.11212000000000001	IL-1a	67.13	6.06888573730101	In
Ghosh-2018	018-HRA	Pre	Follicular	4	Regular	15	African-American	0.21627000000000002	IL-1a	17.161	4.101061718412813	In
Ghosh-2018	019-HRA	Pre	Luteal	15	Regular	11	African-American	0.037745	IL-1a	6.146	2.6196477669308753	In
Ghosh-2018	001-HRA	Post	Unknown	-9	Regular	14	African-American	0.22175999999999998	IL-1b	3.612	1.8527978928187712	Below
Ghosh-2018	003-HRA	Post	Follicular	11	Regular	17	African-American	0.52565	IL-1b	98.339	6.619691779490916	In
Ghosh-2018	004-HRA	Post	Follicular	5	Regular	15	Caucasian	0.46653100000000003	IL-1b	68.831	6.104986564952734	In
Ghosh-2018	006-HRA	Post	Follicular	9	Regular	17	Caucasian	0.300875	IL-1b	22.713	4.505446368932029	In
Ghosh-2018	008-HRA	Post	Follicular	6	Regular	17	Caucasian	0.101593	IL-1b	3.612	1.8527978928187712	Below
Ghosh-2018	010-HRA	Post	Unknown	92	Irregular	16	Hispanic	0.350554	IL-1b	18.73	4.227278994468321	In
Ghosh-2018	013-HRA	Post	Follicular	11	Irregular	16	Caucasian	0.32206799999999997	IL-1b	56.625	5.8233672400462355	In
Ghosh-2018	014-HRA	Post	Follicular	13	Regular	17	African-American	0.24654900000000002	IL-1b	81.363	6.346300969821831	In
Ghosh-2018	015-HRA	Post	Follicular	14	Regular	17	Caucasian	0.090657	IL-1b	3.612	1.8527978928187712	Below
Ghosh-2018	017-HRA	Post	Luteal	16	Regular	16	Caucasian	0.29607799999999995	IL-1b	3.612	1.8527978928187712	Below
Ghosh-2018	002-HRA	Pre	Luteal	28	Regular	14	African-American	0.044837	IL-1b	3.612	1.8527978928187712	Below
Ghosh-2018	005-HRA	Pre	Luteal	17	Regular	13	African-American	0.345231	IL-1b	3.612	1.8527978928187712	Below
Ghosh-2018	007-HRA	Pre	Follicular	6	Regular	14	Caucasian	0.291991	IL-1b	63.69	5.992994966851809	In
Ghosh-2018	009-HRA	Pre	Luteal	27	Regular	16	Caucasian	0.228643	IL-1b	31.776	4.9898656228662865	In
Ghosh-2018	011-HRA	Pre	Follicular	5	Irregular	15	African-American	1.648055	IL-1b	379.188	8.566769498382136	In
Ghosh-2018	012-HRA	Pre	Follicular	8	Irregular	12	Caucasian	0.11212000000000001	IL-1b	3.612	1.8527978928187712	Below
Ghosh-2018	018-HRA	Pre	Follicular	4	Regular	15	African-American	0.21627000000000002	IL-1b	7.224	2.852797892818771	In
Ghosh-2018	019-HRA	Pre	Luteal	15	Regular	11	African-American	0.037745	IL-1b	3.612	1.8527978928187712	Below
Ghosh-2018	001-HRA	Post	Unknown	-9	Regular	14	African-American	0.22175999999999998	HBD-2	3245.868	11.664388615534547	In
Ghosh-2018	003-HRA	Post	Follicular	11	Regular	17	African-American	0.52565	HBD-2	52127.1	15.669745979901636	In
Ghosh-2018	004-HRA	Post	Follicular	5	Regular	15	Caucasian	0.46653100000000003	HBD-2	23376.6	14.51277749248846	In
Ghosh-2018	006-HRA	Post	Follicular	9	Regular	17	Caucasian	0.300875	HBD-2	19001.122	14.213796990529008	In
Ghosh-2018	008-HRA	Post	Follicular	6	Regular	17	Caucasian	0.101593	HBD-2	537.12	9.069100631922826	In
Ghosh-2018	010-HRA	Post	Unknown	92	Irregular	16	Hispanic	0.350554	HBD-2	2719.169	11.408950104242864	In
Ghosh-2018	013-HRA	Post	Follicular	11	Irregular	16	Caucasian	0.32206799999999997	HBD-2	2815.666	11.459260493380855	In
Ghosh-2018	014-HRA	Post	Follicular	13	Regular	17	African-American	0.24654900000000002	HBD-2	4610.436	12.170687474643062	In
Ghosh-2018	015-HRA	Post	Follicular	14	Regular	17	Caucasian	0.090657	HBD-2	3343.547	11.707163681984001	In
Ghosh-2018	017-HRA	Post	Luteal	16	Regular	16	Caucasian	0.29607799999999995	HBD-2	12166.654	13.570644840836287	In
Ghosh-2018	002-HRA	Pre	Luteal	28	Regular	14	African-American	0.044837	HBD-2	1844.405	10.848939766533796	In
Ghosh-2018	005-HRA	Pre	Luteal	17	Regular	13	African-American	0.345231	HBD-2	1674.295	10.70933802852484	In
Ghosh-2018	007-HRA	Pre	Follicular	6	Regular	14	Caucasian	0.291991	HBD-2	444.398	8.795708513710158	In
Ghosh-2018	009-HRA	Pre	Luteal	27	Regular	16	Caucasian	0.228643	HBD-2	27067.85	14.72429267835011	In
Ghosh-2018	011-HRA	Pre	Follicular	5	Irregular	15	African-American	1.648055	HBD-2	22661.585	14.467961149431204	In
Ghosh-2018	012-HRA	Pre	Follicular	8	Irregular	12	Caucasian	0.11212000000000001	HBD-2	7225.635	12.818908664122482	In
Ghosh-2018	018-HRA	Pre	Follicular	4	Regular	15	African-American	0.21627000000000002	HBD-2	1713.467	10.74270269163747	In
Ghosh-2018	019-HRA	Pre	Luteal	15	Regular	11	African-American	0.037745	HBD-2	211.925	7.72740997686457	In
Ghosh-2018	001-HRA	Post	Unknown	-9	Regular	14	African-American	0.22175999999999998	CCL20	97.477	6.606989945541111	In
Ghosh-2018	003-HRA	Post	Follicular	11	Regular	17	African-American	0.52565	CCL20	95.04	6.570462931026041	In
Ghosh-2018	004-HRA	Post	Follicular	5	Regular	15	Caucasian	0.46653100000000003	CCL20	123.313	6.946181090463512	In
Ghosh-2018	006-HRA	Post	Follicular	9	Regular	17	Caucasian	0.300875	CCL20	105.827	6.725563943848647	In
Ghosh-2018	008-HRA	Post	Follicular	6	Regular	17	Caucasian	0.101593	CCL20	86.393	6.432842517526038	In
Ghosh-2018	010-HRA	Post	Unknown	92	Irregular	16	Hispanic	0.350554	CCL20	87.637	6.453468193555963	In
Ghosh-2018	013-HRA	Post	Follicular	11	Irregular	16	Caucasian	0.32206799999999997	CCL20	573.733	9.164235691148146	In
Ghosh-2018	014-HRA	Post	Follicular	13	Regular	17	African-American	0.24654900000000002	CCL20	97.477	6.606989945541111	In
Ghosh-2018	015-HRA	Post	Follicular	14	Regular	17	Caucasian	0.090657	CCL20	105.878	6.7262590379513725	In
Ghosh-2018	017-HRA	Post	Luteal	16	Regular	16	Caucasian	0.29607799999999995	CCL20	103.498	6.693459079064926	In
Ghosh-2018	002-HRA	Pre	Luteal	28	Regular	14	African-American	0.044837	CCL20	73.621	6.202045440985901	In
Ghosh-2018	005-HRA	Pre	Luteal	17	Regular	13	African-American	0.345231	CCL20	102.303	6.6767046420100895	In
Ghosh-2018	007-HRA	Pre	Follicular	6	Regular	14	Caucasian	0.291991	CCL20	238.916	7.900359662856155	In
Ghosh-2018	009-HRA	Pre	Luteal	27	Regular	16	Caucasian	0.228643	CCL20	221.235	7.789435831821342	In
Ghosh-2018	011-HRA	Pre	Follicular	5	Irregular	15	African-American	1.648055	CCL20	515.753	9.010536497689753	In
Ghosh-2018	012-HRA	Pre	Follicular	8	Irregular	12	Caucasian	0.11212000000000001	CCL20	81.355	6.346159110158654	In
Ghosh-2018	018-HRA	Pre	Follicular	4	Regular	15	African-American	0.21627000000000002	CCL20	115.256	6.848698046242179	In
Ghosh-2018	019-HRA	Pre	Luteal	15	Regular	11	African-American	0.037745	CCL20	99.968	6.6433944534798925	In
Ghosh-2018	001-HRA	Post	Unknown	-9	Regular	14	African-American	0.22175999999999998	SLPI	211731.285	17.691874929326392	In
Ghosh-2018	003-HRA	Post	Follicular	11	Regular	17	African-American	0.52565	SLPI	691677.209	19.399739394348522	In
Ghosh-2018	004-HRA	Post	Follicular	5	Regular	15	Caucasian	0.46653100000000003	SLPI	40554.59	15.307577588578525	In
Ghosh-2018	006-HRA	Post	Follicular	9	Regular	17	Caucasian	0.300875	SLPI	96105.089	16.552325206809396	In
Ghosh-2018	008-HRA	Post	Follicular	6	Regular	17	Caucasian	0.101593	SLPI	14785.667	13.851911706260116	In
Ghosh-2018	010-HRA	Post	Unknown	92	Irregular	16	Hispanic	0.350554	SLPI	62460.088	15.930646981521996	In
Ghosh-2018	013-HRA	Post	Follicular	11	Irregular	16	Caucasian	0.32206799999999997	SLPI	140208.288	17.097212106974283	In
Ghosh-2018	014-HRA	Post	Follicular	13	Regular	17	African-American	0.24654900000000002	SLPI	120512.831	16.87882723279736	In
Ghosh-2018	015-HRA	Post	Follicular	14	Regular	17	Caucasian	0.090657	SLPI	883340.637	19.75261035686767	In
Ghosh-2018	017-HRA	Post	Luteal	16	Regular	16	Caucasian	0.29607799999999995	SLPI	1766681.274	20.75261035686767	Above
Ghosh-2018	002-HRA	Pre	Luteal	28	Regular	14	African-American	0.044837	SLPI	649706.657	19.30942896178473	In
Ghosh-2018	005-HRA	Pre	Luteal	17	Regular	13	African-American	0.345231	SLPI	1766681.274	20.75261035686767	Above
Ghosh-2018	007-HRA	Pre	Follicular	6	Regular	14	Caucasian	0.291991	SLPI	99243.978	16.598691943536867	In
Ghosh-2018	009-HRA	Pre	Luteal	27	Regular	16	Caucasian	0.228643	SLPI	290512.867	18.14824253736437	In
Ghosh-2018	011-HRA	Pre	Follicular	5	Irregular	15	African-American	1.648055	SLPI	228454.483	17.801547227503683	In
Ghosh-2018	012-HRA	Pre	Follicular	8	Irregular	12	Caucasian	0.11212000000000001	SLPI	100763.654	16.6206158191295	In
Ghosh-2018	018-HRA	Pre	Follicular	4	Regular	15	African-American	0.21627000000000002	SLPI	42295.551	15.36821829613809	In
Ghosh-2018	019-HRA	Pre	Luteal	15	Regular	11	African-American	0.037745	SLPI	159548.339	17.28363406375641	In
Ghosh-2018	001-HRA	Post	Unknown	-9	Regular	14	African-American	0.22175999999999998	TNF	6.027	2.591440064792361	In
Ghosh-2018	003-HRA	Post	Follicular	11	Regular	17	African-American	0.52565	TNF	27.253	4.768343144846539	In
Ghosh-2018	004-HRA	Post	Follicular	5	Regular	15	Caucasian	0.46653100000000003	TNF	16.884	4.077584829295602	In
Ghosh-2018	006-HRA	Post	Follicular	9	Regular	17	Caucasian	0.300875	TNF	18.574	4.215212634917635	In
Ghosh-2018	008-HRA	Post	Follicular	6	Regular	17	Caucasian	0.101593	TNF	4.67	2.2234225499349374	In
Ghosh-2018	010-HRA	Post	Unknown	92	Irregular	16	Hispanic	0.350554	TNF	5.55	2.4724877714627436	In
Ghosh-2018	013-HRA	Post	Follicular	11	Irregular	16	Caucasian	0.32206799999999997	TNF	14.613	3.8691804838995174	In
Ghosh-2018	014-HRA	Post	Follicular	13	Regular	17	African-American	0.24654900000000002	TNF	4.794	2.261229908987046	In
Ghosh-2018	015-HRA	Post	Follicular	14	Regular	17	Caucasian	0.090657	TNF	16.298	4.026623030686411	In
Ghosh-2018	017-HRA	Post	Luteal	16	Regular	16	Caucasian	0.29607799999999995	TNF	15.241	3.929885659641855	In
Ghosh-2018	002-HRA	Pre	Luteal	28	Regular	14	African-American	0.044837	TNF	4.012	2.0043216059500937	In
Ghosh-2018	005-HRA	Pre	Luteal	17	Regular	13	African-American	0.345231	TNF	16.884	4.077584829295602	In
Ghosh-2018	007-HRA	Pre	Follicular	6	Regular	14	Caucasian	0.291991	TNF	18.766	4.2300492652935	In
Ghosh-2018	009-HRA	Pre	Luteal	27	Regular	16	Caucasian	0.228643	TNF	19.455	4.282069075198131	In
Ghosh-2018	011-HRA	Pre	Follicular	5	Irregular	15	African-American	1.648055	TNF	95.779	6.581637467790863	In
Ghosh-2018	012-HRA	Pre	Follicular	8	Irregular	12	Caucasian	0.11212000000000001	TNF	23.389	4.547758275265956	In
Ghosh-2018	018-HRA	Pre	Follicular	4	Regular	15	African-American	0.21627000000000002	TNF	65.487	6.033136636698296	In
Ghosh-2018	019-HRA	Pre	Luteal	15	Regular	11	African-American	0.037745	TNF	31.698	4.986319910611433	In
Ghosh-2018	001-HRA	Post	Unknown	-9	Regular	14	African-American	0.22175999999999998	CXCL8	58.829	5.878455607812002	In
Ghosh-2018	003-HRA	Post	Follicular	11	Regular	17	African-American	0.52565	CXCL8	1202.568	10.231902759105697	In
Ghosh-2018	004-HRA	Post	Follicular	5	Regular	15	Caucasian	0.46653100000000003	CXCL8	2667.986	11.38153538080094	In
Ghosh-2018	006-HRA	Post	Follicular	9	Regular	17	Caucasian	0.300875	CXCL8	544.312	9.088290032102023	In
Ghosh-2018	008-HRA	Post	Follicular	6	Regular	17	Caucasian	0.101593	CXCL8	56.979	5.832358397003659	In
Ghosh-2018	010-HRA	Post	Unknown	92	Irregular	16	Hispanic	0.350554	CXCL8	450.322	8.814813150500434	In
Ghosh-2018	013-HRA	Post	Follicular	11	Irregular	16	Caucasian	0.32206799999999997	CXCL8	751.238	9.553126230701695	In
Ghosh-2018	014-HRA	Post	Follicular	13	Regular	17	African-American	0.24654900000000002	CXCL8	673.511	9.395557698217841	In
Ghosh-2018	015-HRA	Post	Follicular	14	Regular	17	Caucasian	0.090657	CXCL8	304.314	8.249416896502574	In
Ghosh-2018	017-HRA	Post	Luteal	16	Regular	16	Caucasian	0.29607799999999995	CXCL8	65.87	6.041549645011417	In
Ghosh-2018	002-HRA	Pre	Luteal	28	Regular	14	African-American	0.044837	CXCL8	48.115	5.588414823644175	In
Ghosh-2018	005-HRA	Pre	Luteal	17	Regular	13	African-American	0.345231	CXCL8	82.258	6.362084089833379	In
Ghosh-2018	007-HRA	Pre	Follicular	6	Regular	14	Caucasian	0.291991	CXCL8	850.886	9.732822045244523	In
Ghosh-2018	009-HRA	Pre	Luteal	27	Regular	16	Caucasian	0.228643	CXCL8	1467.544	10.51918804362275	In
Ghosh-2018	011-HRA	Pre	Follicular	5	Irregular	15	African-American	1.648055	CXCL8	4604.448	12.168812495181399	In
Ghosh-2018	012-HRA	Pre	Follicular	8	Irregular	12	Caucasian	0.11212000000000001	CXCL8	77.024	6.26723614181241	In
Ghosh-2018	018-HRA	Pre	Follicular	4	Regular	15	African-American	0.21627000000000002	CXCL8	360.693	8.494627614665442	In
Ghosh-2018	019-HRA	Pre	Luteal	15	Regular	11	African-American	0.037745	CXCL8	30.458	4.928749306416668	In
Ghosh-2018	001-HRA	Post	Unknown	-9	Regular	14	African-American	0.22175999999999998	IL-6	1.976	0.9825829469225906	In
Ghosh-2018	003-HRA	Post	Follicular	11	Regular	17	African-American	0.52565	IL-6	19.574	4.290866699625002	In
Ghosh-2018	004-HRA	Post	Follicular	5	Regular	15	Caucasian	0.46653100000000003	IL-6	119.636	6.90250776999997	In
Ghosh-2018	006-HRA	Post	Follicular	9	Regular	17	Caucasian	0.300875	IL-6	52.78	5.721919445551544	In
Ghosh-2018	008-HRA	Post	Follicular	6	Regular	17	Caucasian	0.101593	IL-6	1.75	0.8073549220576041	Below
Ghosh-2018	010-HRA	Post	Unknown	92	Irregular	16	Hispanic	0.350554	IL-6	3.511	1.811881996218668	In
Ghosh-2018	013-HRA	Post	Follicular	11	Irregular	16	Caucasian	0.32206799999999997	IL-6	114.279	6.8364165068935945	In
Ghosh-2018	014-HRA	Post	Follicular	13	Regular	17	African-American	0.24654900000000002	IL-6	99.216	6.6325008894845165	In
Ghosh-2018	015-HRA	Post	Follicular	14	Regular	17	Caucasian	0.090657	IL-6	1.75	0.8073549220576041	Below
Ghosh-2018	017-HRA	Post	Luteal	16	Regular	16	Caucasian	0.29607799999999995	IL-6	1.75	0.8073549220576041	Below
Ghosh-2018	002-HRA	Pre	Luteal	28	Regular	14	African-American	0.044837	IL-6	1.75	0.8073549220576041	Below
Ghosh-2018	005-HRA	Pre	Luteal	17	Regular	13	African-American	0.345231	IL-6	5.652	2.498761465671852	In
Ghosh-2018	007-HRA	Pre	Follicular	6	Regular	14	Caucasian	0.291991	IL-6	107.304	6.745560046601711	In
Ghosh-2018	009-HRA	Pre	Luteal	27	Regular	16	Caucasian	0.228643	IL-6	112.137	6.809118568802373	In
Ghosh-2018	011-HRA	Pre	Follicular	5	Irregular	15	African-American	1.648055	IL-6	885.425	9.790226298321002	In
Ghosh-2018	012-HRA	Pre	Follicular	8	Irregular	12	Caucasian	0.11212000000000001	IL-6	4.956	2.309176187478515	In
Ghosh-2018	018-HRA	Pre	Follicular	4	Regular	15	African-American	0.21627000000000002	IL-6	11.231	3.4894144848530115	In
Ghosh-2018	019-HRA	Pre	Luteal	15	Regular	11	African-American	0.037745	IL-6	1.75	0.8073549220576041	Below
Ghosh-2018	001-HRA	Post	Unknown	-9	Regular	14	African-American	0.22175999999999998	MMP-1	143.84012830336124	7.16832240260388	Below
Ghosh-2018	003-HRA	Post	Follicular	11	Regular	17	African-American	0.52565	MMP-1	143.84012830336124	7.16832240260388	Below
Ghosh-2018	004-HRA	Post	Follicular	5	Regular	15	Caucasian	0.46653100000000003	MMP-1	143.84012830336124	7.16832240260388	Below
Ghosh-2018	006-HRA	Post	Follicular	9	Regular	17	Caucasian	0.300875	MMP-1	143.84012830336124	7.16832240260388	Below
Ghosh-2018	008-HRA	Post	Follicular	6	Regular	17	Caucasian	0.101593	MMP-1	1869.4307384619558	10.868383305669084	In
Ghosh-2018	010-HRA	Post	Unknown	92	Irregular	16	Hispanic	0.350554	MMP-1	143.84012830336124	7.16832240260388	Below
Ghosh-2018	013-HRA	Post	Follicular	11	Irregular	16	Caucasian	0.32206799999999997	MMP-1	143.84012830336124	7.16832240260388	Below
Ghosh-2018	014-HRA	Post	Follicular	13	Regular	17	African-American	0.24654900000000002	MMP-1	143.84012830336124	7.16832240260388	Below
Ghosh-2018	015-HRA	Post	Follicular	14	Regular	17	Caucasian	0.090657	MMP-1	143.84012830336124	7.16832240260388	Below
Ghosh-2018	017-HRA	Post	Luteal	16	Regular	16	Caucasian	0.29607799999999995	MMP-1	143.84012830336124	7.16832240260388	Below
Ghosh-2018	002-HRA	Pre	Luteal	28	Regular	14	African-American	0.044837	MMP-1	143.84012830336124	7.16832240260388	Below
Ghosh-2018	005-HRA	Pre	Luteal	17	Regular	13	African-American	0.345231	MMP-1	143.84012830336124	7.16832240260388	Below
Ghosh-2018	007-HRA	Pre	Follicular	6	Regular	14	Caucasian	0.291991	MMP-1	143.84012830336124	7.16832240260388	Below
Ghosh-2018	009-HRA	Pre	Luteal	27	Regular	16	Caucasian	0.228643	MMP-1	143.84012830336124	7.16832240260388	Below
Ghosh-2018	011-HRA	Pre	Follicular	5	Irregular	15	African-American	1.648055	MMP-1	7045.804730282172	12.78254877673066	In
Ghosh-2018	012-HRA	Pre	Follicular	8	Irregular	12	Caucasian	0.11212000000000001	MMP-1	143.84012830336124	7.16832240260388	Below
Ghosh-2018	018-HRA	Pre	Follicular	4	Regular	15	African-American	0.21627000000000002	MMP-1	143.84012830336124	7.16832240260388	Below
Ghosh-2018	019-HRA	Pre	Luteal	15	Regular	11	African-American	0.037745	MMP-1	287.6802566067225	8.16832240260388	In
Ghosh-2018	001-HRA	Post	Unknown	-9	Regular	14	African-American	0.22175999999999998	MMP-2	815.2234658675561	9.671051769251354	Below
Ghosh-2018	003-HRA	Post	Follicular	11	Regular	17	African-American	0.52565	MMP-2	7893.999457366436	12.946540704722242	In
Ghosh-2018	004-HRA	Post	Follicular	5	Regular	15	Caucasian	0.46653100000000003	MMP-2	10723.786411731566	13.388526769759853	In
Ghosh-2018	006-HRA	Post	Follicular	9	Regular	17	Caucasian	0.300875	MMP-2	4475.647189879766	12.12788059946787	In
Ghosh-2018	008-HRA	Post	Follicular	6	Regular	17	Caucasian	0.101593	MMP-2	2585.2928312919234	11.336111985831229	In
Ghosh-2018	010-HRA	Post	Unknown	92	Irregular	16	Hispanic	0.350554	MMP-2	815.2234658675561	9.671051769251354	Below
Ghosh-2018	013-HRA	Post	Follicular	11	Irregular	16	Caucasian	0.32206799999999997	MMP-2	12274.396920049396	13.583364521659433	In
Ghosh-2018	014-HRA	Post	Follicular	13	Regular	17	African-American	0.24654900000000002	MMP-2	4678.386500707531	12.19179533823368	In
Ghosh-2018	015-HRA	Post	Follicular	14	Regular	17	Caucasian	0.090657	MMP-2	4678.386500707531	12.19179533823368	In
Ghosh-2018	017-HRA	Post	Luteal	16	Regular	16	Caucasian	0.29607799999999995	MMP-2	1630.4469317351122	10.671051769251354	In
Ghosh-2018	002-HRA	Pre	Luteal	28	Regular	14	African-American	0.044837	MMP-2	7594.689736990385	12.89077531271422	In
Ghosh-2018	005-HRA	Pre	Luteal	17	Regular	13	African-American	0.345231	MMP-2	4267.450055452441	12.05915855328177	In
Ghosh-2018	007-HRA	Pre	Follicular	6	Regular	14	Caucasian	0.291991	MMP-2	5443.7242093186815	12.410378263346967	In
Ghosh-2018	009-HRA	Pre	Luteal	27	Regular	16	Caucasian	0.228643	MMP-2	8473.909632469682	13.048812028246708	In
Ghosh-2018	011-HRA	Pre	Follicular	5	Irregular	15	African-American	1.648055	MMP-2	10220.489060030806	13.319176611793663	In
Ghosh-2018	012-HRA	Pre	Follicular	8	Irregular	12	Caucasian	0.11212000000000001	MMP-2	3603.5346170339058	11.815196989195838	In
Ghosh-2018	018-HRA	Pre	Follicular	4	Regular	15	African-American	0.21627000000000002	MMP-2	14041.365869390118	13.77739565971835	In
Ghosh-2018	019-HRA	Pre	Luteal	15	Regular	11	African-American	0.037745	MMP-2	2293.411943699961	11.163279800398422	In
Ghosh-2018	001-HRA	Post	Unknown	-9	Regular	14	African-American	0.22175999999999998	MMP-7	40.816306581867636	5.351073735437811	Below
Ghosh-2018	003-HRA	Post	Follicular	11	Regular	17	African-American	0.52565	MMP-7	81.63261316373527	6.351073735437811	In
Ghosh-2018	004-HRA	Post	Follicular	5	Regular	15	Caucasian	0.46653100000000003	MMP-7	384.14928908214495	8.5855232735403	In
Ghosh-2018	006-HRA	Post	Follicular	9	Regular	17	Caucasian	0.300875	MMP-7	129.02360887597746	7.011491265437974	In
Ghosh-2018	008-HRA	Post	Follicular	6	Regular	17	Caucasian	0.101593	MMP-7	40.816306581867636	5.351073735437811	Below
Ghosh-2018	010-HRA	Post	Unknown	92	Irregular	16	Hispanic	0.350554	MMP-7	594.7324387424891	9.216096957159607	In
Ghosh-2018	013-HRA	Post	Follicular	11	Irregular	16	Caucasian	0.32206799999999997	MMP-7	2275.992808548623	11.152280283832228	In
Ghosh-2018	014-HRA	Post	Follicular	13	Regular	17	African-American	0.24654900000000002	MMP-7	2527.7123795286393	11.303616597767828	In
Ghosh-2018	015-HRA	Post	Follicular	14	Regular	17	Caucasian	0.090657	MMP-7	126.36705482031763	6.981476577003598	In
Ghosh-2018	017-HRA	Post	Luteal	16	Regular	16	Caucasian	0.29607799999999995	MMP-7	40.816306581867636	5.351073735437811	Below
Ghosh-2018	002-HRA	Pre	Luteal	28	Regular	14	African-American	0.044837	MMP-7	733.777261224546	9.519198387865035	In
Ghosh-2018	005-HRA	Pre	Luteal	17	Regular	13	African-American	0.345231	MMP-7	40.816306581867636	5.351073735437811	Below
Ghosh-2018	007-HRA	Pre	Follicular	6	Regular	14	Caucasian	0.291991	MMP-7	3146.052145033327	11.619326867926027	In
Ghosh-2018	009-HRA	Pre	Luteal	27	Regular	16	Caucasian	0.228643	MMP-7	294.4317354907022	8.201789371249495	In
Ghosh-2018	011-HRA	Pre	Follicular	5	Irregular	15	African-American	1.648055	MMP-7	27165.667825070454	14.729496893375346	In
Ghosh-2018	012-HRA	Pre	Follicular	8	Irregular	12	Caucasian	0.11212000000000001	MMP-7	84.40417386918236	6.399242438268646	In
Ghosh-2018	018-HRA	Pre	Follicular	4	Regular	15	African-American	0.21627000000000002	MMP-7	789.3933179542965	9.624600496952283	In
Ghosh-2018	019-HRA	Pre	Luteal	15	Regular	11	African-American	0.037745	MMP-7	243.9300691006913	7.930323798948575	In
Ghosh-2018	001-HRA	Post	Unknown	-9	Regular	14	African-American	0.22175999999999998	MMP-8	3562.688689806616	11.798750709953659	In
Ghosh-2018	003-HRA	Post	Follicular	11	Regular	17	African-American	0.52565	MMP-8	34006.7055054268	15.053531627253443	In
Ghosh-2018	004-HRA	Post	Follicular	5	Regular	15	Caucasian	0.46653100000000003	MMP-8	79069.47511646047	16.270833227250073	In
Ghosh-2018	006-HRA	Post	Follicular	9	Regular	17	Caucasian	0.300875	MMP-8	157387.2489568409	17.263959137188813	In
Ghosh-2018	008-HRA	Post	Follicular	6	Regular	17	Caucasian	0.101593	MMP-8	1053.9421835504877	10.041580011416325	In
Ghosh-2018	010-HRA	Post	Unknown	92	Irregular	16	Hispanic	0.350554	MMP-8	77661.78310194198	16.244917211220216	In
Ghosh-2018	013-HRA	Post	Follicular	11	Irregular	16	Caucasian	0.32206799999999997	MMP-8	94381.94717725941	16.526223315317463	In
Ghosh-2018	014-HRA	Post	Follicular	13	Regular	17	African-American	0.24654900000000002	MMP-8	26512.907459236125	14.694407267295935	In
Ghosh-2018	015-HRA	Post	Follicular	14	Regular	17	Caucasian	0.090657	MMP-8	5996.89324353741	12.549999574892821	In
Ghosh-2018	017-HRA	Post	Luteal	16	Regular	16	Caucasian	0.29607799999999995	MMP-8	5601.007786944774	12.451470718692546	In
Ghosh-2018	002-HRA	Pre	Luteal	28	Regular	14	African-American	0.044837	MMP-8	116.95685447829969	6.8698326058221895	In
Ghosh-2018	005-HRA	Pre	Luteal	17	Regular	13	African-American	0.345231	MMP-8	358.5716783459506	8.486117731736057	In
Ghosh-2018	007-HRA	Pre	Follicular	6	Regular	14	Caucasian	0.291991	MMP-8	48003.14264290308	15.550841238027362	In
Ghosh-2018	009-HRA	Pre	Luteal	27	Regular	16	Caucasian	0.228643	MMP-8	132740.96446315665	17.018254136085126	In
Ghosh-2018	011-HRA	Pre	Follicular	5	Irregular	15	African-American	1.648055	MMP-8	91283.92301505584	16.47807317372588	In
Ghosh-2018	012-HRA	Pre	Follicular	8	Irregular	12	Caucasian	0.11212000000000001	MMP-8	3824.14744277365	11.900922433205022	In
Ghosh-2018	018-HRA	Pre	Follicular	4	Regular	15	African-American	0.21627000000000002	MMP-8	3925.9722164533778	11.938834247754821	In
Ghosh-2018	019-HRA	Pre	Luteal	15	Regular	11	African-American	0.037745	MMP-8	319.99655954938254	8.321912583800716	In
Ghosh-2018	001-HRA	Post	Unknown	-9	Regular	14	African-American	0.22175999999999998	MMP-9	2091.126842257512	11.030064859332663	Below
Ghosh-2018	003-HRA	Post	Follicular	11	Regular	17	African-American	0.52565	MMP-9	23962.567727563084	14.548494889067552	In
Ghosh-2018	004-HRA	Post	Follicular	5	Regular	15	Caucasian	0.46653100000000003	MMP-9	287425.5649853835	18.13282886204046	In
Ghosh-2018	006-HRA	Post	Follicular	9	Regular	17	Caucasian	0.300875	MMP-9	92328.14674226641	16.494482907975183	In
Ghosh-2018	008-HRA	Post	Follicular	6	Regular	17	Caucasian	0.101593	MMP-9	2091.126842257512	11.030064859332663	Below
Ghosh-2018	010-HRA	Post	Unknown	92	Irregular	16	Hispanic	0.350554	MMP-9	45140.84708633528	15.462145871091794	In
Ghosh-2018	013-HRA	Post	Follicular	11	Irregular	16	Caucasian	0.32206799999999997	MMP-9	128160.7639300143	16.96759512681822	In
Ghosh-2018	014-HRA	Post	Follicular	13	Regular	17	African-American	0.24654900000000002	MMP-9	90435.84256657955	16.464607050913088	In
Ghosh-2018	015-HRA	Post	Follicular	14	Regular	17	Caucasian	0.090657	MMP-9	10925.729735084264	13.415442020833988	In
Ghosh-2018	017-HRA	Post	Luteal	16	Regular	16	Caucasian	0.29607799999999995	MMP-9	2091.126842257512	11.030064859332663	Below
Ghosh-2018	002-HRA	Pre	Luteal	28	Regular	14	African-American	0.044837	MMP-9	2091.126842257512	11.030064859332663	Below
Ghosh-2018	005-HRA	Pre	Luteal	17	Regular	13	African-American	0.345231	MMP-9	2091.126842257512	11.030064859332663	Below
Ghosh-2018	007-HRA	Pre	Follicular	6	Regular	14	Caucasian	0.291991	MMP-9	153912.25973079342	17.23174862714502	In
Ghosh-2018	009-HRA	Pre	Luteal	27	Regular	16	Caucasian	0.228643	MMP-9	107878.05616438872	16.71904190569043	In
Ghosh-2018	011-HRA	Pre	Follicular	5	Irregular	15	African-American	1.648055	MMP-9	310740.9938365525	18.245353052888728	In
Ghosh-2018	012-HRA	Pre	Follicular	8	Irregular	12	Caucasian	0.11212000000000001	MMP-9	9853.02936751234	13.26635164187662	In
Ghosh-2018	018-HRA	Pre	Follicular	4	Regular	15	African-American	0.21627000000000002	MMP-9	4182.253684515024	12.030064859332663	In
Ghosh-2018	019-HRA	Pre	Luteal	15	Regular	11	African-American	0.037745	MMP-9	2091.126842257512	11.030064859332663	Below
Ghosh-2018	001-HRA	Post	Unknown	-9	Regular	14	African-American	0.22175999999999998	TIMP-1	2256.91301113467	11.14013509804201	In
Ghosh-2018	003-HRA	Post	Follicular	11	Regular	17	African-American	0.52565	TIMP-1	8850.22948539222	13.111499149252623	In
Ghosh-2018	004-HRA	Post	Follicular	5	Regular	15	Caucasian	0.46653100000000003	TIMP-1	4556.8523960803495	12.153821924722534	In
Ghosh-2018	006-HRA	Post	Follicular	9	Regular	17	Caucasian	0.300875	TIMP-1	3522.9420217042934	11.782565016750718	In
Ghosh-2018	008-HRA	Post	Follicular	6	Regular	17	Caucasian	0.101593	TIMP-1	907.3460101113141	9.825509007208593	Below
Ghosh-2018	010-HRA	Post	Unknown	92	Irregular	16	Hispanic	0.350554	TIMP-1	2029.845679049881	10.987154333977779	In
Ghosh-2018	013-HRA	Post	Follicular	11	Irregular	16	Caucasian	0.32206799999999997	TIMP-1	10255.573263052105	13.32412051696907	In
Ghosh-2018	014-HRA	Post	Follicular	13	Regular	17	African-American	0.24654900000000002	TIMP-1	7237.5682911880185	12.821289340598984	In
Ghosh-2018	015-HRA	Post	Follicular	14	Regular	17	Caucasian	0.090657	TIMP-1	7227.681146993995	12.819317147007775	In
Ghosh-2018	017-HRA	Post	Luteal	16	Regular	16	Caucasian	0.29607799999999995	TIMP-1	6405.842683408968	12.64517265307556	In
Ghosh-2018	002-HRA	Pre	Luteal	28	Regular	14	African-American	0.044837	TIMP-1	4631.690229324767	12.177323052764434	In
Ghosh-2018	005-HRA	Pre	Luteal	17	Regular	13	African-American	0.345231	TIMP-1	44372.27272587722	15.437370828726978	In
Ghosh-2018	007-HRA	Pre	Follicular	6	Regular	14	Caucasian	0.291991	TIMP-1	3917.5717326880663	11.935743976065973	In
Ghosh-2018	009-HRA	Pre	Luteal	27	Regular	16	Caucasian	0.228643	TIMP-1	8837.120920329937	13.109360709651751	In
Ghosh-2018	011-HRA	Pre	Follicular	5	Irregular	15	African-American	1.648055	TIMP-1	72472.84569768199	16.145152923428203	In
Ghosh-2018	012-HRA	Pre	Follicular	8	Irregular	12	Caucasian	0.11212000000000001	TIMP-1	1814.6920202226281	10.825509007208593	In
Ghosh-2018	018-HRA	Pre	Follicular	4	Regular	15	African-American	0.21627000000000002	TIMP-1	2359.1838504528487	11.204072136389646	In
Ghosh-2018	019-HRA	Pre	Luteal	15	Regular	11	African-American	0.037745	TIMP-1	907.3460101113141	9.825509007208593	Below
Ghosh-2018	001-HRA	Post	Unknown	-9	Regular	14	African-American	0.22175999999999998	TIMP-2	3367.5240184984214	11.717472520251667	In
Ghosh-2018	003-HRA	Post	Follicular	11	Regular	17	African-American	0.52565	TIMP-2	15414.664363224645	13.912015856293728	In
Ghosh-2018	004-HRA	Post	Follicular	5	Regular	15	Caucasian	0.46653100000000003	TIMP-2	6687.276094415228	12.707202967080494	In
Ghosh-2018	006-HRA	Post	Follicular	9	Regular	17	Caucasian	0.300875	TIMP-2	7261.812120011544	12.826113889403073	In
Ghosh-2018	008-HRA	Post	Follicular	6	Regular	17	Caucasian	0.101593	TIMP-2	3391.5143874970504	11.72771389769283	In
Ghosh-2018	010-HRA	Post	Unknown	92	Irregular	16	Hispanic	0.350554	TIMP-2	9566.684224784522	13.223803263567547	In
Ghosh-2018	013-HRA	Post	Follicular	11	Irregular	16	Caucasian	0.32206799999999997	TIMP-2	13537.23091783005	13.724645040938336	In
Ghosh-2018	014-HRA	Post	Follicular	13	Regular	17	African-American	0.24654900000000002	TIMP-2	2734.578177470399	11.417102591827632	In
Ghosh-2018	015-HRA	Post	Follicular	14	Regular	17	Caucasian	0.090657	TIMP-2	4010.718902034729	11.96964514065455	In
Ghosh-2018	017-HRA	Post	Luteal	16	Regular	16	Caucasian	0.29607799999999995	TIMP-2	4126.501519973219	12.010703456445926	In
Ghosh-2018	002-HRA	Pre	Luteal	28	Regular	14	African-American	0.044837	TIMP-2	1885.0250489152004	10.880367979352648	In
Ghosh-2018	005-HRA	Pre	Luteal	17	Regular	13	African-American	0.345231	TIMP-2	13764.583968506035	13.748673385004633	In
Ghosh-2018	007-HRA	Pre	Follicular	6	Regular	14	Caucasian	0.291991	TIMP-2	25929.475737207395	14.662305416478134	In
Ghosh-2018	009-HRA	Pre	Luteal	27	Regular	16	Caucasian	0.228643	TIMP-2	10896.806031640475	13.411617707435845	In
Ghosh-2018	011-HRA	Pre	Follicular	5	Irregular	15	African-American	1.648055	TIMP-2	26175.59776114424	14.675934863303102	In
Ghosh-2018	012-HRA	Pre	Follicular	8	Irregular	12	Caucasian	0.11212000000000001	TIMP-2	17065.55077015936	14.058799355987702	In
Ghosh-2018	018-HRA	Pre	Follicular	4	Regular	15	African-American	0.21627000000000002	TIMP-2	6439.40741326971	12.652712215040335	In
Ghosh-2018	019-HRA	Pre	Luteal	15	Regular	11	African-American	0.037745	TIMP-2	464.55437819442153	8.859703670257172	In
