# Supplementary material for: Starting to have sexual intercourse is associated with increases in cervicovaginal immune mediators in young women: a prospective study and meta-analysis
Source: eLife. 2022 Oct 25;11:e78565. doi: 10.7554/eLife.78565 (PMC9596159; doi:10.7554/eLife.78565)
Supplement: Source code 1. — An R project which cleans the raw data, runs all of the models reported in the paper, and generates the figures and tables. [file elife-78565-code1.zip › ThikaPrePostSexManuscript/data/clean/jespers_2016.csv]

PatientId	Visit	Sex	StudyName	Assay	Concentration	Log2Concentration	Detectable
591	1	Pre	Jespers-2016	CCL4	10.02	3.3248106034204836	In
3664	1	Pre	Jespers-2016	CCL4	5.36	2.4222330006830477	In
3664	2	Pre	Jespers-2016	CCL4	5.79	2.533563348214512	In
3664	3	Pre	Jespers-2016	CCL4	1.5505	0.6327335259505353	Below
3871	1	Post	Jespers-2016	CCL4	2.95	1.560714954474479	In
3871	2	Post	Jespers-2016	CCL4	1.5505	0.6327335259505353	Below
3934	1	Pre	Jespers-2016	CCL4	2.08	1.0565835283663676	In
3934	2	Genital touching	Jespers-2016	CCL4	7.08	2.823749360308273	In
3934	3	Post	Jespers-2016	CCL4	5.38	2.4276061727818994	In
6429	1	Post	Jespers-2016	CCL4	3.17	1.6644828403646825	In
6429	2	Post	Jespers-2016	CCL4	4.91	2.2957230245399685	In
6429	3	Post	Jespers-2016	CCL4	11.78	3.5582676340557358	In
6905	1	Pre	Jespers-2016	CCL4	1.93	0.9486008474933557	In
6905	2	Pre	Jespers-2016	CCL4	3.96	1.9855004303048849	In
6905	3	Pre	Jespers-2016	CCL4	5.79	2.533563348214512	In
7693	1	Pre	Jespers-2016	CCL4	1.5505	0.6327335259505353	Below
7693	2	Pre	Jespers-2016	CCL4	1.5505	0.6327335259505353	Below
7693	3	Pre	Jespers-2016	CCL4	1.5505	0.6327335259505353	Below
12091	1	Post	Jespers-2016	CCL4	14.26	3.833902076669163	In
12091	2	Post	Jespers-2016	CCL4	1.5505	0.6327335259505353	Below
12417	1	Pre	Jespers-2016	CCL4	1.5505	0.6327335259505353	Below
12417	3	Pre	Jespers-2016	CCL4	1.5505	0.6327335259505353	Below
15123	1	Genital touching	Jespers-2016	CCL4	1.5505	0.6327335259505353	Below
15123	2	Genital touching	Jespers-2016	CCL4	1.5505	0.6327335259505353	Below
15123	3	Post	Jespers-2016	CCL4	1.5505	0.6327335259505353	Below
15411	1	Pre	Jespers-2016	CCL4	1.5505	0.6327335259505353	Below
15411	2	Pre	Jespers-2016	CCL4	1.5505	0.6327335259505353	Below
15411	3	Pre	Jespers-2016	CCL4	1.5505	0.6327335259505353	Below
15588	1	Post	Jespers-2016	CCL4	11.78	3.5582676340557358	In
15588	2	Post	Jespers-2016	CCL4	9.09	3.1842802944193824	In
15588	3	Post	Jespers-2016	CCL4	1.5505	0.6327335259505353	Below
16520	1	Pre	Jespers-2016	CCL4	1.5505	0.6327335259505353	Below
16520	2	Pre	Jespers-2016	CCL4	1.5505	0.6327335259505353	Below
16520	3	Post	Jespers-2016	CCL4	1.5505	0.6327335259505353	Below
17171	1	Pre	Jespers-2016	CCL4	1.5505	0.6327335259505353	Below
17171	2	Pre	Jespers-2016	CCL4	1.5505	0.6327335259505353	Below
17171	3	Pre	Jespers-2016	CCL4	1.5505	0.6327335259505353	Below
19835	1	Post	Jespers-2016	CCL4	1.5505	0.6327335259505353	Below
19835	2	Post	Jespers-2016	CCL4	1.5505	0.6327335259505353	Below
19835	3	Post	Jespers-2016	CCL4	1.5505	0.6327335259505353	Below
19985	1	Pre	Jespers-2016	CCL4	1.5505	0.6327335259505353	Below
19985	2	Pre	Jespers-2016	CCL4	1.5505	0.6327335259505353	Below
19985	3	Pre	Jespers-2016	CCL4	1.5505	0.6327335259505353	Below
20793	1	Pre	Jespers-2016	CCL4	1.5505	0.6327335259505353	Below
20793	2	Pre	Jespers-2016	CCL4	6.96	2.7990873060740036	In
20793	3	Pre	Jespers-2016	CCL4	16.55	4.048759311919856	In
23688	1	Post	Jespers-2016	CCL4	3.77	1.9145645234939397	In
23688	2	Post	Jespers-2016	CCL4	1.5505	0.6327335259505353	Below
23688	3	Post	Jespers-2016	CCL4	1.5505	0.6327335259505353	Below
24942	1	Genital touching	Jespers-2016	CCL4	1.5505	0.6327335259505353	Below
24942	2	Post	Jespers-2016	CCL4	5.51	2.4620523187964327	In
24942	3	Post	Jespers-2016	CCL4	1.65	0.722466024471091	In
27301	1	Post	Jespers-2016	CCL4	4.45	2.1538053360790355	In
27301	2	Post	Jespers-2016	CCL4	1.93	0.9486008474933557	In
27301	3	Post	Jespers-2016	CCL4	1.5505	0.6327335259505353	Below
27557	1	Post	Jespers-2016	CCL4	5.41	2.4356285940520905	In
27557	2	Post	Jespers-2016	CCL4	8.88	3.1505596765753814	In
27557	3	Post	Jespers-2016	CCL4	8.56	3.097610796626422	In
30878	1	Pre	Jespers-2016	CCL4	1.5505	0.6327335259505353	Below
30878	2	Genital touching	Jespers-2016	CCL4	1.5505	0.6327335259505353	Below
30878	3	Genital touching	Jespers-2016	CCL4	1.5505	0.6327335259505353	Below
31456	1	Post	Jespers-2016	CCL4	2.27	1.1826922975161902	In
31456	2	Post	Jespers-2016	CCL4	11.47	3.5197934862411002	In
31456	3	Post	Jespers-2016	CCL4	3.83	1.9373443921502325	In
32819	1	Post	Jespers-2016	CCL4	29.35	4.87528859822269	In
32819	2	Post	Jespers-2016	CCL4	45.24	5.499527024215096	In
33510	1	Pre	Jespers-2016	CCL4	1.5505	0.6327335259505353	Below
33510	2	Pre	Jespers-2016	CCL4	1.5505	0.6327335259505353	Below
33510	3	Pre	Jespers-2016	CCL4	1.5505	0.6327335259505353	Below
36339	1	Post	Jespers-2016	CCL4	21.71	4.44028782084042	In
36339	2	Post	Jespers-2016	CCL4	59.14	5.8860623383455994	In
36339	3	Post	Jespers-2016	CCL4	1.5505	0.6327335259505353	Below
38036	1	Pre	Jespers-2016	CCL4	1.5505	0.6327335259505353	Below
38036	2	Pre	Jespers-2016	CCL4	1.5505	0.6327335259505353	Below
38036	3	Pre	Jespers-2016	CCL4	1.5505	0.6327335259505353	Below
38508	1	Post	Jespers-2016	CCL4	11.68	3.5459683691052923	In
38508	2	Post	Jespers-2016	CCL4	9.11	3.187451054027326	In
38508	3	Post	Jespers-2016	CCL4	9.95	3.3146965256562866	In
44053	1	Genital touching	Jespers-2016	CCL4	10.42	3.3812833725037836	In
44053	2	Post	Jespers-2016	CCL4	2.4	1.2630344058337937	In
44053	3	Post	Jespers-2016	CCL4	6.71	2.7463127664254587	In
44681	1	Post	Jespers-2016	CCL4	36.14	5.175524601089875	In
44681	2	Post	Jespers-2016	CCL4	28.96	4.85598969730848	In
44681	3	Post	Jespers-2016	CCL4	26.68	4.737686761409861	In
44779	1	Pre	Jespers-2016	CCL4	1.5505	0.6327335259505353	Below
44779	2	Pre	Jespers-2016	CCL4	1.5505	0.6327335259505353	Below
44779	3	Pre	Jespers-2016	CCL4	1.5505	0.6327335259505353	Below
45824	1	Post	Jespers-2016	CCL4	27.03	4.7564896067599705	In
45824	2	Post	Jespers-2016	CCL4	4.92	2.298658315564515	In
45824	3	Post	Jespers-2016	CCL4	7.91	2.983677694698067	In
47333	1	Pre	Jespers-2016	CCL4	1.5505	0.6327335259505353	Below
47333	2	Pre	Jespers-2016	CCL4	1.5505	0.6327335259505353	Below
47333	3	Genital touching	Jespers-2016	CCL4	1.5505	0.6327335259505353	Below
47512	1	Post	Jespers-2016	CCL4	19.41	4.2787282129389395	In
47512	2	Post	Jespers-2016	CCL4	49.54	5.630521963471638	In
47512	3	Post	Jespers-2016	CCL4	15.05	3.91169158187234	In
48439	1	Pre	Jespers-2016	CCL4	57.87	5.854743738995535	In
48439	2	Pre	Jespers-2016	CCL4	103.24	6.689858236319245	In
48439	3	Pre	Jespers-2016	CCL4	10.29	3.363171077119244	In
50714	1	Post	Jespers-2016	CCL4	3.19	1.6735564239901446	In
50714	2	Post	Jespers-2016	CCL4	8.23	3.040892430646901	In
50714	3	Post	Jespers-2016	CCL4	7.9	2.9818526532897405	In
51115	1	Pre	Jespers-2016	CCL4	2.24	1.1634987322828796	In
51115	2	Pre	Jespers-2016	CCL4	6.96	2.7990873060740036	In
51115	3	Pre	Jespers-2016	CCL4	10.08	3.333423733725192	In
52510	1	Pre	Jespers-2016	CCL4	5.41	2.4356285940520905	In
52510	2	Pre	Jespers-2016	CCL4	3.37	1.752748591407134	In
52510	3	Pre	Jespers-2016	CCL4	1.5505	0.6327335259505353	Below
52997	1	Pre	Jespers-2016	CCL4	24.91	4.638653116466112	In
52997	2	Post	Jespers-2016	CCL4	4.33	2.114367024952	In
52997	3	Post	Jespers-2016	CCL4	5.79	2.533563348214512	In
53417	1	Post	Jespers-2016	CCL4	10.66	3.414135532984451	In
53417	2	Post	Jespers-2016	CCL4	4.99	2.319039815562536	In
53417	3	Post	Jespers-2016	CCL4	4.78	2.257010618206024	In
55254	1	Pre	Jespers-2016	CCL4	1.5505	0.6327335259505353	Below
55254	2	Pre	Jespers-2016	CCL4	1.5505	0.6327335259505353	Below
55254	3	Pre	Jespers-2016	CCL4	1.5505	0.6327335259505353	Below
55439	1	Post	Jespers-2016	CCL4	4.56	2.189033824390017	In
55439	2	Post	Jespers-2016	CCL4	36.19	5.177519202597814	In
55439	3	Post	Jespers-2016	CCL4	4.43	2.1473066987802936	In
57637	1	Pre	Jespers-2016	CCL4	1.5505	0.6327335259505353	Below
57637	2	Pre	Jespers-2016	CCL4	1.5505	0.6327335259505353	Below
57637	3	Pre	Jespers-2016	CCL4	1.5505	0.6327335259505353	Below
61951	1	Post	Jespers-2016	CCL4	1.5505	0.6327335259505353	Below
61951	2	Post	Jespers-2016	CCL4	6.76	2.7570232465074596	In
61951	3	Post	Jespers-2016	CCL4	6.96	2.7990873060740036	In
62177	1	Post	Jespers-2016	CCL4	41.93	5.389910925071665	In
62177	2	Post	Jespers-2016	CCL4	20.36	4.34766565630097	In
62177	3	Post	Jespers-2016	CCL4	61.79	5.949301468328278	In
62241	1	Pre	Jespers-2016	CCL4	30.41	4.926473911256073	In
62241	2	Pre	Jespers-2016	CCL4	3.9	1.9634741239748859	In
62241	3	Pre	Jespers-2016	CCL4	39.43	5.301221805333092	In
63037	1	Pre	Jespers-2016	CCL4	1.5505	0.6327335259505353	Below
63037	2	Pre	Jespers-2016	CCL4	1.5505	0.6327335259505353	Below
63037	3	Pre	Jespers-2016	CCL4	1.5505	0.6327335259505353	Below
63321	1	Pre	Jespers-2016	CCL4	13.04	3.704871964456353	In
63321	2	Pre	Jespers-2016	CCL4	1.5505	0.6327335259505353	Below
63942	1	Pre	Jespers-2016	CCL4	1.5505	0.6327335259505353	Below
63942	2	Pre	Jespers-2016	CCL4	1.5505	0.6327335259505353	Below
63942	3	Pre	Jespers-2016	CCL4	1.5505	0.6327335259505353	Below
64474	1	Post	Jespers-2016	CCL4	23.74	4.569248029867182	In
64474	2	Post	Jespers-2016	CCL4	19.2	4.2630344058337934	In
64474	3	Post	Jespers-2016	CCL4	9.12	3.189033824390017	In
64610	1	Post	Jespers-2016	CCL4	1.93	0.9486008474933557	In
64610	2	Post	Jespers-2016	CCL4	12.83	3.6814492653149578	In
64610	3	Post	Jespers-2016	CCL4	1.5505	0.6327335259505353	Below
64704	1	Post	Jespers-2016	CCL4	1.5505	0.6327335259505353	Below
64704	2	Post	Jespers-2016	CCL4	2.29	1.1953475983222193	In
65245	1	Post	Jespers-2016	CCL4	1.5505	0.6327335259505353	Below
65245	2	Post	Jespers-2016	CCL4	1.5505	0.6327335259505353	Below
65245	3	Post	Jespers-2016	CCL4	1.5505	0.6327335259505353	Below
65893	1	Pre	Jespers-2016	CCL4	4.28	2.097610796626422	In
65893	2	Pre	Jespers-2016	CCL4	13.37	3.740927560318628	In
65893	3	Pre	Jespers-2016	CCL4	7.9	2.9818526532897405	In
70421	1	Post	Jespers-2016	CCL4	1.56	0.6415460290875237	In
70421	2	Post	Jespers-2016	CCL4	1.5505	0.6327335259505353	Below
70421	3	Post	Jespers-2016	CCL4	1.5505	0.6327335259505353	Below
73124	1	Post	Jespers-2016	CCL4	1.5505	0.6327335259505353	Below
73124	2	Post	Jespers-2016	CCL4	1.5505	0.6327335259505353	Below
73124	3	Post	Jespers-2016	CCL4	10.96	3.454175893185802	In
73294	1	Pre	Jespers-2016	CCL4	10.8	3.4329594072761065	In
73294	2	Pre	Jespers-2016	CCL4	7.15	2.8379432418910273	In
73294	3	Pre	Jespers-2016	CCL4	1.5505	0.6327335259505353	Below
73473	1	Pre	Jespers-2016	CCL4	1.5505	0.6327335259505353	Below
73473	2	Pre	Jespers-2016	CCL4	1.5505	0.6327335259505353	Below
73473	3	Pre	Jespers-2016	CCL4	5.71	2.513490745588118	In
73721	1	Pre	Jespers-2016	CCL4	1.5505	0.6327335259505353	Below
73721	2	Pre	Jespers-2016	CCL4	1.5505	0.6327335259505353	Below
73721	3	Pre	Jespers-2016	CCL4	1.5505	0.6327335259505353	Below
73967	1	Post	Jespers-2016	CCL4	3.19	1.6735564239901446	In
73967	2	Post	Jespers-2016	CCL4	1.5505	0.6327335259505353	Below
73967	3	Post	Jespers-2016	CCL4	3	1.584962500721156	In
74131	1	Pre	Jespers-2016	CCL4	1.5505	0.6327335259505353	Below
74131	2	Pre	Jespers-2016	CCL4	1.65	0.722466024471091	In
74131	3	Pre	Jespers-2016	CCL4	1.5505	0.6327335259505353	Below
74402	1	Pre	Jespers-2016	CCL4	1.5505	0.6327335259505353	Below
74402	2	Pre	Jespers-2016	CCL4	1.5505	0.6327335259505353	Below
74402	3	Pre	Jespers-2016	CCL4	1.5505	0.6327335259505353	Below
74498	1	Pre	Jespers-2016	CCL4	4.36	2.1243281350022016	In
74498	2	Pre	Jespers-2016	CCL4	4.15	2.0531113364595623	In
74498	3	Pre	Jespers-2016	CCL4	1.5505	0.6327335259505353	Below
75716	1	Pre	Jespers-2016	CCL4	2.67	1.4168397419128291	In
75716	2	Pre	Jespers-2016	CCL4	1.5505	0.6327335259505353	Below
75716	3	Pre	Jespers-2016	CCL4	3.2	1.6780719051126378	In
75957	1	Genital touching	Jespers-2016	CCL4	4.18	2.063502942306158	In
75957	2	Genital touching	Jespers-2016	CCL4	7.44	2.8953026213333066	In
75957	3	Genital touching	Jespers-2016	CCL4	17.98	4.168321115739722	In
77649	1	Pre	Jespers-2016	CCL4	1.5505	0.6327335259505353	Below
77649	2	Pre	Jespers-2016	CCL4	1.5505	0.6327335259505353	Below
77649	3	Pre	Jespers-2016	CCL4	1.5505	0.6327335259505353	Below
78126	1	Post	Jespers-2016	CCL4	1.5505	0.6327335259505353	Below
78126	2	Post	Jespers-2016	CCL4	1.5505	0.6327335259505353	Below
78126	3	Post	Jespers-2016	CCL4	1.66	0.7311832415721999	In
80285	1	Pre	Jespers-2016	CCL4	4.69	2.229587922740652	In
80285	2	Pre	Jespers-2016	CCL4	5.18	2.372952097911829	In
80285	3	Pre	Jespers-2016	CCL4	3.01	1.5897634869849773	In
80419	1	Pre	Jespers-2016	CCL4	9.18	3.1984941536390834	In
80419	2	Genital touching	Jespers-2016	CCL4	2.43	1.2809563138310562	In
80419	3	Genital touching	Jespers-2016	CCL4	12.68	3.6644828403646827	In
82808	1	Post	Jespers-2016	CCL4	1.5505	0.6327335259505353	Below
82808	2	Post	Jespers-2016	CCL4	1.5505	0.6327335259505353	Below
82808	3	Post	Jespers-2016	CCL4	1.65	0.722466024471091	In
83291	1	Post	Jespers-2016	CCL4	5.06	2.339137384919585	In
83291	2	Post	Jespers-2016	CCL4	1.5505	0.6327335259505353	Below
83291	3	Post	Jespers-2016	CCL4	1.5505	0.6327335259505353	Below
83863	1	Post	Jespers-2016	CCL4	4.43	2.1473066987802936	In
83863	2	Post	Jespers-2016	CCL4	1.5505	0.6327335259505353	Below
83863	3	Post	Jespers-2016	CCL4	8.39	3.0686708106650986	In
84876	1	Pre	Jespers-2016	CCL4	1.5505	0.6327335259505353	Below
84876	2	Genital touching	Jespers-2016	CCL4	1.5505	0.6327335259505353	Below
84876	3	Post	Jespers-2016	CCL4	7.02	2.811471030529836	In
84886	1	Pre	Jespers-2016	CCL4	1.5505	0.6327335259505353	Below
84886	2	Pre	Jespers-2016	CCL4	1.5505	0.6327335259505353	Below
84886	3	Pre	Jespers-2016	CCL4	1.5505	0.6327335259505353	Below
85168	1	Post	Jespers-2016	CCL4	16.35	4.03121873061072	In
85168	2	Post	Jespers-2016	CCL4	1.85	0.8875252707415875	In
85168	3	Post	Jespers-2016	CCL4	1.5505	0.6327335259505353	Below
86032	1	Post	Jespers-2016	CCL4	1.5505	0.6327335259505353	Below
86032	2	Post	Jespers-2016	CCL4	1.5505	0.6327335259505353	Below
86230	1	Pre	Jespers-2016	CCL4	1.5505	0.6327335259505353	Below
86230	2	Post	Jespers-2016	CCL4	1.5505	0.6327335259505353	Below
86230	3	Post	Jespers-2016	CCL4	3.73	1.899175630480513	In
86363	1	Post	Jespers-2016	CCL4	1.5505	0.6327335259505353	Below
86363	2	Post	Jespers-2016	CCL4	1.5505	0.6327335259505353	Below
86363	3	Post	Jespers-2016	CCL4	2.79	1.480265122054463	In
86626	1	Pre	Jespers-2016	CCL4	1.5505	0.6327335259505353	Below
86626	2	Pre	Jespers-2016	CCL4	1.5505	0.6327335259505353	Below
86626	3	Pre	Jespers-2016	CCL4	1.5505	0.6327335259505353	Below
87178	1	Post	Jespers-2016	CCL4	17.32	4.114367024952	In
87178	2	Post	Jespers-2016	CCL4	77.8	6.281698250098829	In
87178	3	Post	Jespers-2016	CCL4	4.3	2.1043366598147357	In
87479	1	Pre	Jespers-2016	CCL4	6.45	2.689299160535892	In
87479	2	Genital touching	Jespers-2016	CCL4	2.46	1.298658315564515	In
87479	3	Genital touching	Jespers-2016	CCL4	8.08	3.01435529297707	In
88019	1	Pre	Jespers-2016	CCL4	4.68	2.2265085298086795	In
88019	2	Pre	Jespers-2016	CCL4	4.92	2.298658315564515	In
88019	3	Genital touching	Jespers-2016	CCL4	2.24	1.1634987322828796	In
88169	1	Post	Jespers-2016	CCL4	1.5505	0.6327335259505353	Below
88169	2	Post	Jespers-2016	CCL4	2.27	1.1826922975161902	In
88169	3	Post	Jespers-2016	CCL4	2.43	1.2809563138310562	In
90491	1	Pre	Jespers-2016	CCL4	1.5505	0.6327335259505353	Below
90491	2	Pre	Jespers-2016	CCL4	1.93	0.9486008474933557	In
90491	3	Pre	Jespers-2016	CCL4	4.68	2.2265085298086795	In
90895	1	Pre	Jespers-2016	CCL4	8.72	3.1243281350022016	In
90895	2	Pre	Jespers-2016	CCL4	13.19	3.72137265947682	In
90895	3	Pre	Jespers-2016	CCL4	7.12	2.8318772411916733	In
91087	1	Pre	Jespers-2016	CCL4	12.49	3.6427015718332325	In
91087	2	Pre	Jespers-2016	CCL4	5.41	2.4356285940520905	In
91087	3	Pre	Jespers-2016	CCL4	7.2	2.84799690655495	In
91328	1	Post	Jespers-2016	CCL4	1.5505	0.6327335259505353	Below
91328	2	Post	Jespers-2016	CCL4	1.5505	0.6327335259505353	Below
91328	3	Post	Jespers-2016	CCL4	15.49	3.953265239014844	In
92354	1	Post	Jespers-2016	CCL4	10.4	3.37851162325373	In
92354	2	Post	Jespers-2016	CCL4	12.46	3.6392321632492775	In
92354	3	Post	Jespers-2016	CCL4	6.1	2.608809242675524	In
92715	1	Post	Jespers-2016	CCL4	14.57	3.8649289722897877	In
92715	2	Post	Jespers-2016	CCL4	33.9	5.083213368248981	In
92715	3	Post	Jespers-2016	CCL4	3.47	1.7949356628035362	In
94295	1	Post	Jespers-2016	CCL4	1.5505	0.6327335259505353	Below
94295	2	Post	Jespers-2016	CCL4	1.5505	0.6327335259505353	Below
94295	3	Post	Jespers-2016	CCL4	1.5505	0.6327335259505353	Below
95197	1	Genital touching	Jespers-2016	CCL4	27.21	4.766065051474954	In
95197	2	Genital touching	Jespers-2016	CCL4	1.5505	0.6327335259505353	Below
95197	3	Post	Jespers-2016	CCL4	1.5505	0.6327335259505353	Below
96830	1	Post	Jespers-2016	CCL4	3.55	1.8278190246173196	In
96830	2	Post	Jespers-2016	CCL4	1.5505	0.6327335259505353	Below
96830	3	Post	Jespers-2016	CCL4	4.32	2.111031312388744	In
591	1	Pre	Jespers-2016	CXCL8	1759.52	10.780966197577076	In
3664	1	Pre	Jespers-2016	CXCL8	2391.9	11.22394135959951	In
3664	2	Pre	Jespers-2016	CXCL8	414.29	8.694497187198955	In
3664	3	Pre	Jespers-2016	CXCL8	441.25	8.785452468158542	In
3871	1	Post	Jespers-2016	CXCL8	1618.48	10.660423822542139	In
3871	2	Post	Jespers-2016	CXCL8	60.02	5.907371413823563	In
3934	1	Pre	Jespers-2016	CXCL8	168.16	7.393690764187454	In
3934	2	Genital touching	Jespers-2016	CXCL8	3644.57	11.8315328946979	In
3934	3	Post	Jespers-2016	CXCL8	3480.9	11.76524465328376	In
6429	1	Post	Jespers-2016	CXCL8	702.03	9.45538887262144	In
6429	2	Post	Jespers-2016	CXCL8	845.24	9.7232172325281	In
6429	3	Post	Jespers-2016	CXCL8	981.3	9.938550449916573	In
6905	1	Pre	Jespers-2016	CXCL8	159.2	7.314696525656286	In
6905	2	Pre	Jespers-2016	CXCL8	1099.61	10.102776216746369	In
6905	3	Pre	Jespers-2016	CXCL8	1963.33	10.939086968597234	In
7693	1	Pre	Jespers-2016	CXCL8	1.591	0.6699338356689607	Below
7693	2	Pre	Jespers-2016	CXCL8	1.591	0.6699338356689607	Below
7693	3	Pre	Jespers-2016	CXCL8	1.591	0.6699338356689607	Below
12091	1	Post	Jespers-2016	CXCL8	534.49	9.062019145979859	In
12091	2	Post	Jespers-2016	CXCL8	171.1	7.418695949602051	In
12417	1	Pre	Jespers-2016	CXCL8	183.75	7.521600439723727	In
12417	3	Pre	Jespers-2016	CXCL8	68.88	6.106013237622119	In
15123	1	Genital touching	Jespers-2016	CXCL8	148.73	7.21655186934993	In
15123	2	Genital touching	Jespers-2016	CXCL8	94.1	6.556122817841175	In
15123	3	Post	Jespers-2016	CXCL8	348.5	8.445014845868423	In
15411	1	Pre	Jespers-2016	CXCL8	122.61	6.9379328389670905	In
15411	2	Pre	Jespers-2016	CXCL8	261.88	8.032762073813794	In
15411	3	Pre	Jespers-2016	CXCL8	709.15	9.469947009577337	In
15588	1	Post	Jespers-2016	CXCL8	341.05	8.413839452379275	In
15588	2	Post	Jespers-2016	CXCL8	477.51	8.899387136115454	In
15588	3	Post	Jespers-2016	CXCL8	242.15	7.919757192714262	In
16520	1	Pre	Jespers-2016	CXCL8	64.91	6.020368851063204	In
16520	2	Pre	Jespers-2016	CXCL8	53.24	5.734438666137167	In
16520	3	Post	Jespers-2016	CXCL8	39.18	5.292045492492862	In
17171	1	Pre	Jespers-2016	CXCL8	1.591	0.6699338356689607	Below
17171	2	Pre	Jespers-2016	CXCL8	1.591	0.6699338356689607	Below
17171	3	Pre	Jespers-2016	CXCL8	1.591	0.6699338356689607	Below
19835	1	Post	Jespers-2016	CXCL8	40.96	5.356143810225276	In
19835	2	Post	Jespers-2016	CXCL8	50.52	5.658782734012828	In
19835	3	Post	Jespers-2016	CXCL8	18.17	4.183486514459391	In
19985	1	Pre	Jespers-2016	CXCL8	560.48	9.1305190830273375	In
19985	2	Pre	Jespers-2016	CXCL8	379.6	8.568336182133747	In
19985	3	Pre	Jespers-2016	CXCL8	59.88	5.904002316283692	In
20793	1	Pre	Jespers-2016	CXCL8	90.11	6.493615313577235	In
20793	2	Pre	Jespers-2016	CXCL8	133.79	7.063826476983101	In
20793	3	Pre	Jespers-2016	CXCL8	460.06	8.845678216287018	In
23688	1	Post	Jespers-2016	CXCL8	304.14	8.248591759535907	In
23688	2	Post	Jespers-2016	CXCL8	590.13	9.204888991191615	In
23688	3	Post	Jespers-2016	CXCL8	210.66	7.718772591827187	In
24942	1	Genital touching	Jespers-2016	CXCL8	659.14	9.364441113057248	In
24942	2	Post	Jespers-2016	CXCL8	3547.62	11.792635769646118	In
24942	3	Post	Jespers-2016	CXCL8	2359.13	11.204039205226632	In
27301	1	Post	Jespers-2016	CXCL8	1366.06	10.415805135641076	In
27301	2	Post	Jespers-2016	CXCL8	593.38	9.212812491066993	In
27301	3	Post	Jespers-2016	CXCL8	223.38	7.8033562117979445	In
27557	1	Post	Jespers-2016	CXCL8	2336.99	11.190435845491736	In
27557	2	Post	Jespers-2016	CXCL8	1793.3	10.808401140580656	In
27557	3	Post	Jespers-2016	CXCL8	4260.68	12.056867986084505	In
30878	1	Pre	Jespers-2016	CXCL8	37.87	5.242983516109694	In
30878	2	Genital touching	Jespers-2016	CXCL8	59.98	5.906409617094016	In
30878	3	Genital touching	Jespers-2016	CXCL8	3.39	1.7612852733616193	In
31456	1	Post	Jespers-2016	CXCL8	148.3	7.212374787567268	In
31456	2	Post	Jespers-2016	CXCL8	651.02	9.346558054913105	In
31456	3	Post	Jespers-2016	CXCL8	814.99	9.670638547230196	In
32819	1	Post	Jespers-2016	CXCL8	11494.45	13.488649815483235	In
32819	2	Post	Jespers-2016	CXCL8	12217.38	13.576647313947408	In
33510	1	Pre	Jespers-2016	CXCL8	8.92	3.15704371014558	In
33510	2	Pre	Jespers-2016	CXCL8	546.71	9.094631954224724	In
33510	3	Pre	Jespers-2016	CXCL8	56.03	5.808127587455465	In
36339	1	Post	Jespers-2016	CXCL8	4904.01	12.259746205561846	In
36339	2	Post	Jespers-2016	CXCL8	3529.52	11.785256280989813	In
36339	3	Post	Jespers-2016	CXCL8	48.48	5.599317793698226	In
38036	1	Pre	Jespers-2016	CXCL8	552.5	9.109830654278793	In
38036	2	Pre	Jespers-2016	CXCL8	737.02	9.525559959039873	In
38036	3	Pre	Jespers-2016	CXCL8	792.02	9.629393051312572	In
38508	1	Post	Jespers-2016	CXCL8	1253.93	10.29224109733822	In
38508	2	Post	Jespers-2016	CXCL8	417.32	8.705010252981825	In
38508	3	Post	Jespers-2016	CXCL8	7697.69	12.910209857023096	In
44053	1	Genital touching	Jespers-2016	CXCL8	10181.3	13.313634163341364	In
44053	2	Post	Jespers-2016	CXCL8	4276.63	12.062258680032599	In
44053	3	Post	Jespers-2016	CXCL8	3070.69	11.584347157758312	In
44681	1	Post	Jespers-2016	CXCL8	3432.73	11.745140671820435	In
44681	2	Post	Jespers-2016	CXCL8	7231.89	12.820157018601387	In
44681	3	Post	Jespers-2016	CXCL8	3469.22	11.760395616449562	In
44779	1	Pre	Jespers-2016	CXCL8	353.15	8.4641372862766	In
44779	2	Pre	Jespers-2016	CXCL8	59.99	5.9066501263953795	In
44779	3	Pre	Jespers-2016	CXCL8	246.99	7.948308821696174	In
45824	1	Post	Jespers-2016	CXCL8	4236.66	12.048711638996222	In
45824	2	Post	Jespers-2016	CXCL8	2560.95	11.322463370687581	In
45824	3	Post	Jespers-2016	CXCL8	3613.61	11.81922509594844	In
47333	1	Pre	Jespers-2016	CXCL8	53.84	5.750606504835592	In
47333	2	Pre	Jespers-2016	CXCL8	321.9	8.330468766590316	In
47333	3	Genital touching	Jespers-2016	CXCL8	533.2	9.058532970201611	In
47512	1	Post	Jespers-2016	CXCL8	1331.91	10.379280884383236	In
47512	2	Post	Jespers-2016	CXCL8	819.28	9.678212786421366	In
47512	3	Post	Jespers-2016	CXCL8	258.81	8.015749551586167	In
48439	1	Pre	Jespers-2016	CXCL8	931.53	9.86345842180185	In
48439	2	Pre	Jespers-2016	CXCL8	3365	11.71639078949768	In
48439	3	Pre	Jespers-2016	CXCL8	687.55	9.425320822759879	In
50714	1	Post	Jespers-2016	CXCL8	1716.34	10.745119657852719	In
50714	2	Post	Jespers-2016	CXCL8	1447	10.498849206531725	In
50714	3	Post	Jespers-2016	CXCL8	1559.1	10.606497749501695	In
51115	1	Pre	Jespers-2016	CXCL8	249.66	7.963820883991191	In
51115	2	Pre	Jespers-2016	CXCL8	2199.23	11.102782776762016	In
51115	3	Pre	Jespers-2016	CXCL8	10179.24	13.31334223082932	In
52510	1	Pre	Jespers-2016	CXCL8	678.32	9.40582222051167	In
52510	2	Pre	Jespers-2016	CXCL8	442.7	8.790185563210503	In
52510	3	Pre	Jespers-2016	CXCL8	333.46	8.381369903920268	In
52997	1	Pre	Jespers-2016	CXCL8	391.18	8.611688800764215	In
52997	2	Post	Jespers-2016	CXCL8	185.27	7.533485480448152	In
52997	3	Post	Jespers-2016	CXCL8	602.65	9.235176563602494	In
53417	1	Post	Jespers-2016	CXCL8	812.9	9.666934077896085	In
53417	2	Post	Jespers-2016	CXCL8	407.52	8.67072705449947	In
53417	3	Post	Jespers-2016	CXCL8	384.45	8.58665216912537	In
55254	1	Pre	Jespers-2016	CXCL8	15.87	3.9882302230604574	In
55254	2	Pre	Jespers-2016	CXCL8	51.49	5.6862203650227325	In
55254	3	Pre	Jespers-2016	CXCL8	94.99	6.569703737701733	In
55439	1	Post	Jespers-2016	CXCL8	3567.75	11.800798810683611	In
55439	2	Post	Jespers-2016	CXCL8	4539	12.148158772937894	In
55439	3	Post	Jespers-2016	CXCL8	2362.12	11.205866542795693	In
57637	1	Pre	Jespers-2016	CXCL8	205.78	7.6849589615938525	In
57637	2	Pre	Jespers-2016	CXCL8	304.06	8.24821222778998	In
57637	3	Pre	Jespers-2016	CXCL8	92.23	6.527164192737208	In
61951	1	Post	Jespers-2016	CXCL8	91.13	6.509854162376991	In
61951	2	Post	Jespers-2016	CXCL8	292.74	8.19347607887246	In
61951	3	Post	Jespers-2016	CXCL8	1010.6	9.98099636973059	In
62177	1	Post	Jespers-2016	CXCL8	1389.39	10.440235903485236	In
62177	2	Post	Jespers-2016	CXCL8	808.85	9.659728371637872	In
62177	3	Post	Jespers-2016	CXCL8	3446.06	11.75073210547883	In
62241	1	Pre	Jespers-2016	CXCL8	589.72	9.203886312901028	In
62241	2	Pre	Jespers-2016	CXCL8	566.64	9.146288637175074	In
62241	3	Pre	Jespers-2016	CXCL8	4338.52	12.082987264472917	In
63037	1	Pre	Jespers-2016	CXCL8	58.02	5.858478390423273	In
63037	2	Pre	Jespers-2016	CXCL8	4.89	2.289834465177509	In
63037	3	Pre	Jespers-2016	CXCL8	23.81	4.57349571549561	In
63321	1	Pre	Jespers-2016	CXCL8	1455.59	10.507388329577577	In
63321	2	Pre	Jespers-2016	CXCL8	28.08	4.811471030529836	In
63942	1	Pre	Jespers-2016	CXCL8	139.92	7.128458384146928	In
63942	2	Pre	Jespers-2016	CXCL8	169.73	7.407097775433307	In
63942	3	Pre	Jespers-2016	CXCL8	146.71	7.19682340065457	In
64474	1	Post	Jespers-2016	CXCL8	2935.62	11.519449515923485	In
64474	2	Post	Jespers-2016	CXCL8	1058.51	10.047819183560977	In
64474	3	Post	Jespers-2016	CXCL8	3015.5	11.558181519860028	In
64610	1	Post	Jespers-2016	CXCL8	325.37	8.345937426505904	In
64610	2	Post	Jespers-2016	CXCL8	7154.94	12.804723953491683	In
64610	3	Post	Jespers-2016	CXCL8	11.19	3.4841381312016693	In
64704	1	Post	Jespers-2016	CXCL8	185.13	7.5323948901925215	In
64704	2	Post	Jespers-2016	CXCL8	639.64	9.321116350602372	In
65245	1	Post	Jespers-2016	CXCL8	49.13	5.618532333976294	In
65245	2	Post	Jespers-2016	CXCL8	69.27	6.1141587687205465	In
65245	3	Post	Jespers-2016	CXCL8	13.6	3.765534746362977	In
65893	1	Pre	Jespers-2016	CXCL8	227.89	7.832193809125905	In
65893	2	Pre	Jespers-2016	CXCL8	7555.12	12.883238954946965	In
65893	3	Pre	Jespers-2016	CXCL8	19347.95	14.23989309416153	In
70421	1	Post	Jespers-2016	CXCL8	20.21	4.33699741660501	In
70421	2	Post	Jespers-2016	CXCL8	34.36	5.1026581313637385	In
70421	3	Post	Jespers-2016	CXCL8	12.64	3.6599245584023783	In
73124	1	Post	Jespers-2016	CXCL8	288.42	8.172027399084326	In
73124	2	Post	Jespers-2016	CXCL8	585.35	9.193155707245346	In
73124	3	Post	Jespers-2016	CXCL8	132.58	7.050719347751264	In
73294	1	Pre	Jespers-2016	CXCL8	2395.16	11.225906317866318	In
73294	2	Pre	Jespers-2016	CXCL8	1194.92	10.222698317540306	In
73294	3	Pre	Jespers-2016	CXCL8	320.12	8.322469004113554	In
73473	1	Pre	Jespers-2016	CXCL8	364.51	8.50981458389487	In
73473	2	Pre	Jespers-2016	CXCL8	359.27	8.488924661273417	In
73473	3	Pre	Jespers-2016	CXCL8	733.26	9.518181030972821	In
73721	1	Pre	Jespers-2016	CXCL8	364.98	8.511673599818435	In
73721	2	Pre	Jespers-2016	CXCL8	158.95	7.312429206250614	In
73721	3	Pre	Jespers-2016	CXCL8	100.95	6.657497100444111	In
73967	1	Post	Jespers-2016	CXCL8	285.22	8.15593133876956	In
73967	2	Post	Jespers-2016	CXCL8	282.27	8.140931995320686	In
73967	3	Post	Jespers-2016	CXCL8	1000.75	9.966865900387539	In
74131	1	Pre	Jespers-2016	CXCL8	44.2	5.465974464504069	In
74131	2	Pre	Jespers-2016	CXCL8	187.76	7.552745936748446	In
74131	3	Pre	Jespers-2016	CXCL8	154.05	7.267254872151989	In
74402	1	Pre	Jespers-2016	CXCL8	1432.81	10.484631596124327	In
74402	2	Pre	Jespers-2016	CXCL8	1077.91	10.07402101008634	In
74402	3	Pre	Jespers-2016	CXCL8	219.72	7.779522386743769	In
74498	1	Pre	Jespers-2016	CXCL8	1093.7	10.09500134832624	In
74498	2	Pre	Jespers-2016	CXCL8	1355.9	10.405035065773495	In
74498	3	Pre	Jespers-2016	CXCL8	35.57	5.152589069287125	In
75716	1	Pre	Jespers-2016	CXCL8	324.13	8.340428745907879	In
75716	2	Pre	Jespers-2016	CXCL8	125.32	6.969472864596329	In
75716	3	Pre	Jespers-2016	CXCL8	1638.87	10.678485704814136	In
75957	1	Genital touching	Jespers-2016	CXCL8	302.05	8.238643576349197	In
75957	2	Genital touching	Jespers-2016	CXCL8	5728.07	12.483833407857098	In
75957	3	Genital touching	Jespers-2016	CXCL8	3113.57	11.604353999245067	In
77649	1	Pre	Jespers-2016	CXCL8	36.87	5.204375511319093	In
77649	2	Pre	Jespers-2016	CXCL8	110.99	6.79428588796893	In
77649	3	Pre	Jespers-2016	CXCL8	24.22	4.598126959919604	In
78126	1	Post	Jespers-2016	CXCL8	275.21	8.104389082373956	In
78126	2	Post	Jespers-2016	CXCL8	508.71	8.990699644125863	In
78126	3	Post	Jespers-2016	CXCL8	474.29	8.889625640518755	In
80285	1	Pre	Jespers-2016	CXCL8	3308.16	11.691813297171379	In
80285	2	Pre	Jespers-2016	CXCL8	1485.7	10.536927113723818	In
80285	3	Pre	Jespers-2016	CXCL8	1671.48	10.70691037723425	In
80419	1	Pre	Jespers-2016	CXCL8	153.95	7.266318057157455	In
80419	2	Genital touching	Jespers-2016	CXCL8	84.53	6.401391544803525	In
80419	3	Genital touching	Jespers-2016	CXCL8	609.71	9.251979397950668	In
82808	1	Post	Jespers-2016	CXCL8	17.7	4.145677455195635	In
82808	2	Post	Jespers-2016	CXCL8	14.9	3.8972404255747994	In
82808	3	Post	Jespers-2016	CXCL8	262.59	8.036668166077458	In
83291	1	Post	Jespers-2016	CXCL8	8414.48	13.038658402967004	In
83291	2	Post	Jespers-2016	CXCL8	1417.09	10.468715672014994	In
83291	3	Post	Jespers-2016	CXCL8	1748.02	10.771505976214415	In
83863	1	Post	Jespers-2016	CXCL8	529.81	9.049331264162245	In
83863	2	Post	Jespers-2016	CXCL8	397.54	8.634956219727172	In
83863	3	Post	Jespers-2016	CXCL8	788.18	9.62238133145182	In
84876	1	Pre	Jespers-2016	CXCL8	344.27	8.427396658405648	In
84876	2	Genital touching	Jespers-2016	CXCL8	226.83	7.825467650112137	In
84876	3	Post	Jespers-2016	CXCL8	19347.95	14.23989309416153	In
84886	1	Pre	Jespers-2016	CXCL8	172.11	7.4271871135984	In
84886	2	Pre	Jespers-2016	CXCL8	127	6.9886846867721655	In
84886	3	Pre	Jespers-2016	CXCL8	31.04	4.956056652412403	In
85168	1	Post	Jespers-2016	CXCL8	887.81	9.794107148571948	In
85168	2	Post	Jespers-2016	CXCL8	47.45	5.568336182133747	In
85168	3	Post	Jespers-2016	CXCL8	64.07	6.001577085389535	In
86032	1	Post	Jespers-2016	CXCL8	618.61	9.27288634495069	In
86032	2	Post	Jespers-2016	CXCL8	1173.42	10.196503771570027	In
86230	1	Pre	Jespers-2016	CXCL8	12.67	3.6633446193660846	In
86230	2	Post	Jespers-2016	CXCL8	211.89	7.727171692110392	In
86230	3	Post	Jespers-2016	CXCL8	748.61	9.548070509791987	In
86363	1	Post	Jespers-2016	CXCL8	13.9	3.797012977836145	In
86363	2	Post	Jespers-2016	CXCL8	45.88	5.519793486241101	In
86363	3	Post	Jespers-2016	CXCL8	2613.02	11.351502451719712	In
86626	1	Pre	Jespers-2016	CXCL8	61.59	5.944624223055033	In
86626	2	Pre	Jespers-2016	CXCL8	44.69	5.481880139620285	In
86626	3	Pre	Jespers-2016	CXCL8	115.76	6.854993016757	In
87178	1	Post	Jespers-2016	CXCL8	3744.12	11.87041095906806	In
87178	2	Post	Jespers-2016	CXCL8	10020.34	13.29064384097598	In
87178	3	Post	Jespers-2016	CXCL8	292.02	8.189923370224934	In
87479	1	Pre	Jespers-2016	CXCL8	495.32	8.952217064973338	In
87479	2	Genital touching	Jespers-2016	CXCL8	58	5.857980995127572	In
87479	3	Genital touching	Jespers-2016	CXCL8	995.33	9.959031117874682	In
88019	1	Pre	Jespers-2016	CXCL8	2815.38	11.4591139448419	In
88019	2	Pre	Jespers-2016	CXCL8	4580.13	12.161172832262391	In
88019	3	Genital touching	Jespers-2016	CXCL8	1547.87	10.59606859449652	In
88169	1	Post	Jespers-2016	CXCL8	439.97	8.781261344600166	In
88169	2	Post	Jespers-2016	CXCL8	278.62	8.122155011479837	In
88169	3	Post	Jespers-2016	CXCL8	455.58	8.831560603778271	In
90491	1	Pre	Jespers-2016	CXCL8	12.12	3.599317793698226	In
90491	2	Pre	Jespers-2016	CXCL8	141.36	7.143230134776893	In
90491	3	Pre	Jespers-2016	CXCL8	437.44	8.772941337831336	In
90895	1	Pre	Jespers-2016	CXCL8	2174.97	11.086779786244271	In
90895	2	Pre	Jespers-2016	CXCL8	1343.94	10.392253015312471	In
90895	3	Pre	Jespers-2016	CXCL8	620.1	9.276357079259242	In
91087	1	Pre	Jespers-2016	CXCL8	1280.66	10.322671792799676	In
91087	2	Pre	Jespers-2016	CXCL8	976.07	9.930840805832883	In
91087	3	Pre	Jespers-2016	CXCL8	751.73	9.554070769754386	In
91328	1	Post	Jespers-2016	CXCL8	531.61	9.054224432866459	In
91328	2	Post	Jespers-2016	CXCL8	1318.09	10.36423316648052	In
91328	3	Post	Jespers-2016	CXCL8	1240.39	10.276578084792849	In
92354	1	Post	Jespers-2016	CXCL8	616.82	9.268705734264099	In
92354	2	Post	Jespers-2016	CXCL8	775.06	9.598164188357536	In
92354	3	Post	Jespers-2016	CXCL8	305.79	8.256397417970163	In
92715	1	Post	Jespers-2016	CXCL8	6441.97	12.653286226824603	In
92715	2	Post	Jespers-2016	CXCL8	2723.86	11.411436838784386	In
92715	3	Post	Jespers-2016	CXCL8	1831.14	10.838526381414175	In
94295	1	Post	Jespers-2016	CXCL8	294.13	8.200310130218407	In
94295	2	Post	Jespers-2016	CXCL8	1136.27	10.1500899728301	In
94295	3	Post	Jespers-2016	CXCL8	914.44	9.836744701966083	In
95197	1	Genital touching	Jespers-2016	CXCL8	1234.34	10.269524125463139	In
95197	2	Genital touching	Jespers-2016	CXCL8	2.03	1.0214797274104515	In
95197	3	Post	Jespers-2016	CXCL8	6.49	2.698218478224414	In
96830	1	Post	Jespers-2016	CXCL8	606.35	9.244006982653616	In
96830	2	Post	Jespers-2016	CXCL8	122.31	6.934398552434979	In
96830	3	Post	Jespers-2016	CXCL8	324.63	8.342652519455157	In
591	1	Pre	Jespers-2016	CXCL10	359.43	8.489567018892329	In
3664	1	Pre	Jespers-2016	CXCL10	44.27	5.4682574683231415	In
3664	2	Pre	Jespers-2016	CXCL10	68.84	6.105175192265479	In
3664	3	Pre	Jespers-2016	CXCL10	31.27	4.966707314150316	In
3871	1	Post	Jespers-2016	CXCL10	14.05	3.812498225333564	In
3871	2	Post	Jespers-2016	CXCL10	1.804	0.851199338593294	Below
3934	1	Pre	Jespers-2016	CXCL10	148.06	7.21003812347289	In
3934	2	Genital touching	Jespers-2016	CXCL10	697.28	9.445594291341182	In
3934	3	Post	Jespers-2016	CXCL10	164.77	7.364309781864407	In
6429	1	Post	Jespers-2016	CXCL10	142.55	7.15532422905059	In
6429	2	Post	Jespers-2016	CXCL10	203.61	7.669664608733147	In
6429	3	Post	Jespers-2016	CXCL10	236.23	7.884048381024981	In
6905	1	Pre	Jespers-2016	CXCL10	154.26	7.269220205780087	In
6905	2	Pre	Jespers-2016	CXCL10	28.32	4.823749360308272	In
6905	3	Pre	Jespers-2016	CXCL10	39.35	5.298291730620124	In
7693	1	Pre	Jespers-2016	CXCL10	1.804	0.851199338593294	Below
7693	2	Pre	Jespers-2016	CXCL10	1.804	0.851199338593294	Below
7693	3	Pre	Jespers-2016	CXCL10	1.804	0.851199338593294	Below
12091	1	Post	Jespers-2016	CXCL10	3.51	1.8114710305298358	In
12091	2	Post	Jespers-2016	CXCL10	1.804	0.851199338593294	Below
12417	1	Pre	Jespers-2016	CXCL10	52.46	5.713145902490259	In
12417	3	Pre	Jespers-2016	CXCL10	98.85	6.627169060841846	In
15123	1	Genital touching	Jespers-2016	CXCL10	220.72	7.786073551578548	In
15123	2	Genital touching	Jespers-2016	CXCL10	16.28	4.025028794491522	In
15123	3	Post	Jespers-2016	CXCL10	94.07	6.555662799224037	In
15411	1	Pre	Jespers-2016	CXCL10	33.49	5.065658470931991	In
15411	2	Pre	Jespers-2016	CXCL10	63.67	5.992541859109112	In
15411	3	Pre	Jespers-2016	CXCL10	123.09	6.943569749838966	In
15588	1	Post	Jespers-2016	CXCL10	10.19	3.349082146391089	In
15588	2	Post	Jespers-2016	CXCL10	32.67	5.0298945496633385	In
15588	3	Post	Jespers-2016	CXCL10	8.15	3.0268000593437154	In
16520	1	Pre	Jespers-2016	CXCL10	122.38	6.935223994060032	In
16520	2	Pre	Jespers-2016	CXCL10	189.84	7.568640195419223	In
16520	3	Post	Jespers-2016	CXCL10	55.43	5.79259510251225	In
17171	1	Pre	Jespers-2016	CXCL10	1.804	0.851199338593294	Below
17171	2	Pre	Jespers-2016	CXCL10	1.804	0.851199338593294	Below
17171	3	Pre	Jespers-2016	CXCL10	1.804	0.851199338593294	Below
19835	1	Post	Jespers-2016	CXCL10	199.26	7.63850831844914	In
19835	2	Post	Jespers-2016	CXCL10	146.93	7.198985183575034	In
19835	3	Post	Jespers-2016	CXCL10	1.804	0.851199338593294	Below
19985	1	Pre	Jespers-2016	CXCL10	39.56	5.305970520984387	In
19985	2	Pre	Jespers-2016	CXCL10	137.67	7.105070402358704	In
19985	3	Pre	Jespers-2016	CXCL10	69.44	6.117695042669754	In
20793	1	Pre	Jespers-2016	CXCL10	57.56	5.846994686965573	In
20793	2	Pre	Jespers-2016	CXCL10	32	5	In
20793	3	Pre	Jespers-2016	CXCL10	45.71	5.51443791382931	In
23688	1	Post	Jespers-2016	CXCL10	41.17	5.363521543546545	In
23688	2	Post	Jespers-2016	CXCL10	143.31	7.162995472417697	In
23688	3	Post	Jespers-2016	CXCL10	50.61	5.661350569233997	In
24942	1	Genital touching	Jespers-2016	CXCL10	209.27	7.709221697960072	In
24942	2	Post	Jespers-2016	CXCL10	84.24	6.396433531250992	In
24942	3	Post	Jespers-2016	CXCL10	147.84	7.207892851641333	In
27301	1	Post	Jespers-2016	CXCL10	372.74	8.542025837671952	In
27301	2	Post	Jespers-2016	CXCL10	102.9	6.685099172006606	In
27301	3	Post	Jespers-2016	CXCL10	26.64	4.735522177296538	In
27557	1	Post	Jespers-2016	CXCL10	19.35	4.274261661257048	In
27557	2	Post	Jespers-2016	CXCL10	7.74	2.9523335663696857	In
27557	3	Post	Jespers-2016	CXCL10	195.86	7.6136789794476325	In
30878	1	Pre	Jespers-2016	CXCL10	1.804	0.851199338593294	Below
30878	2	Genital touching	Jespers-2016	CXCL10	1.804	0.851199338593294	Below
30878	3	Genital touching	Jespers-2016	CXCL10	1.804	0.851199338593294	Below
31456	1	Post	Jespers-2016	CXCL10	59.56	5.896271848807375	In
31456	2	Post	Jespers-2016	CXCL10	148.21	7.211498981977794	In
31456	3	Post	Jespers-2016	CXCL10	232.45	7.860776615631602	In
32819	1	Post	Jespers-2016	CXCL10	229.09	7.839770674758301	In
32819	2	Post	Jespers-2016	CXCL10	143.3	7.162894799374784	In
33510	1	Pre	Jespers-2016	CXCL10	1.804	0.851199338593294	Below
33510	2	Pre	Jespers-2016	CXCL10	61.2	5.9354597478052895	In
33510	3	Pre	Jespers-2016	CXCL10	251.96	7.9770509061106125	In
36339	1	Post	Jespers-2016	CXCL10	238.32	7.896756218474805	In
36339	2	Post	Jespers-2016	CXCL10	472.65	8.884628444851334	In
36339	3	Post	Jespers-2016	CXCL10	31.83	4.992315251861196	In
38036	1	Pre	Jespers-2016	CXCL10	118.86	6.893119475835918	In
38036	2	Pre	Jespers-2016	CXCL10	56.81	5.828072997866966	In
38036	3	Pre	Jespers-2016	CXCL10	47.29	5.56346323668308	In
38508	1	Post	Jespers-2016	CXCL10	175.08	7.451870478864323	In
38508	2	Post	Jespers-2016	CXCL10	30.98	4.9532652390148435	In
38508	3	Post	Jespers-2016	CXCL10	260.54	8.025361072342031	In
44053	1	Genital touching	Jespers-2016	CXCL10	129.92	7.021479727410451	In
44053	2	Post	Jespers-2016	CXCL10	207.82	7.699190691525824	In
44053	3	Post	Jespers-2016	CXCL10	81.78	6.353676157751641	In
44681	1	Post	Jespers-2016	CXCL10	23.2	4.53605290024021	In
44681	2	Post	Jespers-2016	CXCL10	77.42	6.274634402517586	In
44681	3	Post	Jespers-2016	CXCL10	313.56	8.292597720266452	In
44779	1	Pre	Jespers-2016	CXCL10	132.29	7.0475602000256865	In
44779	2	Pre	Jespers-2016	CXCL10	13.15	3.71699089440494	In
44779	3	Pre	Jespers-2016	CXCL10	86.46	6.433960931121179	In
45824	1	Post	Jespers-2016	CXCL10	34.88	5.124328135002202	In
45824	2	Post	Jespers-2016	CXCL10	15.66	3.969012307516316	In
45824	3	Post	Jespers-2016	CXCL10	25.68	4.682573297347578	In
47333	1	Pre	Jespers-2016	CXCL10	26.04	4.70265754339091	In
47333	2	Pre	Jespers-2016	CXCL10	51.08	5.674686619927999	In
47333	3	Genital touching	Jespers-2016	CXCL10	125	6.965784284662087	In
47512	1	Post	Jespers-2016	CXCL10	70.86	6.146899560343589	In
47512	2	Post	Jespers-2016	CXCL10	127.11	6.989933724310322	In
47512	3	Post	Jespers-2016	CXCL10	1.804	0.851199338593294	Below
48439	1	Pre	Jespers-2016	CXCL10	1082.53	10.080191291370673	In
48439	2	Pre	Jespers-2016	CXCL10	245.1	7.9372266739794775	In
48439	3	Pre	Jespers-2016	CXCL10	208.14	7.7014104362328135	In
50714	1	Post	Jespers-2016	CXCL10	97.14	6.601993581248998	In
50714	2	Post	Jespers-2016	CXCL10	89.36	6.48155728070859	In
50714	3	Post	Jespers-2016	CXCL10	71.93	6.168521698992168	In
51115	1	Pre	Jespers-2016	CXCL10	49.96	5.642701571833233	In
51115	2	Pre	Jespers-2016	CXCL10	25.19	4.654779216959517	In
51115	3	Pre	Jespers-2016	CXCL10	347.86	8.442362984514697	In
52510	1	Pre	Jespers-2016	CXCL10	31.26	4.96624587322494	In
52510	2	Pre	Jespers-2016	CXCL10	30.82	4.945794956740061	In
52510	3	Pre	Jespers-2016	CXCL10	1.804	0.851199338593294	Below
52997	1	Pre	Jespers-2016	CXCL10	130.05	7.022922589055629	In
52997	2	Post	Jespers-2016	CXCL10	15.29	3.93451650158608	In
52997	3	Post	Jespers-2016	CXCL10	63.55	5.989820220117596	In
53417	1	Post	Jespers-2016	CXCL10	34.55	5.110613805500896	In
53417	2	Post	Jespers-2016	CXCL10	17.35	4.116863757690899	In
53417	3	Post	Jespers-2016	CXCL10	18.59	4.216454865144757	In
55254	1	Pre	Jespers-2016	CXCL10	1.804	0.851199338593294	Below
55254	2	Pre	Jespers-2016	CXCL10	10.68	3.4168397419128294	In
55254	3	Pre	Jespers-2016	CXCL10	10.68	3.4168397419128294	In
55439	1	Post	Jespers-2016	CXCL10	112.13	6.809028507711892	In
55439	2	Post	Jespers-2016	CXCL10	158.78	7.310885391185277	In
55439	3	Post	Jespers-2016	CXCL10	43.78	5.452200049406222	In
57637	1	Pre	Jespers-2016	CXCL10	1.804	0.851199338593294	Below
57637	2	Pre	Jespers-2016	CXCL10	20.65	4.368069876532083	In
57637	3	Pre	Jespers-2016	CXCL10	1.804	0.851199338593294	Below
61951	1	Post	Jespers-2016	CXCL10	17.93	4.16430358309365	In
61951	2	Post	Jespers-2016	CXCL10	18.07	4.175524601089875	In
61951	3	Post	Jespers-2016	CXCL10	160.36	7.325170512376046	In
62177	1	Post	Jespers-2016	CXCL10	203.14	7.666330536349624	In
62177	2	Post	Jespers-2016	CXCL10	361.99	8.499806033078565	In
62177	3	Post	Jespers-2016	CXCL10	20.46	4.354734239970604	In
62241	1	Pre	Jespers-2016	CXCL10	88.84	6.473137487772256	In
62241	2	Pre	Jespers-2016	CXCL10	37.92	5.244887059123535	In
62241	3	Pre	Jespers-2016	CXCL10	19.59	4.292045492492862	In
63037	1	Pre	Jespers-2016	CXCL10	83.49	6.3835315042780385	In
63037	2	Pre	Jespers-2016	CXCL10	1.804	0.851199338593294	Below
63037	3	Pre	Jespers-2016	CXCL10	76.44	6.256255873202732	In
63321	1	Pre	Jespers-2016	CXCL10	11.11	3.473786911614367	In
63321	2	Pre	Jespers-2016	CXCL10	1.804	0.851199338593294	Below
63942	1	Pre	Jespers-2016	CXCL10	671.13	9.390448437853827	In
63942	2	Pre	Jespers-2016	CXCL10	89.7	6.487036080031899	In
63942	3	Pre	Jespers-2016	CXCL10	241.46	7.915640403343941	In
64474	1	Post	Jespers-2016	CXCL10	96.05	6.585713708778164	In
64474	2	Post	Jespers-2016	CXCL10	44.94	5.489928219405183	In
64474	3	Post	Jespers-2016	CXCL10	112.48	6.813524689297811	In
64610	1	Post	Jespers-2016	CXCL10	164.82	7.364747506022288	In
64610	2	Post	Jespers-2016	CXCL10	189.81	7.568412191461279	In
64610	3	Post	Jespers-2016	CXCL10	8.55	3.0959244199985356	In
64704	1	Post	Jespers-2016	CXCL10	21.14	4.401903471607958	In
64704	2	Post	Jespers-2016	CXCL10	20.81	4.37920505996061	In
65245	1	Post	Jespers-2016	CXCL10	2.39	1.2570106182060239	In
65245	2	Post	Jespers-2016	CXCL10	7.64	2.933572638261024	In
65245	3	Post	Jespers-2016	CXCL10	1.804	0.851199338593294	Below
65893	1	Pre	Jespers-2016	CXCL10	142.15	7.151270288790165	In
65893	2	Pre	Jespers-2016	CXCL10	2157.19	11.074937535794602	In
65893	3	Pre	Jespers-2016	CXCL10	1840.16	10.845615497232954	In
70421	1	Post	Jespers-2016	CXCL10	1.804	0.851199338593294	Below
70421	2	Post	Jespers-2016	CXCL10	1.804	0.851199338593294	Below
70421	3	Post	Jespers-2016	CXCL10	1.804	0.851199338593294	Below
73124	1	Post	Jespers-2016	CXCL10	261.44	8.030336078370958	In
73124	2	Post	Jespers-2016	CXCL10	934.86	9.86860652009208	In
73124	3	Post	Jespers-2016	CXCL10	35.49	5.14934066928622	In
73294	1	Pre	Jespers-2016	CXCL10	88.89	6.473949221907714	In
73294	2	Pre	Jespers-2016	CXCL10	149.03	7.219458966735173	In
73294	3	Pre	Jespers-2016	CXCL10	37.78	5.239550796613645	In
73473	1	Pre	Jespers-2016	CXCL10	30.75	4.94251450533924	In
73473	2	Pre	Jespers-2016	CXCL10	26.73	4.740387932468353	In
73473	3	Pre	Jespers-2016	CXCL10	122.12	6.932155684432056	In
73721	1	Pre	Jespers-2016	CXCL10	259.71	8.020757755091214	In
73721	2	Pre	Jespers-2016	CXCL10	238.54	7.898087397149947	In
73721	3	Pre	Jespers-2016	CXCL10	127.69	6.99650173505565	In
73967	1	Post	Jespers-2016	CXCL10	33.48	5.065227622775619	In
73967	2	Post	Jespers-2016	CXCL10	118.11	6.883987308105472	In
73967	3	Post	Jespers-2016	CXCL10	20.41	4.351204277257994	In
74131	1	Pre	Jespers-2016	CXCL10	145.7	7.18685706717715	In
74131	2	Pre	Jespers-2016	CXCL10	400.13	8.644324989487187	In
74131	3	Pre	Jespers-2016	CXCL10	93.56	6.547819956577703	In
74402	1	Pre	Jespers-2016	CXCL10	35.68	5.15704371014558	In
74402	2	Pre	Jespers-2016	CXCL10	37.92	5.244887059123535	In
74402	3	Pre	Jespers-2016	CXCL10	79.48	6.3125199674749455	In
74498	1	Pre	Jespers-2016	CXCL10	68.27	6.093179846765504	In
74498	2	Pre	Jespers-2016	CXCL10	89.7	6.487036080031899	In
74498	3	Pre	Jespers-2016	CXCL10	129.14	7.012792121972625	In
75716	1	Pre	Jespers-2016	CXCL10	237.17	7.889777722472966	In
75716	2	Pre	Jespers-2016	CXCL10	154.45	7.270996060740275	In
75716	3	Pre	Jespers-2016	CXCL10	89.49	6.483654573281644	In
75957	1	Genital touching	Jespers-2016	CXCL10	26.33	4.718635616271338	In
75957	2	Genital touching	Jespers-2016	CXCL10	357.37	8.481274719879321	In
75957	3	Genital touching	Jespers-2016	CXCL10	1.804	0.851199338593294	Below
77649	1	Pre	Jespers-2016	CXCL10	9.92	3.3103401206121505	In
77649	2	Pre	Jespers-2016	CXCL10	90.02	6.492173659610827	In
77649	3	Pre	Jespers-2016	CXCL10	1.804	0.851199338593294	Below
78126	1	Post	Jespers-2016	CXCL10	40.14	5.3269687115878925	In
78126	2	Post	Jespers-2016	CXCL10	58.78	5.877253453876608	In
78126	3	Post	Jespers-2016	CXCL10	92.78	6.535741941075111	In
80285	1	Pre	Jespers-2016	CXCL10	35.81	5.1622906135457995	In
80285	2	Pre	Jespers-2016	CXCL10	168.6	7.39746072605472	In
80285	3	Pre	Jespers-2016	CXCL10	49.78	5.637494325206311	In
80419	1	Pre	Jespers-2016	CXCL10	12.56	3.6507645591169022	In
80419	2	Genital touching	Jespers-2016	CXCL10	21.5	4.426264754702098	In
80419	3	Genital touching	Jespers-2016	CXCL10	85.55	6.418695949602051	In
82808	1	Post	Jespers-2016	CXCL10	1.804	0.851199338593294	Below
82808	2	Post	Jespers-2016	CXCL10	1.804	0.851199338593294	Below
82808	3	Post	Jespers-2016	CXCL10	1.804	0.851199338593294	Below
83291	1	Post	Jespers-2016	CXCL10	33.33	5.058749412335524	In
83291	2	Post	Jespers-2016	CXCL10	140.95	7.139039667683059	In
83291	3	Post	Jespers-2016	CXCL10	25.55	4.675251386050259	In
83863	1	Post	Jespers-2016	CXCL10	5.26	2.3950627995175777	In
83863	2	Post	Jespers-2016	CXCL10	4.44	2.1505596765753814	In
83863	3	Post	Jespers-2016	CXCL10	10.4	3.37851162325373	In
84876	1	Pre	Jespers-2016	CXCL10	18.26	4.1906148602094975	In
84876	2	Genital touching	Jespers-2016	CXCL10	46.51	5.539469034749887	In
84876	3	Post	Jespers-2016	CXCL10	124.33	6.958030640864368	In
84886	1	Pre	Jespers-2016	CXCL10	167.66	7.389394724323995	In
84886	2	Pre	Jespers-2016	CXCL10	75.21	6.232852591780371	In
84886	3	Pre	Jespers-2016	CXCL10	87.76	6.455491620628468	In
85168	1	Post	Jespers-2016	CXCL10	9.09	3.1842802944193824	In
85168	2	Post	Jespers-2016	CXCL10	5.26	2.3950627995175777	In
85168	3	Post	Jespers-2016	CXCL10	9.09	3.1842802944193824	In
86032	1	Post	Jespers-2016	CXCL10	307.35	8.26373867484504	In
86032	2	Post	Jespers-2016	CXCL10	910.92	9.831180547126735	In
86230	1	Pre	Jespers-2016	CXCL10	24.09	4.590362488463746	In
86230	2	Post	Jespers-2016	CXCL10	311.97	8.285263491515549	In
86230	3	Post	Jespers-2016	CXCL10	63.53	5.989366114026064	In
86363	1	Post	Jespers-2016	CXCL10	62.43	5.964167560681767	In
86363	2	Post	Jespers-2016	CXCL10	165.74	7.372778017062038	In
86363	3	Post	Jespers-2016	CXCL10	244.72	7.934988201783478	In
86626	1	Pre	Jespers-2016	CXCL10	4.38	2.130930869826449	In
86626	2	Pre	Jespers-2016	CXCL10	1.804	0.851199338593294	Below
86626	3	Pre	Jespers-2016	CXCL10	6.69	2.7420062108667365	In
87178	1	Post	Jespers-2016	CXCL10	145.28	7.182692297516191	In
87178	2	Post	Jespers-2016	CXCL10	29.48	4.881664619320345	In
87178	3	Post	Jespers-2016	CXCL10	13.35	3.7387678368001915	In
87479	1	Pre	Jespers-2016	CXCL10	147.05	7.200162973999702	In
87479	2	Genital touching	Jespers-2016	CXCL10	423.75	8.727069558023706	In
87479	3	Genital touching	Jespers-2016	CXCL10	223.66	7.80516345349566	In
88019	1	Pre	Jespers-2016	CXCL10	86.19	6.429448588478955	In
88019	2	Pre	Jespers-2016	CXCL10	190.3	7.572131751386659	In
88019	3	Genital touching	Jespers-2016	CXCL10	66.41	6.053328593449791	In
88169	1	Post	Jespers-2016	CXCL10	26.5	4.727920454563199	In
88169	2	Post	Jespers-2016	CXCL10	81.41	6.3471341137560975	In
88169	3	Post	Jespers-2016	CXCL10	64.28	6.006298023900369	In
90491	1	Pre	Jespers-2016	CXCL10	1.804	0.851199338593294	Below
90491	2	Pre	Jespers-2016	CXCL10	26.78	4.743084055549586	In
90491	3	Pre	Jespers-2016	CXCL10	79.84	6.319039815562536	In
90895	1	Pre	Jespers-2016	CXCL10	23.01	4.524189078449365	In
90895	2	Pre	Jespers-2016	CXCL10	13.94	3.8011586560936985	In
90895	3	Pre	Jespers-2016	CXCL10	1.804	0.851199338593294	Below
91087	1	Pre	Jespers-2016	CXCL10	181.6	7.504620392403552	In
91087	2	Pre	Jespers-2016	CXCL10	96.48	6.59215800212536	In
91087	3	Pre	Jespers-2016	CXCL10	172.93	7.434044360066751	In
91328	1	Post	Jespers-2016	CXCL10	1.804	0.851199338593294	Below
91328	2	Post	Jespers-2016	CXCL10	181.59	7.504540946656629	In
91328	3	Post	Jespers-2016	CXCL10	88.77	6.472000292140353	In
92354	1	Post	Jespers-2016	CXCL10	33.76	5.07724299893246	In
92354	2	Post	Jespers-2016	CXCL10	202.58	7.662347938814604	In
92354	3	Post	Jespers-2016	CXCL10	40.49	5.339493737901733	In
92715	1	Post	Jespers-2016	CXCL10	152.15	7.249350523627234	In
92715	2	Post	Jespers-2016	CXCL10	435.36	8.766065051474953	In
92715	3	Post	Jespers-2016	CXCL10	68.67	6.101608058502118	In
94295	1	Post	Jespers-2016	CXCL10	318.4	8.314696525656286	In
94295	2	Post	Jespers-2016	CXCL10	208.71	7.705355916313591	In
94295	3	Post	Jespers-2016	CXCL10	285.25	8.156083076288681	In
95197	1	Genital touching	Jespers-2016	CXCL10	1.804	0.851199338593294	Below
95197	2	Genital touching	Jespers-2016	CXCL10	1.804	0.851199338593294	Below
95197	3	Post	Jespers-2016	CXCL10	1.804	0.851199338593294	Below
96830	1	Post	Jespers-2016	CXCL10	1.804	0.851199338593294	Below
96830	2	Post	Jespers-2016	CXCL10	132.67	7.0516983679862335	In
96830	3	Post	Jespers-2016	CXCL10	1.804	0.851199338593294	Below
99878	2	Pre	Jespers-2016	CXCL10	1.804	0.851199338593294	Below
99878	3	Pre	Jespers-2016	CXCL10	1.804	0.851199338593294	Below
591	1	Pre	Jespers-2016	IL-1a	88.92	6.474436043252266	In
3664	1	Pre	Jespers-2016	IL-1a	158.99	7.3127922168937545	In
3664	2	Pre	Jespers-2016	IL-1a	120.74	6.915759896038	In
3664	3	Pre	Jespers-2016	IL-1a	84.32	6.39780296186249	In
3871	1	Post	Jespers-2016	IL-1a	240.66	7.91085256176094	In
3871	2	Post	Jespers-2016	IL-1a	44.12	5.463360885816658	In
3934	1	Pre	Jespers-2016	IL-1a	62.03	5.95489421979703	In
3934	2	Genital touching	Jespers-2016	IL-1a	162.23	7.341896820977107	In
3934	3	Post	Jespers-2016	IL-1a	73.33	6.196331634265758	In
6429	1	Post	Jespers-2016	IL-1a	36.98	5.2086733196294714	In
6429	2	Post	Jespers-2016	IL-1a	44.86	5.487357715311547	In
6429	3	Post	Jespers-2016	IL-1a	86.23	6.430117974892026	In
6905	1	Pre	Jespers-2016	IL-1a	90.78	6.5043025831631684	In
6905	2	Pre	Jespers-2016	IL-1a	142.62	7.156032498888866	In
6905	3	Pre	Jespers-2016	IL-1a	142.43	7.1541092426295165	In
7693	1	Pre	Jespers-2016	IL-1a	7.25	2.8579809951275723	In
7693	2	Pre	Jespers-2016	IL-1a	48.65	5.604367899893749	In
7693	3	Pre	Jespers-2016	IL-1a	9.24	3.2078928516413328	In
12091	1	Post	Jespers-2016	IL-1a	1085.02	10.083505920543718	In
12091	2	Post	Jespers-2016	IL-1a	189.06	7.562700349963971	In
12417	1	Pre	Jespers-2016	IL-1a	52.9	5.7251958172266635	In
12417	3	Pre	Jespers-2016	IL-1a	115.77	6.855117639487686	In
15123	1	Genital touching	Jespers-2016	IL-1a	54.88	5.778208576398088	In
15123	2	Genital touching	Jespers-2016	IL-1a	23.84	4.575312330687437	In
15123	3	Post	Jespers-2016	IL-1a	194.69	7.605034973571436	In
15411	1	Pre	Jespers-2016	IL-1a	140.96	7.139142019145689	In
15411	2	Pre	Jespers-2016	IL-1a	242.87	7.924040484918515	In
15411	3	Pre	Jespers-2016	IL-1a	282	8.139551352398794	In
15588	1	Post	Jespers-2016	IL-1a	455.54	8.831433929351912	In
15588	2	Post	Jespers-2016	IL-1a	285.08	8.155223019254281	In
15588	3	Post	Jespers-2016	IL-1a	195.72	7.612647377658316	In
16520	1	Pre	Jespers-2016	IL-1a	63.73	5.993900755637419	In
16520	2	Pre	Jespers-2016	IL-1a	36.43	5.187055089968057	In
16520	3	Post	Jespers-2016	IL-1a	36.26	5.180307019969433	In
17171	1	Pre	Jespers-2016	IL-1a	2.52	1.3334237337251917	In
17171	2	Pre	Jespers-2016	IL-1a	416.06	8.700647784152205	In
17171	3	Pre	Jespers-2016	IL-1a	200.45	7.647098607263408	In
19835	1	Post	Jespers-2016	IL-1a	89.52	6.484138131201669	In
19835	2	Post	Jespers-2016	IL-1a	69.42	6.117279460053921	In
19835	3	Post	Jespers-2016	IL-1a	72.27	6.175324989184902	In
19985	1	Pre	Jespers-2016	IL-1a	80.08	6.323370069061268	In
19985	2	Pre	Jespers-2016	IL-1a	53.05	5.729280846027402	In
19985	3	Pre	Jespers-2016	IL-1a	26.09	4.705425039042727	In
20793	1	Pre	Jespers-2016	IL-1a	24.65	4.623515741490549	In
20793	2	Pre	Jespers-2016	IL-1a	24.95	4.640967910449898	In
20793	3	Pre	Jespers-2016	IL-1a	45.82	5.517905553529951	In
23688	1	Post	Jespers-2016	IL-1a	73.08	6.191404728852764	In
23688	2	Post	Jespers-2016	IL-1a	118	6.882643049361842	In
23688	3	Post	Jespers-2016	IL-1a	83.94	6.391286558111185	In
24942	1	Genital touching	Jespers-2016	IL-1a	115.83	6.855865149888289	In
24942	2	Post	Jespers-2016	IL-1a	556.29	9.119693361373658	In
24942	3	Post	Jespers-2016	IL-1a	251.28	7.97315203787724	In
27301	1	Post	Jespers-2016	IL-1a	1621.04	10.662703975202701	In
27301	2	Post	Jespers-2016	IL-1a	364.55	8.509972891309058	In
27301	3	Post	Jespers-2016	IL-1a	41.65	5.380244590478185	In
27557	1	Post	Jespers-2016	IL-1a	886.32	9.791683858152044	In
27557	2	Post	Jespers-2016	IL-1a	1827.72	10.83582935639721	In
27557	3	Post	Jespers-2016	IL-1a	7280.72	12.82986541215564	In
30878	1	Pre	Jespers-2016	IL-1a	33.06	5.047014819517589	In
30878	2	Genital touching	Jespers-2016	IL-1a	244.38	7.9329824099498465	In
30878	3	Genital touching	Jespers-2016	IL-1a	7.14	2.835924074254375	In
31456	1	Post	Jespers-2016	IL-1a	86.87	6.440786132413236	In
31456	2	Post	Jespers-2016	IL-1a	131.97	7.044066196856555	In
31456	3	Post	Jespers-2016	IL-1a	80.11	6.323910438019789	In
32819	1	Post	Jespers-2016	IL-1a	247.1	7.948951200441422	In
32819	2	Post	Jespers-2016	IL-1a	427.63	8.740219257363124	In
33510	1	Pre	Jespers-2016	IL-1a	64.16	6.003602236680195	In
33510	2	Pre	Jespers-2016	IL-1a	135.16	7.0785244453890765	In
33510	3	Pre	Jespers-2016	IL-1a	99.43	6.6356093020192395	In
36339	1	Post	Jespers-2016	IL-1a	657.33	9.360474019740433	In
36339	2	Post	Jespers-2016	IL-1a	775.68	9.599317793698226	In
36339	3	Post	Jespers-2016	IL-1a	79.34	6.309976492370556	In
38036	1	Pre	Jespers-2016	IL-1a	201.06	7.651482282150902	In
38036	2	Pre	Jespers-2016	IL-1a	78.52	6.294988267691446	In
38036	3	Pre	Jespers-2016	IL-1a	14.85	3.8923910259134034	In
38508	1	Post	Jespers-2016	IL-1a	234.98	7.876394158783242	In
38508	2	Post	Jespers-2016	IL-1a	100.11	6.645442282128751	In
38508	3	Post	Jespers-2016	IL-1a	364.76	8.510803720358323	In
44053	1	Genital touching	Jespers-2016	IL-1a	371.62	8.53768433714752	In
44053	2	Post	Jespers-2016	IL-1a	984.24	9.942866339273648	In
44053	3	Post	Jespers-2016	IL-1a	609.96	9.252570826394876	In
44681	1	Post	Jespers-2016	IL-1a	405.75	8.664447284547972	In
44681	2	Post	Jespers-2016	IL-1a	326.15	8.349391818295938	In
44681	3	Post	Jespers-2016	IL-1a	155.02	7.2763105474641465	In
44779	1	Pre	Jespers-2016	IL-1a	76.82	6.263410058756341	In
44779	2	Pre	Jespers-2016	IL-1a	18.45	4.205548911173033	In
44779	3	Pre	Jespers-2016	IL-1a	123.2	6.944858445807539	In
45824	1	Post	Jespers-2016	IL-1a	746.39	9.543785847123221	In
45824	2	Post	Jespers-2016	IL-1a	164.23	7.3595738789971135	In
45824	3	Post	Jespers-2016	IL-1a	2764.72	11.432917662023977	In
47333	1	Pre	Jespers-2016	IL-1a	18.59	4.216454865144757	In
47333	2	Pre	Jespers-2016	IL-1a	48.13	5.588864518190148	In
47333	3	Genital touching	Jespers-2016	IL-1a	53.64	5.745237332129749	In
47512	1	Post	Jespers-2016	IL-1a	961.95	9.909818097671588	In
47512	2	Post	Jespers-2016	IL-1a	588.63	9.20121726203653	In
47512	3	Post	Jespers-2016	IL-1a	303.53	8.24569530497819	In
48439	1	Pre	Jespers-2016	IL-1a	113.25	6.8233672400462355	In
48439	2	Pre	Jespers-2016	IL-1a	245.67	7.940577883479115	In
48439	3	Pre	Jespers-2016	IL-1a	50.21	5.649902819893139	In
50714	1	Post	Jespers-2016	IL-1a	285.27	8.156184225769259	In
50714	2	Post	Jespers-2016	IL-1a	365.96	8.515542158078313	In
50714	3	Post	Jespers-2016	IL-1a	368.95	8.527281505681902	In
51115	1	Pre	Jespers-2016	IL-1a	49.9	5.640967910449898	In
51115	2	Pre	Jespers-2016	IL-1a	165.28	7.368768349090335	In
51115	3	Pre	Jespers-2016	IL-1a	253.64	7.986638471730853	In
52510	1	Pre	Jespers-2016	IL-1a	132.69	7.051915837845085	In
52510	2	Pre	Jespers-2016	IL-1a	119.52	6.901108243014512	In
52510	3	Pre	Jespers-2016	IL-1a	48.69	5.605553595494403	In
52997	1	Pre	Jespers-2016	IL-1a	92.64	6.533563348214512	In
52997	2	Post	Jespers-2016	IL-1a	48.59	5.602587527342561	In
52997	3	Post	Jespers-2016	IL-1a	300.35	8.230500853639107	In
53417	1	Post	Jespers-2016	IL-1a	1046.9	10.031907927127381	In
53417	2	Post	Jespers-2016	IL-1a	433.61	8.760254218569944	In
53417	3	Post	Jespers-2016	IL-1a	395.17	8.626329616216408	In
55254	1	Pre	Jespers-2016	IL-1a	11.23	3.4892860226258766	In
55254	2	Pre	Jespers-2016	IL-1a	32.24	5.010779838753243	In
55254	3	Pre	Jespers-2016	IL-1a	78.77	6.299574370608874	In
55439	1	Post	Jespers-2016	IL-1a	138.18	7.110405006739277	In
55439	2	Post	Jespers-2016	IL-1a	123.54	6.948834425578686	In
55439	3	Post	Jespers-2016	IL-1a	179.28	7.486070743735668	In
57637	1	Pre	Jespers-2016	IL-1a	25.76	4.687060688339892	In
57637	2	Pre	Jespers-2016	IL-1a	57.26	5.839455765224629	In
57637	3	Pre	Jespers-2016	IL-1a	31.12	4.9597701552114675	In
61951	1	Post	Jespers-2016	IL-1a	45.77	5.5163303868259375	In
61951	2	Post	Jespers-2016	IL-1a	52.66	5.718635616271338	In
61951	3	Post	Jespers-2016	IL-1a	433.68	8.760487101811032	In
62177	1	Post	Jespers-2016	IL-1a	261.4	8.030115330908071	In
62177	2	Post	Jespers-2016	IL-1a	218.71	7.772875375504054	In
62177	3	Post	Jespers-2016	IL-1a	1609.36	10.65227136530459	In
62241	1	Pre	Jespers-2016	IL-1a	58.54	5.871350840634026	In
62241	2	Pre	Jespers-2016	IL-1a	33.75	5.076815597050831	In
62241	3	Pre	Jespers-2016	IL-1a	184	7.523561956057013	In
63037	1	Pre	Jespers-2016	IL-1a	83.67	6.386638529974744	In
63037	2	Pre	Jespers-2016	IL-1a	41.92	5.389566811762726	In
63037	3	Pre	Jespers-2016	IL-1a	33.26	5.0557162635125446	In
63321	1	Pre	Jespers-2016	IL-1a	535.83	9.06563154669149	In
63321	2	Pre	Jespers-2016	IL-1a	137.35	7.101713100188494	In
63942	1	Pre	Jespers-2016	IL-1a	138.99	7.118837277979703	In
63942	2	Pre	Jespers-2016	IL-1a	47.94	5.583158003874408	In
63942	3	Pre	Jespers-2016	IL-1a	61.27	5.9371089462026045	In
64474	1	Post	Jespers-2016	IL-1a	118.33	6.8866720738015665	In
64474	2	Post	Jespers-2016	IL-1a	130.41	7.026910691224517	In
64474	3	Post	Jespers-2016	IL-1a	107.01	6.741601811413243	In
64610	1	Post	Jespers-2016	IL-1a	847.19	9.72654175002618	In
64610	2	Post	Jespers-2016	IL-1a	478.49	8.90234496380439	In
64610	3	Post	Jespers-2016	IL-1a	33.42	5.062639828286463	In
64704	1	Post	Jespers-2016	IL-1a	266.29	8.056854441750614	In
64704	2	Post	Jespers-2016	IL-1a	133.92	7.065227622775619	In
65245	1	Post	Jespers-2016	IL-1a	22.61	4.498889086976805	In
65245	2	Post	Jespers-2016	IL-1a	22.7	4.504620392403552	In
65245	3	Post	Jespers-2016	IL-1a	9.25	3.2094533656289497	In
65893	1	Pre	Jespers-2016	IL-1a	54.43	5.76633013095037	In
65893	2	Pre	Jespers-2016	IL-1a	286.73	8.16354904861529	In
65893	3	Pre	Jespers-2016	IL-1a	308.48	8.269033146455238	In
70421	1	Post	Jespers-2016	IL-1a	37.05	5.211401637418471	In
70421	2	Post	Jespers-2016	IL-1a	24.13	4.592756010441026	In
70421	3	Post	Jespers-2016	IL-1a	27.55	4.783980413683795	In
73124	1	Post	Jespers-2016	IL-1a	109.05	6.7688459597533885	In
73124	2	Post	Jespers-2016	IL-1a	257.1	8.006185799946294	In
73124	3	Post	Jespers-2016	IL-1a	130.37	7.026468112789912	In
73294	1	Pre	Jespers-2016	IL-1a	77.23	6.271089466265599	In
73294	2	Pre	Jespers-2016	IL-1a	13.19	3.72137265947682	In
73294	3	Pre	Jespers-2016	IL-1a	64.07	6.001577085389535	In
73473	1	Pre	Jespers-2016	IL-1a	12.9	3.689299160535892	In
73473	2	Pre	Jespers-2016	IL-1a	22.48	4.490570130446201	In
73473	3	Pre	Jespers-2016	IL-1a	21.84	4.448900951145128	In
73721	1	Pre	Jespers-2016	IL-1a	72.91	6.188044796421695	In
73721	2	Pre	Jespers-2016	IL-1a	113.17	6.8223477575970355	In
73721	3	Pre	Jespers-2016	IL-1a	66.33	6.051589620762657	In
73967	1	Post	Jespers-2016	IL-1a	32.33	5.014801602351361	In
73967	2	Post	Jespers-2016	IL-1a	61.41	5.940401697969842	In
73967	3	Post	Jespers-2016	IL-1a	91.67	6.518377768374892	In
74131	1	Pre	Jespers-2016	IL-1a	135.42	7.081297014138268	In
74131	2	Pre	Jespers-2016	IL-1a	207.68	7.698218478224414	In
74131	3	Pre	Jespers-2016	IL-1a	162.54	7.3446509891484455	In
74402	1	Pre	Jespers-2016	IL-1a	105.64	6.7230123963923685	In
74402	2	Pre	Jespers-2016	IL-1a	50.08	5.646162657157894	In
74402	3	Pre	Jespers-2016	IL-1a	69.97	6.12866458654003	In
74498	1	Pre	Jespers-2016	IL-1a	90.51	6.5000052920931335	In
74498	2	Pre	Jespers-2016	IL-1a	66.79	6.061560209107974	In
74498	3	Pre	Jespers-2016	IL-1a	40.88	5.353323291162897	In
75716	1	Pre	Jespers-2016	IL-1a	37.14	5.214901910160696	In
75716	2	Pre	Jespers-2016	IL-1a	18.86	4.237257770900372	In
75716	3	Pre	Jespers-2016	IL-1a	143.41	7.16400181665555	In
75957	1	Genital touching	Jespers-2016	IL-1a	67.98	6.0870384567669475	In
75957	2	Genital touching	Jespers-2016	IL-1a	167.78	7.3904269411871715	In
75957	3	Genital touching	Jespers-2016	IL-1a	449.29	8.811503141440303	In
77649	1	Pre	Jespers-2016	IL-1a	9.85	3.300123724569014	In
77649	2	Pre	Jespers-2016	IL-1a	73.42	6.198101209324823	In
77649	3	Pre	Jespers-2016	IL-1a	28.19	4.817111572795697	In
78126	1	Post	Jespers-2016	IL-1a	45.49	5.50747752951693	In
78126	2	Post	Jespers-2016	IL-1a	84.53	6.401391544803525	In
78126	3	Post	Jespers-2016	IL-1a	88.55	6.4684204018645515	In
80285	1	Pre	Jespers-2016	IL-1a	227.26	7.828199967727632	In
80285	2	Pre	Jespers-2016	IL-1a	208.97	7.707152031804303	In
80285	3	Pre	Jespers-2016	IL-1a	34.99	5.128870759465125	In
80419	1	Pre	Jespers-2016	IL-1a	18.14	4.181102550753798	In
80419	2	Genital touching	Jespers-2016	IL-1a	40.06	5.324090516037983	In
80419	3	Genital touching	Jespers-2016	IL-1a	43.72	5.45022149589718	In
82808	1	Post	Jespers-2016	IL-1a	127.72	6.996840647795369	In
82808	2	Post	Jespers-2016	IL-1a	32.82	5.036503333738988	In
82808	3	Post	Jespers-2016	IL-1a	78.2	6.28909670241999	In
83291	1	Post	Jespers-2016	IL-1a	201.25	7.652844973001979	In
83291	2	Post	Jespers-2016	IL-1a	141.48	7.144454313926194	In
83291	3	Post	Jespers-2016	IL-1a	8.63	3.1093605594042306	In
83863	1	Post	Jespers-2016	IL-1a	69.99	6.12907690293063	In
83863	2	Post	Jespers-2016	IL-1a	65.6	6.035623909730721	In
83863	3	Post	Jespers-2016	IL-1a	123.88	6.952799477899938	In
84876	1	Pre	Jespers-2016	IL-1a	80.03	6.322469004113554	In
84876	2	Genital touching	Jespers-2016	IL-1a	53.78	5.7489978500981485	In
84876	3	Post	Jespers-2016	IL-1a	1145.35	10.161572814080637	In
84886	1	Pre	Jespers-2016	IL-1a	66	6.044394119358453	In
84886	2	Pre	Jespers-2016	IL-1a	15.48	3.9523335663696857	In
84886	3	Pre	Jespers-2016	IL-1a	39.79	5.314333993919012	In
85168	1	Post	Jespers-2016	IL-1a	247.48	7.951168128838912	In
85168	2	Post	Jespers-2016	IL-1a	25.89	4.694323060125386	In
85168	3	Post	Jespers-2016	IL-1a	110.27	6.7848965352083175	In
86032	1	Post	Jespers-2016	IL-1a	163.24	7.350850805483376	In
86032	2	Post	Jespers-2016	IL-1a	190.46	7.57334422759282	In
86230	1	Pre	Jespers-2016	IL-1a	25.35	4.663913842115978	In
86230	2	Post	Jespers-2016	IL-1a	259.34	8.018700931064458	In
86230	3	Post	Jespers-2016	IL-1a	191.52	7.581351247168778	In
86363	1	Post	Jespers-2016	IL-1a	27.78	4.795974694206668	In
86363	2	Post	Jespers-2016	IL-1a	115.92	6.856985689782205	In
86363	3	Post	Jespers-2016	IL-1a	507.13	8.98621181139093	In
86626	1	Pre	Jespers-2016	IL-1a	26.22	4.71259578044703	In
86626	2	Pre	Jespers-2016	IL-1a	19.39	4.277240898332068	In
86626	3	Pre	Jespers-2016	IL-1a	47.79	5.5786368624717415	In
87178	1	Post	Jespers-2016	IL-1a	465.78	8.863504883165746	In
87178	2	Post	Jespers-2016	IL-1a	322.03	8.331051284434999	In
87178	3	Post	Jespers-2016	IL-1a	32.74	5.032982416699429	In
87479	1	Pre	Jespers-2016	IL-1a	64.18	6.004051884507083	In
87479	2	Genital touching	Jespers-2016	IL-1a	85.74	6.421896512042248	In
87479	3	Genital touching	Jespers-2016	IL-1a	260.5	8.025139562278508	In
88019	1	Pre	Jespers-2016	IL-1a	539.74	9.076120798825553	In
88019	2	Pre	Jespers-2016	IL-1a	451.26	8.817815092501528	In
88019	3	Genital touching	Jespers-2016	IL-1a	124.63	6.961507574683088	In
88169	1	Post	Jespers-2016	IL-1a	15.18	3.9240998856407416	In
88169	2	Post	Jespers-2016	IL-1a	16.95	4.083213368248981	In
88169	3	Post	Jespers-2016	IL-1a	27.27	4.7692427951405385	In
90491	1	Pre	Jespers-2016	IL-1a	6.51	2.702657543390911	In
90491	2	Pre	Jespers-2016	IL-1a	51.91	5.697940582617104	In
90491	3	Pre	Jespers-2016	IL-1a	127.63	6.995823670634166	In
90895	1	Pre	Jespers-2016	IL-1a	146.28	7.1925887215666435	In
90895	2	Pre	Jespers-2016	IL-1a	89.79	6.488482874444532	In
90895	3	Pre	Jespers-2016	IL-1a	91.76	6.519793486241101	In
91087	1	Pre	Jespers-2016	IL-1a	125.41	6.970508580779128	In
91087	2	Pre	Jespers-2016	IL-1a	127.39	6.993108221555395	In
91087	3	Pre	Jespers-2016	IL-1a	151.59	7.244030775564385	In
91328	1	Post	Jespers-2016	IL-1a	64.94	6.021035479511363	In
91328	2	Post	Jespers-2016	IL-1a	231.79	7.8566745159913625	In
91328	3	Post	Jespers-2016	IL-1a	285.67	8.15820572754098	In
92354	1	Post	Jespers-2016	IL-1a	26.6	4.733354340613827	In
92354	2	Post	Jespers-2016	IL-1a	92.21	6.526851311573352	In
92354	3	Post	Jespers-2016	IL-1a	26.89	4.7489978500981485	In
92715	1	Post	Jespers-2016	IL-1a	153.93	7.266130621137847	In
92715	2	Post	Jespers-2016	IL-1a	881.55	9.783898588822536	In
92715	3	Post	Jespers-2016	IL-1a	140.32	7.132576842670009	In
94295	1	Post	Jespers-2016	IL-1a	116.41	6.863071185570148	In
94295	2	Post	Jespers-2016	IL-1a	157.65	7.300581359795972	In
94295	3	Post	Jespers-2016	IL-1a	288.63	8.173077450109234	In
95197	1	Genital touching	Jespers-2016	IL-1a	1681.61	10.715627438349026	In
95197	2	Genital touching	Jespers-2016	IL-1a	1.5955	0.6740086086172249	In
95197	3	Post	Jespers-2016	IL-1a	23.46	4.552131108253784	In
96830	1	Post	Jespers-2016	IL-1a	120.23	6.9096531145344775	In
96830	2	Post	Jespers-2016	IL-1a	111.77	6.804389198535633	In
96830	3	Post	Jespers-2016	IL-1a	90.33	6.4971333036711085	In
591	1	Pre	Jespers-2016	CCL5	12.17	3.605257262939004	In
3664	1	Pre	Jespers-2016	CCL5	3.35	1.74416109557041	In
3664	2	Pre	Jespers-2016	CCL5	3.66	1.8718436485093177	In
3664	3	Pre	Jespers-2016	CCL5	1.88	0.9107326619029126	In
3871	1	Post	Jespers-2016	CCL5	1.586	0.6653927710418914	Below
3871	2	Post	Jespers-2016	CCL5	1.586	0.6653927710418914	Below
3934	1	Pre	Jespers-2016	CCL5	2.02	1.01435529297707	In
3934	2	Genital touching	Jespers-2016	CCL5	12.91	3.690417095532466	In
3934	3	Post	Jespers-2016	CCL5	2.51	1.3276873641760472	In
6429	1	Post	Jespers-2016	CCL5	4.05	2.017921907997262	In
6429	2	Post	Jespers-2016	CCL5	10.74	3.424922088210688	In
6429	3	Post	Jespers-2016	CCL5	18.96	4.244887059123535	In
6905	1	Pre	Jespers-2016	CCL5	2.15	1.1043366598147355	In
6905	2	Pre	Jespers-2016	CCL5	3.57	1.835924074254375	In
6905	3	Pre	Jespers-2016	CCL5	6.44	2.6870606883398924	In
7693	1	Pre	Jespers-2016	CCL5	1.586	0.6653927710418914	Below
7693	2	Pre	Jespers-2016	CCL5	1.586	0.6653927710418914	Below
7693	3	Pre	Jespers-2016	CCL5	1.586	0.6653927710418914	Below
12091	1	Post	Jespers-2016	CCL5	1.586	0.6653927710418914	Below
12091	2	Post	Jespers-2016	CCL5	1.586	0.6653927710418914	Below
12417	1	Pre	Jespers-2016	CCL5	1.586	0.6653927710418914	Below
12417	3	Pre	Jespers-2016	CCL5	1.586	0.6653927710418914	Below
15123	1	Genital touching	Jespers-2016	CCL5	1.586	0.6653927710418914	Below
15123	2	Genital touching	Jespers-2016	CCL5	1.586	0.6653927710418914	Below
15123	3	Post	Jespers-2016	CCL5	1.84	0.8797057662822882	In
15411	1	Pre	Jespers-2016	CCL5	1.586	0.6653927710418914	Below
15411	2	Pre	Jespers-2016	CCL5	1.586	0.6653927710418914	Below
15411	3	Pre	Jespers-2016	CCL5	2.46	1.298658315564515	In
15588	1	Post	Jespers-2016	CCL5	3.79	1.922197848396367	In
15588	2	Post	Jespers-2016	CCL5	7.44	2.8953026213333066	In
15588	3	Post	Jespers-2016	CCL5	1.586	0.6653927710418914	Below
16520	1	Pre	Jespers-2016	CCL5	1.586	0.6653927710418914	Below
16520	2	Pre	Jespers-2016	CCL5	1.586	0.6653927710418914	Below
16520	3	Post	Jespers-2016	CCL5	1.586	0.6653927710418914	Below
17171	1	Pre	Jespers-2016	CCL5	1.586	0.6653927710418914	Below
17171	2	Pre	Jespers-2016	CCL5	1.586	0.6653927710418914	Below
17171	3	Pre	Jespers-2016	CCL5	1.586	0.6653927710418914	Below
19835	1	Post	Jespers-2016	CCL5	1.586	0.6653927710418914	Below
19835	2	Post	Jespers-2016	CCL5	1.586	0.6653927710418914	Below
19835	3	Post	Jespers-2016	CCL5	5.57	2.4776773275653072	In
19985	1	Pre	Jespers-2016	CCL5	10.42	3.3812833725037836	In
19985	2	Pre	Jespers-2016	CCL5	13.16	3.718087583960517	In
19985	3	Pre	Jespers-2016	CCL5	1.586	0.6653927710418914	Below
20793	1	Pre	Jespers-2016	CCL5	2.11	1.0772429989324603	In
20793	2	Pre	Jespers-2016	CCL5	1.83	0.8718436485093178	In
20793	3	Pre	Jespers-2016	CCL5	1.64	0.7136958148433589	In
23688	1	Post	Jespers-2016	CCL5	48.83	5.609695872862739	In
23688	2	Post	Jespers-2016	CCL5	15.39	3.9439213265534856	In
23688	3	Post	Jespers-2016	CCL5	21.8	4.446256229889564	In
24942	1	Genital touching	Jespers-2016	CCL5	4.53	2.1795110502715103	In
24942	2	Post	Jespers-2016	CCL5	4.07	2.0250287944915226	In
24942	3	Post	Jespers-2016	CCL5	3.77	1.9145645234939397	In
27301	1	Post	Jespers-2016	CCL5	4.45	2.1538053360790355	In
27301	2	Post	Jespers-2016	CCL5	2.42	1.2750070474998698	In
27301	3	Post	Jespers-2016	CCL5	1.88	0.9107326619029126	In
27557	1	Post	Jespers-2016	CCL5	2.16	1.1110313123887439	In
27557	2	Post	Jespers-2016	CCL5	4.07	2.0250287944915226	In
27557	3	Post	Jespers-2016	CCL5	10.59	3.404630684217612	In
30878	1	Pre	Jespers-2016	CCL5	1.586	0.6653927710418914	Below
30878	2	Genital touching	Jespers-2016	CCL5	1.586	0.6653927710418914	Below
30878	3	Genital touching	Jespers-2016	CCL5	1.586	0.6653927710418914	Below
31456	1	Post	Jespers-2016	CCL5	2.15	1.1043366598147355	In
31456	2	Post	Jespers-2016	CCL5	6.18	2.62760683812965	In
31456	3	Post	Jespers-2016	CCL5	4.58	2.1953475983222193	In
32819	1	Post	Jespers-2016	CCL5	21.36	4.416839741912829	In
32819	2	Post	Jespers-2016	CCL5	10.06	3.3305584000308026	In
33510	1	Pre	Jespers-2016	CCL5	1.586	0.6653927710418914	Below
33510	2	Pre	Jespers-2016	CCL5	8.12	3.0214797274104512	In
33510	3	Pre	Jespers-2016	CCL5	1.586	0.6653927710418914	Below
36339	1	Post	Jespers-2016	CCL5	12.62	3.657640005207824	In
36339	2	Post	Jespers-2016	CCL5	22.58	4.496973580998276	In
36339	3	Post	Jespers-2016	CCL5	47.51	5.570159301636119	In
38036	1	Pre	Jespers-2016	CCL5	1.89	0.9183862344463479	In
38036	2	Pre	Jespers-2016	CCL5	1.586	0.6653927710418914	Below
38036	3	Pre	Jespers-2016	CCL5	4.98	2.3161457422933562	In
38508	1	Post	Jespers-2016	CCL5	8.37	3.0652276227756188	In
38508	2	Post	Jespers-2016	CCL5	14.26	3.833902076669163	In
38508	3	Post	Jespers-2016	CCL5	10.26	3.3589588258323295	In
44053	1	Genital touching	Jespers-2016	CCL5	9.26	3.211012193485512	In
44053	2	Post	Jespers-2016	CCL5	9.01	3.171527106038814	In
44053	3	Post	Jespers-2016	CCL5	7.32	2.871843648509318	In
44681	1	Post	Jespers-2016	CCL5	14.39	3.8469946869655733	In
44681	2	Post	Jespers-2016	CCL5	10.93	3.4502214958971797	In
44681	3	Post	Jespers-2016	CCL5	22.42	4.486714373030702	In
44779	1	Pre	Jespers-2016	CCL5	1.84	0.8797057662822882	In
44779	2	Pre	Jespers-2016	CCL5	1.586	0.6653927710418914	Below
44779	3	Pre	Jespers-2016	CCL5	1.586	0.6653927710418914	Below
45824	1	Post	Jespers-2016	CCL5	7.35	2.877744249949002	In
45824	2	Post	Jespers-2016	CCL5	2.3	1.2016338611696504	In
45824	3	Post	Jespers-2016	CCL5	3.32	1.7311832415722	In
47333	1	Pre	Jespers-2016	CCL5	10.02	3.3248106034204836	In
47333	2	Pre	Jespers-2016	CCL5	1.69	0.7570232465074596	In
47333	3	Genital touching	Jespers-2016	CCL5	2.11	1.0772429989324603	In
47512	1	Post	Jespers-2016	CCL5	8.46	3.0806576633452254	In
47512	2	Post	Jespers-2016	CCL5	7.21	2.849999259466098	In
47512	3	Post	Jespers-2016	CCL5	1.586	0.6653927710418914	Below
48439	1	Pre	Jespers-2016	CCL5	19.59	4.292045492492862	In
48439	2	Pre	Jespers-2016	CCL5	26.28	4.715893370547605	In
48439	3	Pre	Jespers-2016	CCL5	1.586	0.6653927710418914	Below
50714	1	Post	Jespers-2016	CCL5	4.69	2.229587922740652	In
50714	2	Post	Jespers-2016	CCL5	4.35	2.1210154009613658	In
50714	3	Post	Jespers-2016	CCL5	1.66	0.7311832415721999	In
51115	1	Pre	Jespers-2016	CCL5	1.6	0.6780719051126377	In
51115	2	Pre	Jespers-2016	CCL5	1.6	0.6780719051126377	In
51115	3	Pre	Jespers-2016	CCL5	2.41	1.269033146455237	In
52510	1	Pre	Jespers-2016	CCL5	1.586	0.6653927710418914	Below
52510	2	Pre	Jespers-2016	CCL5	1.586	0.6653927710418914	Below
52510	3	Pre	Jespers-2016	CCL5	1.586	0.6653927710418914	Below
52997	1	Pre	Jespers-2016	CCL5	2.82	1.4956951626240689	In
52997	2	Post	Jespers-2016	CCL5	2.1	1.070389327891398	In
52997	3	Post	Jespers-2016	CCL5	12.47	3.6403895600549454	In
53417	1	Post	Jespers-2016	CCL5	1.586	0.6653927710418914	Below
53417	2	Post	Jespers-2016	CCL5	1.586	0.6653927710418914	Below
53417	3	Post	Jespers-2016	CCL5	1.586	0.6653927710418914	Below
55254	1	Pre	Jespers-2016	CCL5	1.586	0.6653927710418914	Below
55254	2	Pre	Jespers-2016	CCL5	1.61	0.6870606883398924	In
55254	3	Pre	Jespers-2016	CCL5	1.7	0.765534746362977	In
55439	1	Post	Jespers-2016	CCL5	3.68	1.8797057662822882	In
55439	2	Post	Jespers-2016	CCL5	10.12	3.339137384919585	In
55439	3	Post	Jespers-2016	CCL5	4.21	2.0738202332916713	In
57637	1	Pre	Jespers-2016	CCL5	1.586	0.6653927710418914	Below
57637	2	Pre	Jespers-2016	CCL5	1.586	0.6653927710418914	Below
57637	3	Pre	Jespers-2016	CCL5	1.586	0.6653927710418914	Below
61951	1	Post	Jespers-2016	CCL5	9.85	3.300123724569014	In
61951	2	Post	Jespers-2016	CCL5	8.23	3.040892430646901	In
61951	3	Post	Jespers-2016	CCL5	3.94	1.9781956296816516	In
62177	1	Post	Jespers-2016	CCL5	10.46	3.3868109464722167	In
62177	2	Post	Jespers-2016	CCL5	2.43	1.2809563138310562	In
62177	3	Post	Jespers-2016	CCL5	20.32	4.344828496997441	In
62241	1	Pre	Jespers-2016	CCL5	2.82	1.4956951626240689	In
62241	2	Pre	Jespers-2016	CCL5	1.586	0.6653927710418914	Below
62241	3	Pre	Jespers-2016	CCL5	3.54	1.8237493603082728	In
63037	1	Pre	Jespers-2016	CCL5	2.22	1.1505596765753814	In
63037	2	Pre	Jespers-2016	CCL5	1.586	0.6653927710418914	Below
63037	3	Pre	Jespers-2016	CCL5	1.586	0.6653927710418914	Below
63321	1	Pre	Jespers-2016	CCL5	4.13	2.0461417816447205	In
63321	2	Pre	Jespers-2016	CCL5	1.586	0.6653927710418914	Below
63942	1	Pre	Jespers-2016	CCL5	2.25	1.1699250014423124	In
63942	2	Pre	Jespers-2016	CCL5	1.92	0.9411063109464314	In
63942	3	Pre	Jespers-2016	CCL5	2.01	1.0071955014042038	In
64474	1	Post	Jespers-2016	CCL5	2.76	1.4646682670034443	In
64474	2	Post	Jespers-2016	CCL5	2.2	1.1375035237499351	In
64474	3	Post	Jespers-2016	CCL5	9	3.169925001442312	In
64610	1	Post	Jespers-2016	CCL5	2.51	1.3276873641760472	In
64610	2	Post	Jespers-2016	CCL5	7.47	2.9011082430145123	In
64610	3	Post	Jespers-2016	CCL5	1.7	0.765534746362977	In
64704	1	Post	Jespers-2016	CCL5	1.586	0.6653927710418914	Below
64704	2	Post	Jespers-2016	CCL5	1.586	0.6653927710418914	Below
65245	1	Post	Jespers-2016	CCL5	1.586	0.6653927710418914	Below
65245	2	Post	Jespers-2016	CCL5	1.586	0.6653927710418914	Below
65245	3	Post	Jespers-2016	CCL5	1.586	0.6653927710418914	Below
65893	1	Pre	Jespers-2016	CCL5	4.69	2.229587922740652	In
65893	2	Pre	Jespers-2016	CCL5	11.5	3.523561956057013	In
65893	3	Pre	Jespers-2016	CCL5	9.59	3.261530815243406	In
70421	1	Post	Jespers-2016	CCL5	2.1	1.070389327891398	In
70421	2	Post	Jespers-2016	CCL5	1.586	0.6653927710418914	Below
70421	3	Post	Jespers-2016	CCL5	1.586	0.6653927710418914	Below
73124	1	Post	Jespers-2016	CCL5	5.33	2.414135532984451	In
73124	2	Post	Jespers-2016	CCL5	5.33	2.414135532984451	In
73124	3	Post	Jespers-2016	CCL5	2.02	1.01435529297707	In
73294	1	Pre	Jespers-2016	CCL5	3.53	1.8196681834964554	In
73294	2	Pre	Jespers-2016	CCL5	2.29	1.1953475983222193	In
73294	3	Pre	Jespers-2016	CCL5	1.586	0.6653927710418914	Below
73473	1	Pre	Jespers-2016	CCL5	1.586	0.6653927710418914	Below
73473	2	Pre	Jespers-2016	CCL5	1.586	0.6653927710418914	Below
73473	3	Pre	Jespers-2016	CCL5	2.66	1.411426245726465	In
73721	1	Pre	Jespers-2016	CCL5	2.57	1.3617683594191534	In
73721	2	Pre	Jespers-2016	CCL5	1.73	0.7907720378619999	In
73721	3	Pre	Jespers-2016	CCL5	1.586	0.6653927710418914	Below
73967	1	Post	Jespers-2016	CCL5	1.586	0.6653927710418914	Below
73967	2	Post	Jespers-2016	CCL5	1.586	0.6653927710418914	Below
73967	3	Post	Jespers-2016	CCL5	1.586	0.6653927710418914	Below
74131	1	Pre	Jespers-2016	CCL5	1.586	0.6653927710418914	Below
74131	2	Pre	Jespers-2016	CCL5	2.02	1.01435529297707	In
74131	3	Pre	Jespers-2016	CCL5	13.23	3.725741156503952	In
74402	1	Pre	Jespers-2016	CCL5	6.08	2.604071323668861	In
74402	2	Pre	Jespers-2016	CCL5	1.586	0.6653927710418914	Below
74402	3	Pre	Jespers-2016	CCL5	1.586	0.6653927710418914	Below
74498	1	Pre	Jespers-2016	CCL5	4.39	2.1342209397606333	In
74498	2	Pre	Jespers-2016	CCL5	2.24	1.1634987322828796	In
74498	3	Pre	Jespers-2016	CCL5	1.586	0.6653927710418914	Below
75716	1	Pre	Jespers-2016	CCL5	7.17	2.84197311892718	In
75716	2	Pre	Jespers-2016	CCL5	1.586	0.6653927710418914	Below
75716	3	Pre	Jespers-2016	CCL5	1.84	0.8797057662822882	In
75957	1	Genital touching	Jespers-2016	CCL5	1.586	0.6653927710418914	Below
75957	2	Genital touching	Jespers-2016	CCL5	5.57	2.4776773275653072	In
75957	3	Genital touching	Jespers-2016	CCL5	1.586	0.6653927710418914	Below
77649	1	Pre	Jespers-2016	CCL5	1.586	0.6653927710418914	Below
77649	2	Pre	Jespers-2016	CCL5	2.01	1.0071955014042038	In
77649	3	Pre	Jespers-2016	CCL5	1.586	0.6653927710418914	Below
78126	1	Post	Jespers-2016	CCL5	1.586	0.6653927710418914	Below
78126	2	Post	Jespers-2016	CCL5	1.84	0.8797057662822882	In
78126	3	Post	Jespers-2016	CCL5	9.37	3.228049047884462	In
80285	1	Pre	Jespers-2016	CCL5	1.586	0.6653927710418914	Below
80285	2	Pre	Jespers-2016	CCL5	1.586	0.6653927710418914	Below
80285	3	Pre	Jespers-2016	CCL5	1.586	0.6653927710418914	Below
80419	1	Pre	Jespers-2016	CCL5	6.05	2.596935142387232	In
80419	2	Genital touching	Jespers-2016	CCL5	1.79	0.8399595874895318	In
80419	3	Genital touching	Jespers-2016	CCL5	4.88	2.2868811477881614	In
82808	1	Post	Jespers-2016	CCL5	1.586	0.6653927710418914	Below
82808	2	Post	Jespers-2016	CCL5	1.586	0.6653927710418914	Below
82808	3	Post	Jespers-2016	CCL5	1.586	0.6653927710418914	Below
83291	1	Post	Jespers-2016	CCL5	8.33	3.058316495590823	In
83291	2	Post	Jespers-2016	CCL5	5.84	2.5459683691052923	In
83291	3	Post	Jespers-2016	CCL5	3.11	1.6369145803558778	In
83863	1	Post	Jespers-2016	CCL5	13.58	3.763411574470007	In
83863	2	Post	Jespers-2016	CCL5	7.06	2.8196681834964554	In
83863	3	Post	Jespers-2016	CCL5	2.46	1.298658315564515	In
84876	1	Pre	Jespers-2016	CCL5	1.586	0.6653927710418914	Below
84876	2	Genital touching	Jespers-2016	CCL5	1.586	0.6653927710418914	Below
84876	3	Post	Jespers-2016	CCL5	11.91	3.5741015080893894	In
84886	1	Pre	Jespers-2016	CCL5	1.586	0.6653927710418914	Below
84886	2	Pre	Jespers-2016	CCL5	1.586	0.6653927710418914	Below
84886	3	Pre	Jespers-2016	CCL5	1.586	0.6653927710418914	Below
85168	1	Post	Jespers-2016	CCL5	2.46	1.298658315564515	In
85168	2	Post	Jespers-2016	CCL5	5.54	2.4698859762744636	In
85168	3	Post	Jespers-2016	CCL5	1.586	0.6653927710418914	Below
86032	1	Post	Jespers-2016	CCL5	3.76	1.9107326619029126	In
86032	2	Post	Jespers-2016	CCL5	4.28	2.097610796626422	In
86230	1	Pre	Jespers-2016	CCL5	1.586	0.6653927710418914	Below
86230	2	Post	Jespers-2016	CCL5	13.93	3.800123352826528	In
86230	3	Post	Jespers-2016	CCL5	1.73	0.7907720378619999	In
86363	1	Post	Jespers-2016	CCL5	1.586	0.6653927710418914	Below
86363	2	Post	Jespers-2016	CCL5	3.25	1.7004397181410922	In
86363	3	Post	Jespers-2016	CCL5	14.66	3.873813198359087	In
86626	1	Pre	Jespers-2016	CCL5	1.7	0.765534746362977	In
86626	2	Pre	Jespers-2016	CCL5	1.586	0.6653927710418914	Below
86626	3	Pre	Jespers-2016	CCL5	2.33	1.2203299548795556	In
87178	1	Post	Jespers-2016	CCL5	40.31	5.333065878076355	In
87178	2	Post	Jespers-2016	CCL5	110.98	6.794155897876407	In
87178	3	Post	Jespers-2016	CCL5	24.88	4.636914580355878	In
87479	1	Pre	Jespers-2016	CCL5	10.02	3.3248106034204836	In
87479	2	Genital touching	Jespers-2016	CCL5	1.73	0.7907720378619999	In
87479	3	Genital touching	Jespers-2016	CCL5	2.62	1.3895668117627256	In
88019	1	Pre	Jespers-2016	CCL5	5.18	2.372952097911829	In
88019	2	Pre	Jespers-2016	CCL5	5.61	2.488000770834068	In
88019	3	Genital touching	Jespers-2016	CCL5	3.54	1.8237493603082728	In
88169	1	Post	Jespers-2016	CCL5	2.95	1.560714954474479	In
88169	2	Post	Jespers-2016	CCL5	2.51	1.3276873641760472	In
88169	3	Post	Jespers-2016	CCL5	3.66	1.8718436485093177	In
90491	1	Pre	Jespers-2016	CCL5	1.586	0.6653927710418914	Below
90491	2	Pre	Jespers-2016	CCL5	2.06	1.0426443374084937	In
90491	3	Pre	Jespers-2016	CCL5	3.61	1.8519988371124463	In
90895	1	Pre	Jespers-2016	CCL5	1.586	0.6653927710418914	Below
90895	2	Pre	Jespers-2016	CCL5	1.586	0.6653927710418914	Below
90895	3	Pre	Jespers-2016	CCL5	1.586	0.6653927710418914	Below
91087	1	Pre	Jespers-2016	CCL5	1.586	0.6653927710418914	Below
91087	2	Pre	Jespers-2016	CCL5	2.23	1.15704371014558	In
91087	3	Pre	Jespers-2016	CCL5	4.28	2.097610796626422	In
91328	1	Post	Jespers-2016	CCL5	1.586	0.6653927710418914	Below
91328	2	Post	Jespers-2016	CCL5	1.586	0.6653927710418914	Below
91328	3	Post	Jespers-2016	CCL5	13.72	3.7782085763980877	In
92354	1	Post	Jespers-2016	CCL5	3.21	1.6825732973475784	In
92354	2	Post	Jespers-2016	CCL5	9.17	3.1969217338203295	In
92354	3	Post	Jespers-2016	CCL5	2.33	1.2203299548795556	In
92715	1	Post	Jespers-2016	CCL5	4.47	2.160274831408593	In
92715	2	Post	Jespers-2016	CCL5	7.23	2.853995647176393	In
92715	3	Post	Jespers-2016	CCL5	3.26	1.7048719644563528	In
94295	1	Post	Jespers-2016	CCL5	1.69	0.7570232465074596	In
94295	2	Post	Jespers-2016	CCL5	1.92	0.9411063109464314	In
94295	3	Post	Jespers-2016	CCL5	2.07	1.0496307677246004	In
95197	1	Genital touching	Jespers-2016	CCL5	2.22	1.1505596765753814	In
95197	2	Genital touching	Jespers-2016	CCL5	1.586	0.6653927710418914	Below
95197	3	Post	Jespers-2016	CCL5	1.586	0.6653927710418914	Below
96830	1	Post	Jespers-2016	CCL5	4.38	2.130930869826449	In
96830	2	Post	Jespers-2016	CCL5	1.586	0.6653927710418914	Below
96830	3	Post	Jespers-2016	CCL5	1.586	0.6653927710418914	Below
99878	2	Pre	Jespers-2016	CCL5	1.586	0.6653927710418914	Below
99878	3	Pre	Jespers-2016	CCL5	1.586	0.6653927710418914	Below
591	1	Pre	Jespers-2016	IL-6	41.56	5.377123749129487	In
3664	1	Pre	Jespers-2016	IL-6	2.75	1.4594316186372973	In
3664	2	Pre	Jespers-2016	IL-6	15.24	3.929790997718597	In
3664	3	Pre	Jespers-2016	IL-6	1.591	0.6699338356689607	Below
3871	1	Post	Jespers-2016	IL-6	1.591	0.6699338356689607	Below
3871	2	Post	Jespers-2016	IL-6	1.591	0.6699338356689607	Below
3934	1	Pre	Jespers-2016	IL-6	1.591	0.6699338356689607	Below
3934	2	Genital touching	Jespers-2016	IL-6	13.91	3.7980505147675143	In
3934	3	Post	Jespers-2016	IL-6	6.75	2.7548875021634687	In
6429	1	Post	Jespers-2016	IL-6	3.55	1.8278190246173196	In
6429	2	Post	Jespers-2016	IL-6	11.34	3.503348735167504	In
6429	3	Post	Jespers-2016	IL-6	11.85	3.5668151540108965	In
6905	1	Pre	Jespers-2016	IL-6	1.591	0.6699338356689607	Below
6905	2	Pre	Jespers-2016	IL-6	1.591	0.6699338356689607	Below
6905	3	Pre	Jespers-2016	IL-6	2.75	1.4594316186372973	In
7693	1	Pre	Jespers-2016	IL-6	1.591	0.6699338356689607	Below
7693	2	Pre	Jespers-2016	IL-6	1.591	0.6699338356689607	Below
7693	3	Pre	Jespers-2016	IL-6	1.591	0.6699338356689607	Below
12091	1	Post	Jespers-2016	IL-6	2.98	1.5753123306874368	In
12091	2	Post	Jespers-2016	IL-6	1.591	0.6699338356689607	Below
12417	1	Pre	Jespers-2016	IL-6	1.591	0.6699338356689607	Below
12417	3	Pre	Jespers-2016	IL-6	1.591	0.6699338356689607	Below
15123	1	Genital touching	Jespers-2016	IL-6	1.591	0.6699338356689607	Below
15123	2	Genital touching	Jespers-2016	IL-6	1.591	0.6699338356689607	Below
15123	3	Post	Jespers-2016	IL-6	1.591	0.6699338356689607	Below
15411	1	Pre	Jespers-2016	IL-6	1.591	0.6699338356689607	Below
15411	2	Pre	Jespers-2016	IL-6	1.591	0.6699338356689607	Below
15411	3	Pre	Jespers-2016	IL-6	1.591	0.6699338356689607	Below
15588	1	Post	Jespers-2016	IL-6	1.591	0.6699338356689607	Below
15588	2	Post	Jespers-2016	IL-6	2.07	1.0496307677246004	In
15588	3	Post	Jespers-2016	IL-6	1.591	0.6699338356689607	Below
16520	1	Pre	Jespers-2016	IL-6	1.591	0.6699338356689607	Below
16520	2	Pre	Jespers-2016	IL-6	1.591	0.6699338356689607	Below
16520	3	Post	Jespers-2016	IL-6	1.591	0.6699338356689607	Below
17171	1	Pre	Jespers-2016	IL-6	1.591	0.6699338356689607	Below
17171	2	Pre	Jespers-2016	IL-6	1.591	0.6699338356689607	Below
17171	3	Pre	Jespers-2016	IL-6	1.591	0.6699338356689607	Below
19835	1	Post	Jespers-2016	IL-6	1.591	0.6699338356689607	Below
19835	2	Post	Jespers-2016	IL-6	1.591	0.6699338356689607	Below
19835	3	Post	Jespers-2016	IL-6	1.591	0.6699338356689607	Below
19985	1	Pre	Jespers-2016	IL-6	1.591	0.6699338356689607	Below
19985	2	Pre	Jespers-2016	IL-6	1.591	0.6699338356689607	Below
19985	3	Pre	Jespers-2016	IL-6	1.591	0.6699338356689607	Below
20793	1	Pre	Jespers-2016	IL-6	1.591	0.6699338356689607	Below
20793	2	Pre	Jespers-2016	IL-6	1.591	0.6699338356689607	Below
20793	3	Pre	Jespers-2016	IL-6	3.57	1.835924074254375	In
23688	1	Post	Jespers-2016	IL-6	1.591	0.6699338356689607	Below
23688	2	Post	Jespers-2016	IL-6	1.591	0.6699338356689607	Below
23688	3	Post	Jespers-2016	IL-6	1.591	0.6699338356689607	Below
24942	1	Genital touching	Jespers-2016	IL-6	1.591	0.6699338356689607	Below
24942	2	Post	Jespers-2016	IL-6	2.53	1.3391373849195853	In
24942	3	Post	Jespers-2016	IL-6	3.98	1.9927684307689242	In
27301	1	Post	Jespers-2016	IL-6	1.93	0.9486008474933557	In
27301	2	Post	Jespers-2016	IL-6	1.591	0.6699338356689607	Below
27301	3	Post	Jespers-2016	IL-6	1.591	0.6699338356689607	Below
27557	1	Post	Jespers-2016	IL-6	1.591	0.6699338356689607	Below
27557	2	Post	Jespers-2016	IL-6	2.29	1.1953475983222193	In
27557	3	Post	Jespers-2016	IL-6	22.54	4.494415610397496	In
30878	1	Pre	Jespers-2016	IL-6	1.591	0.6699338356689607	Below
30878	2	Genital touching	Jespers-2016	IL-6	1.591	0.6699338356689607	Below
30878	3	Genital touching	Jespers-2016	IL-6	1.591	0.6699338356689607	Below
31456	1	Post	Jespers-2016	IL-6	1.591	0.6699338356689607	Below
31456	2	Post	Jespers-2016	IL-6	1.75	0.8073549220576041	In
31456	3	Post	Jespers-2016	IL-6	2.27	1.1826922975161902	In
32819	1	Post	Jespers-2016	IL-6	53.85	5.750874439656846	In
32819	2	Post	Jespers-2016	IL-6	303.81	8.247025547149192	In
33510	1	Pre	Jespers-2016	IL-6	1.591	0.6699338356689607	Below
33510	2	Pre	Jespers-2016	IL-6	7.01	2.8094144442358986	In
33510	3	Pre	Jespers-2016	IL-6	1.591	0.6699338356689607	Below
36339	1	Post	Jespers-2016	IL-6	10.22	3.3533232911628965	In
36339	2	Post	Jespers-2016	IL-6	329.52	8.364222221093533	In
36339	3	Post	Jespers-2016	IL-6	1.591	0.6699338356689607	Below
38036	1	Pre	Jespers-2016	IL-6	1.591	0.6699338356689607	Below
38036	2	Pre	Jespers-2016	IL-6	3.41	1.7697717392494479	In
38036	3	Pre	Jespers-2016	IL-6	1.591	0.6699338356689607	Below
38508	1	Post	Jespers-2016	IL-6	12.12	3.599317793698226	In
38508	2	Post	Jespers-2016	IL-6	3.64	1.8639384504239715	In
38508	3	Post	Jespers-2016	IL-6	16.51	4.045268215138534	In
44053	1	Genital touching	Jespers-2016	IL-6	5.95	2.572889668420581	In
44053	2	Post	Jespers-2016	IL-6	3.8	1.925999418556223	In
44053	3	Post	Jespers-2016	IL-6	5.42	2.438292851579147	In
44681	1	Post	Jespers-2016	IL-6	196.62	7.619266268489191	In
44681	2	Post	Jespers-2016	IL-6	59.71	5.899900663601169	In
44681	3	Post	Jespers-2016	IL-6	68.88	6.106013237622119	In
44779	1	Pre	Jespers-2016	IL-6	1.591	0.6699338356689607	Below
44779	2	Pre	Jespers-2016	IL-6	1.591	0.6699338356689607	Below
44779	3	Pre	Jespers-2016	IL-6	1.591	0.6699338356689607	Below
45824	1	Post	Jespers-2016	IL-6	36.41	5.18626283566979	In
45824	2	Post	Jespers-2016	IL-6	7.68	2.9411063109464313	In
45824	3	Post	Jespers-2016	IL-6	1.591	0.6699338356689607	Below
47333	1	Pre	Jespers-2016	IL-6	1.591	0.6699338356689607	Below
47333	2	Pre	Jespers-2016	IL-6	1.591	0.6699338356689607	Below
47333	3	Genital touching	Jespers-2016	IL-6	5.84	2.5459683691052923	In
47512	1	Post	Jespers-2016	IL-6	2.61	1.3840498067951597	In
47512	2	Post	Jespers-2016	IL-6	12.16	3.604071323668861	In
47512	3	Post	Jespers-2016	IL-6	3.58	1.8399595874895318	In
48439	1	Pre	Jespers-2016	IL-6	71.27	6.155223019254282	In
48439	2	Pre	Jespers-2016	IL-6	113.11	6.821582672706793	In
48439	3	Pre	Jespers-2016	IL-6	3.21	1.6825732973475784	In
50714	1	Post	Jespers-2016	IL-6	3.98	1.9927684307689242	In
50714	2	Post	Jespers-2016	IL-6	13.08	3.7092906357233577	In
50714	3	Post	Jespers-2016	IL-6	9.61	3.2645364309990255	In
51115	1	Pre	Jespers-2016	IL-6	1.591	0.6699338356689607	Below
51115	2	Pre	Jespers-2016	IL-6	1.591	0.6699338356689607	Below
51115	3	Pre	Jespers-2016	IL-6	1.591	0.6699338356689607	Below
52510	1	Pre	Jespers-2016	IL-6	10.6	3.4059923596758366	In
52510	2	Pre	Jespers-2016	IL-6	4.91	2.2957230245399685	In
52510	3	Pre	Jespers-2016	IL-6	3.55	1.8278190246173196	In
52997	1	Pre	Jespers-2016	IL-6	8.99	3.168321115739723	In
52997	2	Post	Jespers-2016	IL-6	1.591	0.6699338356689607	Below
52997	3	Post	Jespers-2016	IL-6	1.72	0.7824085649273732	In
53417	1	Post	Jespers-2016	IL-6	22.35	4.4822029262959555	In
53417	2	Post	Jespers-2016	IL-6	10.32	3.3673710656485296	In
53417	3	Post	Jespers-2016	IL-6	3.15	1.6553518286125541	In
55254	1	Pre	Jespers-2016	IL-6	1.591	0.6699338356689607	Below
55254	2	Pre	Jespers-2016	IL-6	1.591	0.6699338356689607	Below
55254	3	Pre	Jespers-2016	IL-6	1.591	0.6699338356689607	Below
55439	1	Post	Jespers-2016	IL-6	12.66	3.6622054996536164	In
55439	2	Post	Jespers-2016	IL-6	1.591	0.6699338356689607	Below
55439	3	Post	Jespers-2016	IL-6	6.89	2.7845039829295666	In
57637	1	Pre	Jespers-2016	IL-6	1.591	0.6699338356689607	Below
57637	2	Pre	Jespers-2016	IL-6	1.591	0.6699338356689607	Below
57637	3	Pre	Jespers-2016	IL-6	1.591	0.6699338356689607	Below
61951	1	Post	Jespers-2016	IL-6	1.591	0.6699338356689607	Below
61951	2	Post	Jespers-2016	IL-6	1.591	0.6699338356689607	Below
61951	3	Post	Jespers-2016	IL-6	8.57	3.0992952043377753	In
62177	1	Post	Jespers-2016	IL-6	47.84	5.58014548442338	In
62177	2	Post	Jespers-2016	IL-6	6.39	2.6758159311722696	In
62177	3	Post	Jespers-2016	IL-6	81.47	6.348197003077914	In
62241	1	Pre	Jespers-2016	IL-6	1.591	0.6699338356689607	Below
62241	2	Pre	Jespers-2016	IL-6	5.47	2.4515408330178317	In
62241	3	Pre	Jespers-2016	IL-6	4.89	2.289834465177509	In
63037	1	Pre	Jespers-2016	IL-6	1.591	0.6699338356689607	Below
63037	2	Pre	Jespers-2016	IL-6	1.591	0.6699338356689607	Below
63037	3	Pre	Jespers-2016	IL-6	1.591	0.6699338356689607	Below
63321	1	Pre	Jespers-2016	IL-6	4.64	2.2141248053528475	In
63321	2	Pre	Jespers-2016	IL-6	1.591	0.6699338356689607	Below
63942	1	Pre	Jespers-2016	IL-6	1.591	0.6699338356689607	Below
63942	2	Pre	Jespers-2016	IL-6	1.591	0.6699338356689607	Below
63942	3	Pre	Jespers-2016	IL-6	1.591	0.6699338356689607	Below
64474	1	Post	Jespers-2016	IL-6	4.29	2.1009776477248208	In
64474	2	Post	Jespers-2016	IL-6	1.591	0.6699338356689607	Below
64474	3	Post	Jespers-2016	IL-6	11.83	3.5643781685650637	In
64610	1	Post	Jespers-2016	IL-6	2.93	1.5509006646475232	In
64610	2	Post	Jespers-2016	IL-6	2.82	1.4956951626240689	In
64610	3	Post	Jespers-2016	IL-6	1.591	0.6699338356689607	Below
64704	1	Post	Jespers-2016	IL-6	1.591	0.6699338356689607	Below
64704	2	Post	Jespers-2016	IL-6	3.24	1.6959938131099002	In
65245	1	Post	Jespers-2016	IL-6	1.591	0.6699338356689607	Below
65245	2	Post	Jespers-2016	IL-6	1.591	0.6699338356689607	Below
65245	3	Post	Jespers-2016	IL-6	1.591	0.6699338356689607	Below
65893	1	Pre	Jespers-2016	IL-6	2.91	1.5410191531335593	In
65893	2	Pre	Jespers-2016	IL-6	8.14	3.0250287944915226	In
65893	3	Pre	Jespers-2016	IL-6	1.591	0.6699338356689607	Below
70421	1	Post	Jespers-2016	IL-6	1.591	0.6699338356689607	Below
70421	2	Post	Jespers-2016	IL-6	1.591	0.6699338356689607	Below
70421	3	Post	Jespers-2016	IL-6	1.591	0.6699338356689607	Below
73124	1	Post	Jespers-2016	IL-6	1.591	0.6699338356689607	Below
73124	2	Post	Jespers-2016	IL-6	1.591	0.6699338356689607	Below
73124	3	Post	Jespers-2016	IL-6	2.47	1.304511041809953	In
73294	1	Pre	Jespers-2016	IL-6	5.37	2.424922088210688	In
73294	2	Pre	Jespers-2016	IL-6	1.591	0.6699338356689607	Below
73294	3	Pre	Jespers-2016	IL-6	1.591	0.6699338356689607	Below
73473	1	Pre	Jespers-2016	IL-6	1.591	0.6699338356689607	Below
73473	2	Pre	Jespers-2016	IL-6	1.591	0.6699338356689607	Below
73473	3	Pre	Jespers-2016	IL-6	2.83	1.5008020530571577	In
73721	1	Pre	Jespers-2016	IL-6	1.591	0.6699338356689607	Below
73721	2	Pre	Jespers-2016	IL-6	1.591	0.6699338356689607	Below
73721	3	Pre	Jespers-2016	IL-6	1.591	0.6699338356689607	Below
73967	1	Post	Jespers-2016	IL-6	1.591	0.6699338356689607	Below
73967	2	Post	Jespers-2016	IL-6	1.591	0.6699338356689607	Below
73967	3	Post	Jespers-2016	IL-6	1.591	0.6699338356689607	Below
74131	1	Pre	Jespers-2016	IL-6	1.591	0.6699338356689607	Below
74131	2	Pre	Jespers-2016	IL-6	2.29	1.1953475983222193	In
74131	3	Pre	Jespers-2016	IL-6	1.99	0.9927684307689242	In
74402	1	Pre	Jespers-2016	IL-6	1.77	0.8237493603082727	In
74402	2	Pre	Jespers-2016	IL-6	1.591	0.6699338356689607	Below
74402	3	Pre	Jespers-2016	IL-6	1.591	0.6699338356689607	Below
74498	1	Pre	Jespers-2016	IL-6	1.591	0.6699338356689607	Below
74498	2	Pre	Jespers-2016	IL-6	3.41	1.7697717392494479	In
74498	3	Pre	Jespers-2016	IL-6	1.591	0.6699338356689607	Below
75716	1	Pre	Jespers-2016	IL-6	5.96	2.575312330687437	In
75716	2	Pre	Jespers-2016	IL-6	2.59	1.372952097911829	In
75716	3	Pre	Jespers-2016	IL-6	1.65	0.722466024471091	In
75957	1	Genital touching	Jespers-2016	IL-6	1.591	0.6699338356689607	Below
75957	2	Genital touching	Jespers-2016	IL-6	19.7	4.300123724569014	In
75957	3	Genital touching	Jespers-2016	IL-6	6.58	2.718087583960517	In
77649	1	Pre	Jespers-2016	IL-6	1.591	0.6699338356689607	Below
77649	2	Pre	Jespers-2016	IL-6	1.591	0.6699338356689607	Below
77649	3	Pre	Jespers-2016	IL-6	1.591	0.6699338356689607	Below
78126	1	Post	Jespers-2016	IL-6	1.591	0.6699338356689607	Below
78126	2	Post	Jespers-2016	IL-6	1.591	0.6699338356689607	Below
78126	3	Post	Jespers-2016	IL-6	1.591	0.6699338356689607	Below
80285	1	Pre	Jespers-2016	IL-6	8.82	3.140778655782796	In
80285	2	Pre	Jespers-2016	IL-6	12.47	3.6403895600549454	In
80285	3	Pre	Jespers-2016	IL-6	11.76	3.5558161550616396	In
80419	1	Pre	Jespers-2016	IL-6	1.591	0.6699338356689607	Below
80419	2	Genital touching	Jespers-2016	IL-6	1.591	0.6699338356689607	Below
80419	3	Genital touching	Jespers-2016	IL-6	1.75	0.8073549220576041	In
82808	1	Post	Jespers-2016	IL-6	1.591	0.6699338356689607	Below
82808	2	Post	Jespers-2016	IL-6	1.591	0.6699338356689607	Below
82808	3	Post	Jespers-2016	IL-6	1.591	0.6699338356689607	Below
83291	1	Post	Jespers-2016	IL-6	5.23	2.3868109464722167	In
83291	2	Post	Jespers-2016	IL-6	7.96	2.992768430768924	In
83291	3	Post	Jespers-2016	IL-6	3.26	1.7048719644563528	In
83863	1	Post	Jespers-2016	IL-6	1.591	0.6699338356689607	Below
83863	2	Post	Jespers-2016	IL-6	1.591	0.6699338356689607	Below
83863	3	Post	Jespers-2016	IL-6	1.591	0.6699338356689607	Below
84876	1	Pre	Jespers-2016	IL-6	3.11	1.6369145803558778	In
84876	2	Genital touching	Jespers-2016	IL-6	1.591	0.6699338356689607	Below
84876	3	Post	Jespers-2016	IL-6	21.24	4.4087118610294285	In
84886	1	Pre	Jespers-2016	IL-6	1.591	0.6699338356689607	Below
84886	2	Pre	Jespers-2016	IL-6	1.591	0.6699338356689607	Below
84886	3	Pre	Jespers-2016	IL-6	1.591	0.6699338356689607	Below
85168	1	Post	Jespers-2016	IL-6	10.11	3.33771109212829	In
85168	2	Post	Jespers-2016	IL-6	1.591	0.6699338356689607	Below
85168	3	Post	Jespers-2016	IL-6	1.591	0.6699338356689607	Below
86032	1	Post	Jespers-2016	IL-6	1.591	0.6699338356689607	Below
86032	2	Post	Jespers-2016	IL-6	1.591	0.6699338356689607	Below
86230	1	Pre	Jespers-2016	IL-6	1.591	0.6699338356689607	Below
86230	2	Post	Jespers-2016	IL-6	1.591	0.6699338356689607	Below
86230	3	Post	Jespers-2016	IL-6	1.591	0.6699338356689607	Below
86363	1	Post	Jespers-2016	IL-6	1.591	0.6699338356689607	Below
86363	2	Post	Jespers-2016	IL-6	1.591	0.6699338356689607	Below
86363	3	Post	Jespers-2016	IL-6	1.67	0.7398481026993274	In
86626	1	Pre	Jespers-2016	IL-6	1.591	0.6699338356689607	Below
86626	2	Pre	Jespers-2016	IL-6	1.591	0.6699338356689607	Below
86626	3	Pre	Jespers-2016	IL-6	1.591	0.6699338356689607	Below
87178	1	Post	Jespers-2016	IL-6	7.43	2.8933622107638715	In
87178	2	Post	Jespers-2016	IL-6	15.32	3.9373443921502322	In
87178	3	Post	Jespers-2016	IL-6	1.591	0.6699338356689607	Below
87479	1	Pre	Jespers-2016	IL-6	2.53	1.3391373849195853	In
87479	2	Genital touching	Jespers-2016	IL-6	1.591	0.6699338356689607	Below
87479	3	Genital touching	Jespers-2016	IL-6	5.44	2.4436066514756147	In
88019	1	Pre	Jespers-2016	IL-6	16.44	4.039138393906958	In
88019	2	Pre	Jespers-2016	IL-6	85.58	6.419201773848765	In
88019	3	Genital touching	Jespers-2016	IL-6	2.47	1.304511041809953	In
88169	1	Post	Jespers-2016	IL-6	1.61	0.6870606883398924	In
88169	2	Post	Jespers-2016	IL-6	3.59	1.8439838440483265	In
88169	3	Post	Jespers-2016	IL-6	7.18	2.8439838440483265	In
90491	1	Pre	Jespers-2016	IL-6	1.591	0.6699338356689607	Below
90491	2	Pre	Jespers-2016	IL-6	2.14	1.0976107966264224	In
90491	3	Pre	Jespers-2016	IL-6	13.82	3.788685710613534	In
90895	1	Pre	Jespers-2016	IL-6	1.591	0.6699338356689607	Below
90895	2	Pre	Jespers-2016	IL-6	1.591	0.6699338356689607	Below
90895	3	Pre	Jespers-2016	IL-6	1.591	0.6699338356689607	Below
91087	1	Pre	Jespers-2016	IL-6	23.25	4.539158811108031	In
91087	2	Pre	Jespers-2016	IL-6	1.88	0.9107326619029126	In
91087	3	Pre	Jespers-2016	IL-6	12.29	3.619413010597937	In
91328	1	Post	Jespers-2016	IL-6	1.591	0.6699338356689607	Below
91328	2	Post	Jespers-2016	IL-6	3.82	1.9335726382610239	In
91328	3	Post	Jespers-2016	IL-6	3.41	1.7697717392494479	In
92354	1	Post	Jespers-2016	IL-6	1.591	0.6699338356689607	Below
92354	2	Post	Jespers-2016	IL-6	8.66	3.114367024952	In
92354	3	Post	Jespers-2016	IL-6	1.591	0.6699338356689607	Below
92715	1	Post	Jespers-2016	IL-6	23.8	4.572889668420581	In
92715	2	Post	Jespers-2016	IL-6	13.55	3.7602209464665095	In
92715	3	Post	Jespers-2016	IL-6	24.82	4.633431210355632	In
94295	1	Post	Jespers-2016	IL-6	1.591	0.6699338356689607	Below
94295	2	Post	Jespers-2016	IL-6	2.58	1.3673710656485294	In
94295	3	Post	Jespers-2016	IL-6	7.76	2.956056652412403	In
95197	1	Genital touching	Jespers-2016	IL-6	11	3.4594316186372973	In
95197	2	Genital touching	Jespers-2016	IL-6	1.591	0.6699338356689607	Below
95197	3	Post	Jespers-2016	IL-6	1.591	0.6699338356689607	Below
96830	1	Post	Jespers-2016	IL-6	1.591	0.6699338356689607	Below
96830	2	Post	Jespers-2016	IL-6	1.591	0.6699338356689607	Below
96830	3	Post	Jespers-2016	IL-6	3.62	1.8559896973084806	In
591	1	Pre	Jespers-2016	IL-1b	43.31	5.436628267292844	In
3664	1	Pre	Jespers-2016	IL-1b	4.39	2.1342209397606333	In
3664	2	Pre	Jespers-2016	IL-1b	7.26	2.859969548221026	In
3664	3	Pre	Jespers-2016	IL-1b	3.59	1.8439838440483265	In
3871	1	Post	Jespers-2016	IL-1b	14.59	3.8669079781431663	In
3871	2	Post	Jespers-2016	IL-1b	1.601	0.6789733078541699	Below
3934	1	Pre	Jespers-2016	IL-1b	5.05	2.3362833878644325	In
3934	2	Genital touching	Jespers-2016	IL-1b	71.07	6.151168794186662	In
3934	3	Post	Jespers-2016	IL-1b	32.09	5.004051884507083	In
6429	1	Post	Jespers-2016	IL-1b	13.31	3.734438666137167	In
6429	2	Post	Jespers-2016	IL-1b	21.61	4.433627167084783	In
6429	3	Post	Jespers-2016	IL-1b	61.68	5.94673086014031	In
6905	1	Pre	Jespers-2016	IL-1b	1.601	0.6789733078541699	Below
6905	2	Pre	Jespers-2016	IL-1b	2.77	1.4698859762744636	In
6905	3	Pre	Jespers-2016	IL-1b	21.31	4.413458688007979	In
7693	1	Pre	Jespers-2016	IL-1b	1.601	0.6789733078541699	Below
7693	2	Pre	Jespers-2016	IL-1b	1.601	0.6789733078541699	Below
7693	3	Pre	Jespers-2016	IL-1b	1.601	0.6789733078541699	Below
12091	1	Post	Jespers-2016	IL-1b	152.23	7.250108888867582	In
12091	2	Post	Jespers-2016	IL-1b	36.46	5.18824265626441	In
12417	1	Pre	Jespers-2016	IL-1b	1.601	0.6789733078541699	Below
12417	3	Pre	Jespers-2016	IL-1b	1.601	0.6789733078541699	Below
15123	1	Genital touching	Jespers-2016	IL-1b	1.601	0.6789733078541699	Below
15123	2	Genital touching	Jespers-2016	IL-1b	1.601	0.6789733078541699	Below
15123	3	Post	Jespers-2016	IL-1b	1.601	0.6789733078541699	Below
15411	1	Pre	Jespers-2016	IL-1b	2.2	1.1375035237499351	In
15411	2	Pre	Jespers-2016	IL-1b	4.55	2.1858665453113337	In
15411	3	Pre	Jespers-2016	IL-1b	7.93	2.9873208659292536	In
15588	1	Post	Jespers-2016	IL-1b	1.601	0.6789733078541699	Below
15588	2	Post	Jespers-2016	IL-1b	3.73	1.899175630480513	In
15588	3	Post	Jespers-2016	IL-1b	1.601	0.6789733078541699	Below
16520	1	Pre	Jespers-2016	IL-1b	1.601	0.6789733078541699	Below
16520	2	Pre	Jespers-2016	IL-1b	1.601	0.6789733078541699	Below
16520	3	Post	Jespers-2016	IL-1b	1.601	0.6789733078541699	Below
17171	1	Pre	Jespers-2016	IL-1b	1.601	0.6789733078541699	Below
17171	2	Pre	Jespers-2016	IL-1b	1.601	0.6789733078541699	Below
17171	3	Pre	Jespers-2016	IL-1b	1.601	0.6789733078541699	Below
19835	1	Post	Jespers-2016	IL-1b	1.601	0.6789733078541699	Below
19835	2	Post	Jespers-2016	IL-1b	1.601	0.6789733078541699	Below
19835	3	Post	Jespers-2016	IL-1b	1.601	0.6789733078541699	Below
19985	1	Pre	Jespers-2016	IL-1b	1.601	0.6789733078541699	Below
19985	2	Pre	Jespers-2016	IL-1b	1.601	0.6789733078541699	Below
19985	3	Pre	Jespers-2016	IL-1b	1.601	0.6789733078541699	Below
20793	1	Pre	Jespers-2016	IL-1b	1.601	0.6789733078541699	Below
20793	2	Pre	Jespers-2016	IL-1b	2.04	1.0285691521967708	In
20793	3	Pre	Jespers-2016	IL-1b	11.8	3.560714954474479	In
23688	1	Post	Jespers-2016	IL-1b	1.601	0.6789733078541699	Below
23688	2	Post	Jespers-2016	IL-1b	1.601	0.6789733078541699	Below
23688	3	Post	Jespers-2016	IL-1b	1.601	0.6789733078541699	Below
24942	1	Genital touching	Jespers-2016	IL-1b	2.56	1.3561438102252754	In
24942	2	Post	Jespers-2016	IL-1b	54.32	5.763411574470007	In
24942	3	Post	Jespers-2016	IL-1b	10.31	3.3659724275933836	In
27301	1	Post	Jespers-2016	IL-1b	2.18	1.1243281350022019	In
27301	2	Post	Jespers-2016	IL-1b	1.601	0.6789733078541699	Below
27301	3	Post	Jespers-2016	IL-1b	1.601	0.6789733078541699	Below
27557	1	Post	Jespers-2016	IL-1b	4.54	2.18269229751619	In
27557	2	Post	Jespers-2016	IL-1b	13.62	3.7676547982373463	In
27557	3	Post	Jespers-2016	IL-1b	64.02	6.000450771770856	In
30878	1	Pre	Jespers-2016	IL-1b	2.12	1.0840642647884746	In
30878	2	Genital touching	Jespers-2016	IL-1b	5.1	2.350497247084133	In
30878	3	Genital touching	Jespers-2016	IL-1b	1.601	0.6789733078541699	Below
31456	1	Post	Jespers-2016	IL-1b	1.601	0.6789733078541699	Below
31456	2	Post	Jespers-2016	IL-1b	3.57	1.835924074254375	In
31456	3	Post	Jespers-2016	IL-1b	7.22	2.851998837112446	In
32819	1	Post	Jespers-2016	IL-1b	202.44	7.661350569233997	In
32819	2	Post	Jespers-2016	IL-1b	968.69	9.91989123826632	In
33510	1	Pre	Jespers-2016	IL-1b	1.601	0.6789733078541699	Below
33510	2	Pre	Jespers-2016	IL-1b	5.47	2.4515408330178317	In
33510	3	Pre	Jespers-2016	IL-1b	1.601	0.6789733078541699	Below
36339	1	Post	Jespers-2016	IL-1b	297.25	8.215532999745657	In
36339	2	Post	Jespers-2016	IL-1b	1428.99	10.480780105223957	In
36339	3	Post	Jespers-2016	IL-1b	1.601	0.6789733078541699	Below
38036	1	Pre	Jespers-2016	IL-1b	3.52	1.8155754288625725	In
38036	2	Pre	Jespers-2016	IL-1b	2.86	1.5160151470036647	In
38036	3	Pre	Jespers-2016	IL-1b	16.95	4.083213368248981	In
38508	1	Post	Jespers-2016	IL-1b	130.38	7.026578770127714	In
38508	2	Post	Jespers-2016	IL-1b	8.72	3.1243281350022016	In
38508	3	Post	Jespers-2016	IL-1b	153.43	7.261436788779991	In
44053	1	Genital touching	Jespers-2016	IL-1b	52.48	5.7136958148433585	In
44053	2	Post	Jespers-2016	IL-1b	82.95	6.374170076068501	In
44053	3	Post	Jespers-2016	IL-1b	152.39	7.251624424471086	In
44681	1	Post	Jespers-2016	IL-1b	378.39	8.563730151757944	In
44681	2	Post	Jespers-2016	IL-1b	183.36	7.51853513898218	In
44681	3	Post	Jespers-2016	IL-1b	80.69	6.334317984693444	In
44779	1	Pre	Jespers-2016	IL-1b	1.601	0.6789733078541699	Below
44779	2	Pre	Jespers-2016	IL-1b	1.601	0.6789733078541699	Below
44779	3	Pre	Jespers-2016	IL-1b	1.601	0.6789733078541699	Below
45824	1	Post	Jespers-2016	IL-1b	434.6	8.76354436429392	In
45824	2	Post	Jespers-2016	IL-1b	163.57	7.353764360914991	In
45824	3	Post	Jespers-2016	IL-1b	911.55	9.832177982378854	In
47333	1	Pre	Jespers-2016	IL-1b	3.65	1.8678964639926547	In
47333	2	Pre	Jespers-2016	IL-1b	1.601	0.6789733078541699	Below
47333	3	Genital touching	Jespers-2016	IL-1b	12.82	3.6803243568440163	In
47512	1	Post	Jespers-2016	IL-1b	16.1	4.008988783227255	In
47512	2	Post	Jespers-2016	IL-1b	40.48	5.339137384919585	In
47512	3	Post	Jespers-2016	IL-1b	5.56	2.475084882948783	In
48439	1	Pre	Jespers-2016	IL-1b	168.87	7.399769243814249	In
48439	2	Pre	Jespers-2016	IL-1b	437.14	8.771951586112243	In
48439	3	Pre	Jespers-2016	IL-1b	9.23	3.2063306478710496	In
50714	1	Post	Jespers-2016	IL-1b	3.58	1.8399595874895318	In
50714	2	Post	Jespers-2016	IL-1b	22.56	4.495695162624068	In
50714	3	Post	Jespers-2016	IL-1b	9.46	3.2418401835646704	In
51115	1	Pre	Jespers-2016	IL-1b	6.59	2.720278465233327	In
51115	2	Pre	Jespers-2016	IL-1b	22.72	4.505890929729957	In
51115	3	Pre	Jespers-2016	IL-1b	139.49	7.124017889122889	In
52510	1	Pre	Jespers-2016	IL-1b	1.89	0.9183862344463479	In
52510	2	Pre	Jespers-2016	IL-1b	1.601	0.6789733078541699	Below
52510	3	Pre	Jespers-2016	IL-1b	1.601	0.6789733078541699	Below
52997	1	Pre	Jespers-2016	IL-1b	8	3	In
52997	2	Post	Jespers-2016	IL-1b	1.601	0.6789733078541699	Below
52997	3	Post	Jespers-2016	IL-1b	4.98	2.3161457422933562	In
53417	1	Post	Jespers-2016	IL-1b	342.89	8.421602020088576	In
53417	2	Post	Jespers-2016	IL-1b	68.65	6.101187815259738	In
53417	3	Post	Jespers-2016	IL-1b	47.78	5.578334948681608	In
55254	1	Pre	Jespers-2016	IL-1b	1.601	0.6789733078541699	Below
55254	2	Pre	Jespers-2016	IL-1b	1.601	0.6789733078541699	Below
55254	3	Pre	Jespers-2016	IL-1b	1.99	0.9927684307689242	In
55439	1	Post	Jespers-2016	IL-1b	17.11	4.096767854714689	In
55439	2	Post	Jespers-2016	IL-1b	17.93	4.16430358309365	In
55439	3	Post	Jespers-2016	IL-1b	22.09	4.46532151358055	In
57637	1	Pre	Jespers-2016	IL-1b	4.03	2.0107798387532427	In
57637	2	Pre	Jespers-2016	IL-1b	3.18	1.6690267655096307	In
57637	3	Pre	Jespers-2016	IL-1b	1.601	0.6789733078541699	Below
61951	1	Post	Jespers-2016	IL-1b	1.601	0.6789733078541699	Below
61951	2	Post	Jespers-2016	IL-1b	1.601	0.6789733078541699	Below
61951	3	Post	Jespers-2016	IL-1b	30.1	4.91169158187234	In
62177	1	Post	Jespers-2016	IL-1b	40.19	5.32876467228402	In
62177	2	Post	Jespers-2016	IL-1b	40.56	5.341985747228616	In
62177	3	Post	Jespers-2016	IL-1b	1217.63	10.249860094212474	In
62241	1	Pre	Jespers-2016	IL-1b	9.77	3.2883585621936606	In
62241	2	Pre	Jespers-2016	IL-1b	3.32	1.7311832415722	In
62241	3	Pre	Jespers-2016	IL-1b	47.36	5.565597175854225	In
63037	1	Pre	Jespers-2016	IL-1b	1.601	0.6789733078541699	Below
63037	2	Pre	Jespers-2016	IL-1b	1.601	0.6789733078541699	Below
63037	3	Pre	Jespers-2016	IL-1b	1.601	0.6789733078541699	Below
63321	1	Pre	Jespers-2016	IL-1b	49.8	5.638073837180719	In
63321	2	Pre	Jespers-2016	IL-1b	2.5	1.3219280948873624	In
63942	1	Pre	Jespers-2016	IL-1b	1.601	0.6789733078541699	Below
63942	2	Pre	Jespers-2016	IL-1b	1.601	0.6789733078541699	Below
63942	3	Pre	Jespers-2016	IL-1b	1.601	0.6789733078541699	Below
64474	1	Post	Jespers-2016	IL-1b	98.89	6.62775273437702	In
64474	2	Post	Jespers-2016	IL-1b	58.82	5.878234879112339	In
64474	3	Post	Jespers-2016	IL-1b	30.75	4.94251450533924	In
64610	1	Post	Jespers-2016	IL-1b	2.94	1.5558161550616396	In
64610	2	Post	Jespers-2016	IL-1b	6.38	2.673556423990145	In
64610	3	Post	Jespers-2016	IL-1b	1.601	0.6789733078541699	Below
64704	1	Post	Jespers-2016	IL-1b	3.74	1.903038270112912	In
64704	2	Post	Jespers-2016	IL-1b	6.48	2.6959938131099	In
65245	1	Post	Jespers-2016	IL-1b	1.601	0.6789733078541699	Below
65245	2	Post	Jespers-2016	IL-1b	1.601	0.6789733078541699	Below
65245	3	Post	Jespers-2016	IL-1b	1.601	0.6789733078541699	Below
65893	1	Pre	Jespers-2016	IL-1b	7.62	2.929790997718597	In
65893	2	Pre	Jespers-2016	IL-1b	196.04	7.615004241635032	In
65893	3	Pre	Jespers-2016	IL-1b	63.46	5.987775616142913	In
70421	1	Post	Jespers-2016	IL-1b	1.601	0.6789733078541699	Below
70421	2	Post	Jespers-2016	IL-1b	4.18	2.063502942306158	In
70421	3	Post	Jespers-2016	IL-1b	1.601	0.6789733078541699	Below
73124	1	Post	Jespers-2016	IL-1b	1.601	0.6789733078541699	Below
73124	2	Post	Jespers-2016	IL-1b	1.601	0.6789733078541699	Below
73124	3	Post	Jespers-2016	IL-1b	3.21	1.6825732973475784	In
73294	1	Pre	Jespers-2016	IL-1b	20.02	4.323370069061268	In
73294	2	Pre	Jespers-2016	IL-1b	3.72	1.8953026213333068	In
73294	3	Pre	Jespers-2016	IL-1b	1.601	0.6789733078541699	Below
73473	1	Pre	Jespers-2016	IL-1b	1.601	0.6789733078541699	Below
73473	2	Pre	Jespers-2016	IL-1b	2.37	1.2448870591235344	In
73473	3	Pre	Jespers-2016	IL-1b	11.83	3.5643781685650637	In
73721	1	Pre	Jespers-2016	IL-1b	10.33	3.3687683490903346	In
73721	2	Pre	Jespers-2016	IL-1b	1.601	0.6789733078541699	Below
73721	3	Pre	Jespers-2016	IL-1b	1.601	0.6789733078541699	Below
73967	1	Post	Jespers-2016	IL-1b	1.601	0.6789733078541699	Below
73967	2	Post	Jespers-2016	IL-1b	1.601	0.6789733078541699	Below
73967	3	Post	Jespers-2016	IL-1b	2.82	1.4956951626240689	In
74131	1	Pre	Jespers-2016	IL-1b	1.601	0.6789733078541699	Below
74131	2	Pre	Jespers-2016	IL-1b	6.78	2.761285273361619	In
74131	3	Pre	Jespers-2016	IL-1b	1.601	0.6789733078541699	Below
74402	1	Pre	Jespers-2016	IL-1b	6.94	2.7949356628035362	In
74402	2	Pre	Jespers-2016	IL-1b	10.27	3.3603642765434705	In
74402	3	Pre	Jespers-2016	IL-1b	1.94	0.9560566524124029	In
74498	1	Pre	Jespers-2016	IL-1b	10.05	3.3291235962915664	In
74498	2	Pre	Jespers-2016	IL-1b	15.57	3.9606970393043124	In
74498	3	Pre	Jespers-2016	IL-1b	1.601	0.6789733078541699	Below
75716	1	Pre	Jespers-2016	IL-1b	2.04	1.0285691521967708	In
75716	2	Pre	Jespers-2016	IL-1b	1.601	0.6789733078541699	Below
75716	3	Pre	Jespers-2016	IL-1b	17.16	4.100977647724821	In
75957	1	Genital touching	Jespers-2016	IL-1b	1.601	0.6789733078541699	Below
75957	2	Genital touching	Jespers-2016	IL-1b	20.08	4.327687364176048	In
75957	3	Genital touching	Jespers-2016	IL-1b	218.36	7.770564791971693	In
77649	1	Pre	Jespers-2016	IL-1b	1.601	0.6789733078541699	Below
77649	2	Pre	Jespers-2016	IL-1b	1.601	0.6789733078541699	Below
77649	3	Pre	Jespers-2016	IL-1b	1.601	0.6789733078541699	Below
78126	1	Post	Jespers-2016	IL-1b	1.601	0.6789733078541699	Below
78126	2	Post	Jespers-2016	IL-1b	1.601	0.6789733078541699	Below
78126	3	Post	Jespers-2016	IL-1b	1.601	0.6789733078541699	Below
80285	1	Pre	Jespers-2016	IL-1b	101.44	6.664482840364682	In
80285	2	Pre	Jespers-2016	IL-1b	58.32	5.865918814552212	In
80285	3	Pre	Jespers-2016	IL-1b	127.59	6.995371450572195	In
80419	1	Pre	Jespers-2016	IL-1b	1.601	0.6789733078541699	Below
80419	2	Genital touching	Jespers-2016	IL-1b	1.601	0.6789733078541699	Below
80419	3	Genital touching	Jespers-2016	IL-1b	3.65	1.8678964639926547	In
82808	1	Post	Jespers-2016	IL-1b	1.601	0.6789733078541699	Below
82808	2	Post	Jespers-2016	IL-1b	1.601	0.6789733078541699	Below
82808	3	Post	Jespers-2016	IL-1b	3.47	1.7949356628035362	In
83291	1	Post	Jespers-2016	IL-1b	14.64	3.871843648509318	In
83291	2	Post	Jespers-2016	IL-1b	4.55	2.1858665453113337	In
83291	3	Post	Jespers-2016	IL-1b	8.41	3.0721058004804194	In
83863	1	Post	Jespers-2016	IL-1b	1.601	0.6789733078541699	Below
83863	2	Post	Jespers-2016	IL-1b	1.64	0.7136958148433589	In
83863	3	Post	Jespers-2016	IL-1b	3.32	1.7311832415722	In
84876	1	Pre	Jespers-2016	IL-1b	9.4	3.232660756790275	In
84876	2	Genital touching	Jespers-2016	IL-1b	1.601	0.6789733078541699	Below
84876	3	Post	Jespers-2016	IL-1b	268.48	8.068670810665099	In
84886	1	Pre	Jespers-2016	IL-1b	1.601	0.6789733078541699	Below
84886	2	Pre	Jespers-2016	IL-1b	1.601	0.6789733078541699	Below
84886	3	Pre	Jespers-2016	IL-1b	1.601	0.6789733078541699	Below
85168	1	Post	Jespers-2016	IL-1b	10.23	3.354734239970604	In
85168	2	Post	Jespers-2016	IL-1b	1.601	0.6789733078541699	Below
85168	3	Post	Jespers-2016	IL-1b	1.601	0.6789733078541699	Below
86032	1	Post	Jespers-2016	IL-1b	1.601	0.6789733078541699	Below
86032	2	Post	Jespers-2016	IL-1b	1.601	0.6789733078541699	Below
86230	1	Pre	Jespers-2016	IL-1b	1.601	0.6789733078541699	Below
86230	2	Post	Jespers-2016	IL-1b	1.601	0.6789733078541699	Below
86230	3	Post	Jespers-2016	IL-1b	7.36	2.8797057662822882	In
86363	1	Post	Jespers-2016	IL-1b	1.601	0.6789733078541699	Below
86363	2	Post	Jespers-2016	IL-1b	1.601	0.6789733078541699	Below
86363	3	Post	Jespers-2016	IL-1b	11.11	3.473786911614367	In
86626	1	Pre	Jespers-2016	IL-1b	1.601	0.6789733078541699	Below
86626	2	Pre	Jespers-2016	IL-1b	1.601	0.6789733078541699	Below
86626	3	Pre	Jespers-2016	IL-1b	1.67	0.7398481026993274	In
87178	1	Post	Jespers-2016	IL-1b	20.12	4.330558400030802	In
87178	2	Post	Jespers-2016	IL-1b	329.81	8.365491332430306	In
87178	3	Post	Jespers-2016	IL-1b	1.601	0.6789733078541699	Below
87479	1	Pre	Jespers-2016	IL-1b	9.39	3.23112515787905	In
87479	2	Genital touching	Jespers-2016	IL-1b	1.95	0.963474123974886	In
87479	3	Genital touching	Jespers-2016	IL-1b	40.77	5.349436051713823	In
88019	1	Pre	Jespers-2016	IL-1b	53.76	5.7484612330040354	In
88019	2	Pre	Jespers-2016	IL-1b	343.44	8.4239142676731	In
88019	3	Genital touching	Jespers-2016	IL-1b	23.05	4.526694845541976	In
88169	1	Post	Jespers-2016	IL-1b	6.25	2.643856189774725	In
88169	2	Post	Jespers-2016	IL-1b	9.53	3.2524762141352173	In
88169	3	Post	Jespers-2016	IL-1b	20.7	4.371558862611963	In
90491	1	Pre	Jespers-2016	IL-1b	1.601	0.6789733078541699	Below
90491	2	Pre	Jespers-2016	IL-1b	3.1	1.632268215499513	In
90491	3	Pre	Jespers-2016	IL-1b	8.45	3.0789513413948217	In
90895	1	Pre	Jespers-2016	IL-1b	48.94	5.612942196304665	In
90895	2	Pre	Jespers-2016	IL-1b	13	3.700439718141092	In
90895	3	Pre	Jespers-2016	IL-1b	11.38	3.5084286525318573	In
91087	1	Pre	Jespers-2016	IL-1b	26.77	4.742545233866053	In
91087	2	Pre	Jespers-2016	IL-1b	1.601	0.6789733078541699	Below
91087	3	Pre	Jespers-2016	IL-1b	20.29	4.342696959981934	In
91328	1	Post	Jespers-2016	IL-1b	4.34	2.1176950426697547	In
91328	2	Post	Jespers-2016	IL-1b	9.8	3.292781749227846	In
91328	3	Post	Jespers-2016	IL-1b	14.12	3.8196681834964554	In
92354	1	Post	Jespers-2016	IL-1b	88.59	6.469071952080386	In
92354	2	Post	Jespers-2016	IL-1b	39.68	5.3103401206121505	In
92354	3	Post	Jespers-2016	IL-1b	3.59	1.8439838440483265	In
92715	1	Post	Jespers-2016	IL-1b	152.79	7.255406312843965	In
92715	2	Post	Jespers-2016	IL-1b	30.16	4.914564523493939	In
92715	3	Post	Jespers-2016	IL-1b	21.58	4.431622959713292	In
94295	1	Post	Jespers-2016	IL-1b	1.601	0.6789733078541699	Below
94295	2	Post	Jespers-2016	IL-1b	19.86	4.311793717753649	In
94295	3	Post	Jespers-2016	IL-1b	7.38	2.883620816285671	In
95197	1	Genital touching	Jespers-2016	IL-1b	149.58	7.224773478437933	In
95197	2	Genital touching	Jespers-2016	IL-1b	1.601	0.6789733078541699	Below
95197	3	Post	Jespers-2016	IL-1b	1.601	0.6789733078541699	Below
96830	1	Post	Jespers-2016	IL-1b	7.6	2.925999418556223	In
96830	2	Post	Jespers-2016	IL-1b	5.25	2.3923174227787602	In
96830	3	Post	Jespers-2016	IL-1b	20.93	4.387500406480984	In
