# Supplementary material for: Starting to have sexual intercourse is associated with increases in cervicovaginal immune mediators in young women: a prospective study and meta-analysis
Source: eLife. 2022 Oct 25;11:e78565. doi: 10.7554/eLife.78565 (PMC9596159; doi:10.7554/eLife.78565)
Supplement: Source code 1. — An R project which cleans the raw data, runs all of the models reported in the paper, and generates the figures and tables. [file elife-78565-code1.zip › ThikaPrePostSexManuscript/data/clean/meta_analysis.csv]

Assay	Study	Value	Std.Error	p.value	n	I2	Adjusted	Lower95Ci	Upper95Ci	Ratio	RatioLower95Ci	RatioUpper95Ci
IL-2	Current study	0.8966823956662034	0.25109736386515197	4.686872403084497e-4	1	NA	NA	0.4045315624905056	1.3888332288419014	1.861779730160362	1.3236590536287256	2.6186681186016614
IL-1b	Current study	1.3282796551443894	0.4311025209024164	0.0024173061264601884	3	NA	NA	0.4833187141756532	2.173240596113126	2.5110306790405827	1.3979557683028128	4.510353770876403
CXCL8	Current study	1.0145643576359684	0.33270713884507	0.002650323244325304	3	NA	NA	0.3624583654996312	1.6666703497723057	2.020292744619994	1.2856147313573276	3.174810209007898
IL-1a	Current study	0.669154710161959	0.2377024066303285	0.005510683209959924	3	NA	NA	0.20325799316651522	1.1350514271574028	1.5901410145681054	1.1512953558864016	2.1962639154962207
CCL3	Current study	0.6171348183644955	0.22216349184094397	0.006069136878252016	1	NA	NA	0.1816943743562453	1.0525752623727456	1.5338259874335878	1.1342151833090663	2.074229118378453
IL-17A	Current study	0.6383238375609657	0.2481855760541429	0.011011752285103305	1	NA	NA	0.15188010849484557	1.1247675666270858	1.556519701352315	1.1110163966243431	2.1806641090618233
TNF	Current study	0.6865355598710341	0.2915453100201193	0.019685959012480637	2	NA	NA	0.11510675223160027	1.257964367510468	1.6094140806198831	1.0830551832383224	2.391580524228539
CXCL10	Current study	0.7388794150759237	0.3178275252005897	0.02126845281966742	2	NA	NA	0.11593746568276786	1.3618213644690795	1.6688790663950182	1.08367899323446	2.5700944243079213
CXCL9	Current study	0.5966002987182792	0.2569451699638775	0.021404955791927693	1	NA	NA	0.09298776558907929	1.1002128318474793	1.5121489956180147	1.0665767359587832	2.1438631725762054
IL-1RA	Current study	0.4782151119821614	0.2212277560880548	0.03227995771777842	1	NA	NA	0.04460871004957395	0.9118215139147487	1.3930191702829857	1.0314034025576564	1.8814194368215906
IL-6	Current study	0.8068358477048209	0.39100842075593395	0.04062340016355492	3	NA	NA	0.04045934302319032	1.5732123523864514	1.7493704721400232	1.0284412223214014	2.975665485177358
CCL4	Current study	0.41609829943467896	0.269181169828191	0.12410849329666017	2	NA	NA	-0.11149679342857538	0.9436933922979334	1.334314081372778	0.9256272270134636	1.9234460869243468
CCL20	Current study	0.5253512430650369	0.3592463602274371	0.14551088013198585	2	NA	NA	-0.17877162298073979	1.2294741091108135	1.4392839499481316	0.883454890338865	2.3448150111928405
CCL5	Current study	0.38997019852177006	0.27989224142450103	0.16551159117942071	2	NA	NA	-0.15861859467025197	0.9385589917137921	1.310366335589566	0.8958824832643674	1.9166129101998943
IL-18	Current study	0.43771755238283405	0.36472818501153514	0.23178106059919576	1	NA	NA	-0.27714969023977487	1.1525847950054429	1.354459778411886	0.8252197814382534	2.2231184135433195
IL-7	Current study	0.018368131233034473	0.18386425483513952	0.9205385723567103	1	NA	NA	-0.34200580824383897	0.37874207070990795	1.012813213043144	0.7889436645842495	1.3002076707914743
CCL4	Jespers-2016	0.42914947461329617	0.22528909320738041	0.058531812359257425	2	NA	NA	-0.01241714807316946	0.8707160972997618	1.3464395638350912	0.9914300222456425	1.8285703059043095
CXCL8	Jespers-2016	1.278040329029655	0.40734641915344916	0.0019951740653321873	3	NA	NA	0.47964134748889453	2.0764393105704153	2.4250934281241663	1.39439697759697	4.2176498010388395
CXCL10	Jespers-2016	0.09167175594571422	0.37857104338096337	0.8089441243428079	2	NA	NA	-0.650327489080974	0.8336710009724024	1.065604260668141	0.6371356686358389	1.7822145207869515
IL-1a	Jespers-2016	1.1637446877546345	0.2434348883177712	4.520193007107799e-6	3	NA	NA	0.686612306651803	1.640877068857466	2.2403819152397784	1.6094996985997985	3.1185536291184532
CCL5	Jespers-2016	0.7297433758085374	0.17764143716055467	6.589536939172521e-5	2	NA	NA	0.38156615897385027	1.0779205926432245	1.6583440819079673	1.3027553314926494	2.110991241040026
IL-6	Jespers-2016	0.414252048458848	0.2377250267140758	0.08339647513472039	3	NA	NA	-0.05168900390074055	0.8801931008184365	1.3326076202072223	0.9648061416367444	1.8406216469784586
IL-1b	Jespers-2016	0.9494190472452789	0.37148457571121496	0.01146744903248707	3	NA	NA	0.22130927885129759	1.6775288156392603	1.9310948768437448	1.1657910887034149	3.1987956157047566
Elafin	Ghosh-2018	1.2299725050857848	0.9163370370885046	0.19824517251131035	1	NA	NA	-0.5660480876076841	3.0259930977792537	2.3456251950605798	0.6754645274510218	8.145442628150347
IL-1a	Ghosh-2018	1.4435397410901298	0.6398160030796838	0.038407040381675826	3	NA	NA	0.18950037505394968	2.6975791071263098	2.719873852738765	1.140368722253128	6.487124410248372
IL-1b	Ghosh-2018	0.3771239048744553	1.0851212195899684	0.7327147969535912	3	NA	NA	-1.7497136855218829	2.5039614952707936	1.2987501402055062	0.2973607865439608	5.6724087472591425
HBD-2	Ghosh-2018	1.1902439468995276	1.0445270754322329	0.27126531539112836	1	NA	NA	-0.8570291209476488	3.237517014746704	2.281913250351097	0.5520882795104213	9.431694668007559
CCL20	Ghosh-2018	-0.2845214730888086	0.41881620221200855	0.5066278310967879	2	NA	NA	-1.1054012294243454	0.5363582832467282	0.8210138854026084	0.4647731947722641	1.4503069617734181
SLPI	Ghosh-2018	-0.4138400647249713	0.9269693229812858	0.6612595794668059	1	NA	NA	-2.2306999377682915	1.4030198083183487	0.7506227571966737	0.21305533196188003	2.6445455198574734
TNF	Ghosh-2018	-1.1493186254165186	0.5491744434751864	0.05265816577404675	2	NA	NA	-2.225700534627884	-0.0729367162051533	0.4508381086561246	0.21379491804361642	0.95070080279067
CXCL8	Ghosh-2018	0.4389587597232363	1.071423701517744	0.6874612132898361	3	NA	NA	-1.6610316952515416	2.538949214698014	1.355625574900689	0.3162129384801651	5.8116556145918015
IL-6	Ghosh-2018	-0.5970467598935881	1.4205695129942875	0.6798660120302967	3	NA	NA	-3.3813630053623918	2.1872694855752153	0.6611058747986415	0.095963992728591	4.554426772647834
MMP-2	Ghosh-2018	-0.7826045957707869	0.5707900591133521	0.18927299268020004	1	NA	NA	-1.901353111632957	0.3361439200913833	0.5813163552352402	0.2676921778877745	1.2623779578858483
MMP-7	Ghosh-2018	-1.5064035091036234	1.2398197935704303	0.24198562220150016	1	NA	NA	-3.9364503045016668	0.9236432862944199	0.35198759512725186	0.06531461660625162	1.8968995542049538
MMP-8	Ghosh-2018	2.2189687612784854	1.5140562883735658	0.16213861575908872	1	NA	NA	-0.7485815639337035	5.186519086490675	4.655605328547181	0.5951884502581175	36.41646770161145
MMP-9	Ghosh-2018	0.6347347975573985	1.3615215490163635	0.6473597311856293	1	NA	NA	-2.033847438514674	3.3033170336294706	1.5526523085041977	0.2442029547426424	9.871826463541375
TIMP-1	Ghosh-2018	-0.5214467864199557	0.8005083658447129	0.5240384160731741	1	NA	NA	-2.0904431834755925	1.0475496106356814	0.6966728341950399	0.23480854506314303	2.067016078034264
TIMP-2	Ghosh-2018	-0.34512246169186656	0.71253939998598	0.6346969760343875	1	NA	NA	-1.7416996856643876	1.0514547622806543	0.7872411495737769	0.2990171867421546	2.0726187492247954
IL-1a	Meta	0.9689290997918463	0.21951432414654065	1.014931865137277e-5	3	0.2756872127803361	9.134386786235493e-5	0.5386810244646266	1.3991771751190658	1.957387104052429	1.4526438388786262	2.6375111177068638
CXCL8	Meta	1.0827584403714736	0.2505358848855754	1.5478257816173917e-5	3	0	1.2382606252939134e-4	0.5917081059957459	1.5738087747472014	2.1180819957036783	1.5070299681097425	2.9768959048313923
CCL5	Meta	0.6287015190930054	0.15531212408137518	5.165992989240914e-5	2	0.04807160087606399	3.61619509246864e-4	0.32428975589351006	0.9331132822925008	1.5461727522823987	1.2520478990610378	1.9093919503346277
IL-1b	Meta	1.0646216595785867	0.27240472227180845	9.297286517770989e-5	3	0	5.578371910662593e-4	0.5307084039258421	1.5985349152313313	2.0916212891830805	1.4446383795534707	3.028356216533678
IL-6	Meta	0.4978166518671119	0.2010836484674985	0.01329866263440074	3	0	0.0664933131720037	0.10369270087081484	0.8919406028634089	1.412074936272681	1.0745202718724338	1.8556705516359182
CCL4	Meta	0.42377332888637553	0.17276484816958512	0.014171330100606973	2	0	0.0664933131720037	0.08515422647398868	0.7623924312987624	1.3414314473864144	1.060801136694216	1.6963012819205834
CXCL10	Meta	0.44795574505054814	0.32194944584772806	0.16410860216553003	2	0.4167024428797554	0.4923258064965901	-0.18306516881099888	1.078976658912095	1.364105990022444	0.8808295847663674	2.1125370720928602
CCL20	Meta	0.1490299148404249	0.4039240450371247	0.7121610475564437	2	0.5358014499102869	1	-0.6426612134323395	0.9407210431131894	1.1088236352522196	0.6405303280724264	1.9194873376158479
TNF	Meta	-0.17240158049131205	0.9160296572378489	0.8507157658181491	2	0.8852967725917568	1	-1.9678197086774958	1.623016547694872	0.8873643011446978	0.25563907746847275	3.0801840264156315
