# Supplementary material for: Starting to have sexual intercourse is associated with increases in cervicovaginal immune mediators in young women: a prospective study and meta-analysis
Source: eLife. 2022 Oct 25;11:e78565. doi: 10.7554/eLife.78565 (PMC9596159; doi:10.7554/eLife.78565)
Supplement: Source code 1. — An R project which cleans the raw data, runs all of the models reported in the paper, and generates the figures and tables. [file elife-78565-code1.zip › ThikaPrePostSexManuscript/data/clean/metadata.csv]

SpId	CollectionDate	PatientId	VisitMonth	Age	Sex	SexSelfReport	DaysSinceFirstSex	DaysSinceLmp	Pregnant	BirthControl	YChrom	Bv	NugentScore	Chlamydia	Gonorrhea	Trichomonas	Hsv2	Hsv1	TotalProtein	Psa	SerumProgesterone	EducationAtEnrollment	RegularIncomeAtEnrollment	RuralUrbanAtEnrollment	MetalRoofAtEnrollment	MenstrualPhase	EligibilityPrimary
2015-5817	2014-10-03	630082	0	19.3	Pre	Pre	-81	25	Negative	Inferred none	Negative	Negative	0	Negative	Negative	Negative	Negative	Seropositive	0.368	Negative	6.34	Completed high school	Regular income	Urban	Tile or metal	Luteal	Eligible
2015-5857	2014-11-24	630297	0	16.4	Pre	Pre	NA	16	Negative	Inferred none	Negative	Negative	0	Negative	Negative	Negative	Negative	Seropositive	0.238	Negative	13.22	Still in high school	Regular income	Rural	Tile or metal	Luteal	Eligible
2015-5873	2014-12-05	630372	0	16.3	Pre	Pre	-1227	14	Negative	Inferred none	Negative	Positive	7	Negative	Negative	Negative	Negative	Seropositive	0.133	Negative	0.025	Still in high school	Regular income	Urban	Tile or metal	Follicular	Eligible
2015-5879	2014-12-11	630415	0	16.2	Post	Post	0	9	Negative	NA	Negative	Intermediate	6	Positive	Negative	Negative	Negative	Seropositive	0.322	Negative	0.109	Still in high school	Regular income	Urban	Tile or metal	Follicular	Ineligible - missing birth control
2015-5889	2014-12-17	630460	0	16.3	Pre	Pre	NA	12	Negative	Inferred none	Negative	Negative	0	Negative	Negative	Negative	Negative	Seropositive	0.208	Negative	2.08	Still in high school	Regular income	Rural	Tile or metal	Follicular	Eligible
2015-18526	2015-01-08	630125	3	18.7	Pre	Pre	-24	14	Negative	None	Negative	Negative	0	Negative	Negative	Inferred negative	Negative	Seropositive	0.175	Negative	1.35	Completed high school	Regular income	Urban	Tile or metal	Follicular	Eligible
2015-18578	2015-01-20	630082	3	19.6	Post	Post	28	6	Negative	None	Positive	Positive	8	Inferred negative	Inferred negative	Inferred negative	Negative	Seropositive	0.401	Negative	0.168	Completed high school	Regular income	Urban	Tile or metal	Follicular	Eligible
2015-18562	2015-01-29	630574	0	19.6	Pre	Pre	-59	24	Negative	Inferred none	Negative	Negative	0	Negative	Negative	Negative	Negative	Seropositive	0.595	Negative	6.88	Still in high school	No regular income	Urban	Tile or metal	Luteal	Eligible
2015-18586	2015-02-02	630213	3	19.3	Pre	Pre	-169	27	Negative	None	Negative	Negative	0	Inferred negative	Inferred negative	Inferred negative	Negative	Seropositive	0.304	Negative	7.05	Completed high school	Regular income	Urban	Tile or metal	Luteal	Eligible
2015-18574	2015-02-04	630242	3	21.5	Pre	Pre	-96	18	Negative	None	Negative	Negative	0	Inferred negative	Inferred negative	Inferred negative	Negative	Seropositive	1.619	Negative	16.06	Still in high school	No regular income	Urban	Tile or metal	Luteal	Eligible
2015-18594	2015-02-05	630590	0	19.2	Pre	Pre	-727	36	Negative	Inferred none	Negative	Negative	0	Negative	Negative	Negative	Negative	Seropositive	0.092	Negative	4.48	Completed high school	Regular income	Rural	Tile or metal	Other	Eligible
2015-18602	2015-02-12	630604	0	19.6	Post	Post	0	20	Negative	NA	Negative	Positive	8	Positive	Negative	Negative	Negative	Seropositive	0.511	Negative	7.25	Completed high school	Regular income	Urban	Tile or metal	Luteal	Ineligible - missing birth control
2015-18618	2015-02-19	630330	3	17	Pre	Pre	-689	7	Negative	None	Negative	Negative	0	Negative	Negative	Inferred negative	Negative	Seropositive	0.248	Negative	0.17	Still in high school	No regular income	Urban	Tile or metal	Follicular	Eligible
2015-18630	2015-02-20	630343	3	19.2	Pre	Pre	-70	25	Negative	None	Negative	Intermediate	5	Negative	Negative	Negative	Negative	Seropositive	0.321	Negative	15.81	Still in high school	No regular income	Rural	Tile or metal	Luteal	Eligible
2015-18646	2015-02-26	630675	0	20.9	Pre	Pre	NA	8	Negative	Inferred none	Negative	Negative	0	Negative	Negative	Negative	Negative	Seropositive	0.076	Negative	0.054	Completed high school	No regular income	Rural	Tile or metal	Follicular	Eligible
2015-18658	2015-03-04	630398	3	18.3	Pre	Pre	-617	26	Negative	None	Negative	Negative	0	Inferred negative	Inferred negative	Inferred negative	Negative	Seropositive	0.469	Negative	10.96	Still in high school	Regular income	Urban	Tile or metal	Luteal	Eligible
2015-18674	2015-03-06	630066	6	18.5	Pre	Pre	-56	17	Negative	None	Negative	Negative	0	Inferred negative	Inferred negative	Inferred negative	Negative	Seropositive	0.346	Negative	11.43	Still in high school	No regular income	Rural	Tile or metal	Luteal	Eligible
2015-18690	2015-03-06	630747	0	20.2	Pre	Pre	NA	19	Negative	Inferred none	Negative	Negative	0	Negative	Negative	Negative	Negative	Seropositive	0.403	Negative	11.35	Still in high school	No regular income	Rural	Tile or metal	Luteal	Eligible
2015-18694	2015-03-06	630750	0	18.6	Pre	Pre	NA	6	Negative	Inferred none	Negative	Negative	0	Negative	Negative	Negative	Negative	Seropositive	0.134	Negative	0.087	Still in high school	Regular income	Rural	Tile or metal	Follicular	Eligible
2015-18706	2015-03-09	630372	3	16.6	Pre	Pre	-1133	5	Negative	None	Negative	Positive	8	Negative	Negative	Negative	Negative	Seropositive	0.512	Negative	0.1	Still in high school	Regular income	Urban	Tile or metal	Follicular	Eligible
2015-18714	2015-03-09	630428	3	17.9	Pre	Pre	-56	59	Negative	None	Negative	Negative	0	Negative	Negative	Inferred negative	Negative	Seropositive	0.362	Negative	0.025	Still in high school	Regular income	Rural	Tile or metal	Other	Eligible
2015-18702	2015-03-09	630734	0	19.7	Pre	Pre	-524	6	Negative	Inferred none	Negative	Negative	0	Negative	Negative	Negative	Negative	Seropositive	0.582	Negative	0.055	Still in high school	No regular income	Rural	Not tile or metal	Follicular	Eligible
2015-18718	2015-03-12	630763	0	18.5	Pre	Pre	-3	23	Negative	Inferred none	Negative	Negative	0	Negative	Negative	Negative	Negative	Seropositive	0.6	Negative	13.39	Still in high school	No regular income	Rural	Tile or metal	Luteal	Eligible
2015-18722	2015-03-12	630776	0	16.7	Pre	Pre	NA	7	Negative	None	Negative	Negative	0	Negative	Negative	Negative	Negative	Seropositive	0.419	Negative	0.439	Still in high school	No regular income	Rural	Not tile or metal	Follicular	Eligible
2015-18730	2015-03-18	630486	3	16.5	Pre	Pre	-1075	10	Negative	None	Negative	Negative	0	Inferred negative	Inferred negative	Inferred negative	Negative	Seropositive	0.723	Negative	0.025	Still in high school	Regular income	Urban	Tile or metal	Follicular	Eligible
2015-18734	2015-03-18	630499	3	17.9	Pre	Pre	NA	31	Negative	None	Negative	Negative	0	Inferred negative	Inferred negative	Inferred negative	Negative	Seropositive	0.277	Negative	20.58	Still in high school	Regular income	Urban	Not tile or metal	Luteal	Eligible
2015-18746	2015-03-20	630792	0	19.2	Pre	Pre	NA	116	Negative	Inferred none	Negative	Intermediate	4	Negative	Negative	Negative	Negative	Seropositive	0.189	Negative	0.025	Still in high school	No regular income	Urban	Tile or metal	Other	Eligible
2015-18742	2015-03-20	630806	0	16.3	Pre	Pre	-469	18	Negative	Inferred none	Negative	Negative	0	Negative	Negative	Negative	Negative	Seropositive	0.658	Negative	11.65	Still in high school	Regular income	Rural	Tile or metal	Luteal	Eligible
2015-18762	2015-03-22	630402	3	18.4	Pre	Pre	NA	23	Negative	None	Negative	Negative	0	Negative	Negative	Negative	Negative	Seropositive	0.657	Negative	0.128	Still in high school	Regular income	Rural	Tile or metal	Follicular	Eligible
2015-18758	2015-03-22	630457	3	17.4	Pre	Pre	NA	6	Negative	None	Negative	Negative	0	Inferred negative	Inferred negative	Inferred negative	Negative	Seropositive	1.037	Negative	0.13	Still in high school	Regular income	Rural	Tile or metal	Follicular	Eligible
2015-18782	2015-04-08	630109	6	21.4	Post	Pre	0	7	Negative	None	Positive	Negative	0	Negative	Negative	Inferred negative	Negative	Seropositive	0.552	Negative	0.085	Completed high school	Regular income	Urban	Tile or metal	Follicular	Eligible
2015-18766	2015-04-08	630125	6	19	Post	Post	66	6	Negative	None	Negative	Intermediate	4	Negative	Negative	Negative	Negative	Seropositive	0.444	Negative	0.098	Completed high school	Regular income	Urban	Tile or metal	Follicular	Eligible
2015-18774	2015-04-08	630138	6	19.8	Post	Pre	0	28	Negative	None	Positive	Negative	0	Negative	Negative	Inferred negative	Negative	Seropositive	0.906	Negative	0.839	Still in high school	No regular income	Urban	Tile or metal	Follicular	Eligible
2015-18770	2015-04-08	630835	0	18	Pre	Pre	-999	13	Negative	None	Negative	Negative	0	Negative	Negative	Negative	Negative	Seropositive	0.837	Negative	0.758	Still in high school	Regular income	Rural	Tile or metal	Follicular	Eligible
2015-18790	2015-04-08	630848	0	19	Pre	Pre	-89	10	Negative	None	Negative	Negative	0	Negative	Negative	Negative	Negative	Negative	0.334	Negative	2.26	Still in high school	Regular income	Rural	Tile or metal	Follicular	Eligible
2015-18798	2015-04-08	630864	0	18	Pre	Pre	-63	3	Negative	None	Negative	Negative	3	Negative	Negative	Negative	Negative	Seropositive	0.619	Negative	0.094	Still in high school	No regular income	Rural	Tile or metal	Follicular	Eligible
2015-18814	2015-04-10	630880	0	20.2	Pre	Pre	-111	7	Negative	None	Negative	Negative	0	Negative	Negative	Negative	Negative	Seropositive	0.233	Negative	0.025	Completed high school	No regular income	Rural	Not tile or metal	Follicular	Eligible
2015-18834	2015-04-14	630415	3	16.5	Post	Post	124	22	Negative	None	Negative	Intermediate	6	Positive	Negative	Negative	Negative	Seropositive	0.384	Negative	5.93	Still in high school	Regular income	Urban	Tile or metal	Luteal	Eligible
2015-18838	2015-04-15	630385	3	19	Pre	Pre	-839	38	Negative	None	Negative	Negative	0	Negative	Negative	Negative	Negative	Seropositive	0.183	Negative	0.777	Still in high school	Regular income	Rural	Tile or metal	Other	Eligible
2015-18842	2015-04-16	630910	0	16	Pre	Pre	-995	26	Negative	None	Negative	Negative	0	Negative	Negative	Negative	Negative	Seropositive	0.426	Negative	4.76	Still in high school	Regular income	Rural	Tile or metal	Luteal	Eligible
2015-18846	2015-04-17	630037	9	18.7	Pre	Pre	-45	5	Negative	None	Negative	Negative	0	Inferred negative	Inferred negative	Inferred negative	Negative	Seropositive	0.166	Negative	0.195	Still in high school	No regular income	Rural	Tile or metal	Follicular	Eligible
2015-18850	2015-04-17	630949	0	17.3	Pre	Pre	-280	29	Negative	None	Negative	Negative	0	Negative	Negative	Negative	Negative	Seropositive	0.141	Negative	6.51	Still in high school	Regular income	Rural	Not tile or metal	Luteal	Eligible
2015-18854	2015-04-17	630952	0	16.6	Pre	Pre	-686	23	Negative	None	Negative	Negative	0	Negative	Negative	Negative	Negative	Seropositive	0.591	Negative	1.9	Still in high school	No regular income	Rural	Tile or metal	Follicular	Eligible
2015-18866	2015-04-20	630503	3	17.1	Pre	Pre	-469	17	Negative	None	Negative	Negative	0	Inferred negative	Inferred negative	Inferred negative	Negative	Seropositive	0.617	Negative	9.56	Still in high school	Regular income	Urban	Tile or metal	Luteal	Eligible
2015-18862	2015-04-20	630923	0	19.1	Pre	Pre	-879	6	Negative	None	Negative	Negative	0	Negative	Negative	Negative	Negative	Seropositive	0.269	Negative	0.204	Still in high school	No regular income	Rural	Tile or metal	Follicular	Eligible
2015-18870	2015-04-20	630965	0	18.1	Pre	Pre	-521	5	Negative	None	Negative	Negative	0	Negative	Negative	Negative	Negative	Seropositive	0.387	Negative	0.118	Still in high school	Regular income	Rural	Tile or metal	Follicular	Eligible
2015-18874	2015-04-21	630978	0	19.3	Post	Pre	0	11	Negative	None	Positive	Negative	0	Negative	Negative	Negative	Negative	Seropositive	1.011	Negative	6.41	Still in high school	Regular income	Rural	Tile or metal	Luteal	Eligible
2015-18878	2015-04-21	630981	0	18.8	Pre	Pre	NA	15	Negative	None	Negative	Negative	0	Negative	Negative	Negative	Negative	Seropositive	0.057	Negative	2.42	Still in high school	Regular income	Rural	Tile or metal	Follicular	Eligible
2015-18898	2015-04-22	631008	0	19.6	Pre	Pre	-901	79	Negative	None	Negative	Negative	0	Negative	Negative	Negative	Negative	Seropositive	0.258	Negative	0.14	Completed high school	No regular income	Rural	Tile or metal	Other	Eligible
2015-18958	2015-04-28	630529	3	17.6	Post	Pre	130	31	Negative	None	Negative	Negative	0	Negative	Negative	Inferred negative	Negative	Seropositive	0.849	Negative	8.45	Still in high school	Regular income	Urban	Tile or metal	Luteal	Eligible
2015-18954	2015-04-28	630545	3	16.6	Post	Pre	113	91	Negative	None	Negative	Negative	0	Inferred negative	Inferred negative	Inferred negative	Negative	Seropositive	0.712	Negative	1.45	Still in high school	Regular income	Urban	Tile or metal	Other	Eligible
2015-18982	2015-04-29	630574	3	19.9	Post	Post	31	32	Negative	Emergency pills	Positive	Negative	0	Negative	Negative	Negative	Negative	Seropositive	0.48	Negative	0.349	Still in high school	No regular income	Urban	Tile or metal	Follicular	Eligible
2015-18994	2015-04-30	630297	6	16.8	Pre	Pre	NA	18	Negative	None	Negative	Negative	0	Negative	Negative	Negative	Negative	Seropositive	0.276	Negative	0.523	Still in high school	Regular income	Rural	Tile or metal	Follicular	Eligible
2015-19010	2015-04-30	631271	0	18.9	Pre	Pre	-93	4	Negative	None	Negative	Negative	0	Negative	Negative	Negative	Negative	Seropositive	0.642	Negative	0.167	Still in high school	No regular income	Rural	Not tile or metal	Follicular	Eligible
2015-19050	2015-05-04	630428	6	18.1	Post	Pre	0	15	Negative	None	Positive	Negative	0	Negative	Negative	Negative	Negative	Seropositive	0.78	Negative	13.62	Still in high school	Regular income	Rural	Tile or metal	Luteal	Eligible
2015-19054	2015-05-05	630503	6	17.1	Pre	Pre	-454	7	Negative	None	Negative	Negative	0	Negative	Negative	Negative	Negative	Seropositive	0.354	Negative	0.133	Still in high school	Regular income	Urban	Tile or metal	Follicular	Eligible
2015-19090	2015-05-11	630242	6	21.8	Post	Pre	0	12	Negative	None	Positive	Negative	0	Negative	Negative	Negative	Negative	Seropositive	0.914	Negative	1.24	Still in high school	No regular income	Urban	Tile or metal	Follicular	Eligible
2015-19106	2015-05-12	630196	6	19	Pre	Pre	-601	14	Negative	None	Negative	Negative	0	Inferred negative	Inferred negative	Inferred negative	Negative	Seropositive	0.433	Negative	0.236	Still in high school	Regular income	Urban	Tile or metal	Follicular	Eligible
2015-19130	2015-05-13	630604	3	19.9	Post	Post	90	5	Negative	None	Negative	Intermediate	4	Positive	Negative	Negative	Negative	Seropositive	0.164	Negative	0.313	Completed high school	Regular income	Urban	Tile or metal	Follicular	Eligible
2015-19142	2015-05-14	630327	6	17.8	Pre	Pre	-175	3	Negative	None	Negative	Positive	8	Negative	Negative	Inferred negative	Negative	Seropositive	0.879	Negative	0.091	Still in high school	Regular income	Urban	Tile or metal	Follicular	Eligible
2015-19134	2015-05-14	630620	3	19.1	Pre	Pre	-477	17	Negative	None	Negative	Negative	0	Inferred negative	Inferred negative	Inferred negative	Negative	Seropositive	0.378	Negative	14.51	Completed high school	Regular income	Urban	Tile or metal	Luteal	Eligible
2015-19154	2015-05-15	630330	6	17.2	Pre	Pre	-604	10	Negative	None	Negative	Negative	0	Negative	Negative	Negative	Negative	Seropositive	0.197	Negative	0.301	Still in high school	No regular income	Urban	Tile or metal	Follicular	Eligible
2015-19174	2015-05-20	630183	6	20.5	Pre	Pre	NA	15	Negative	None	Negative	Negative	0	Inferred negative	Inferred negative	Inferred negative	Negative	Seropositive	0.866	Negative	2.39	Completed high school	Regular income	Urban	Tile or metal	Follicular	Eligible
2015-19178	2015-05-21	630646	3	19.6	Pre	Pre	-1070	16	Negative	None	Negative	Negative	0	Inferred negative	Inferred negative	Inferred negative	Negative	Seropositive	1.025	Negative	0.561	Completed high school	No regular income	Rural	Tile or metal	Follicular	Eligible
2015-19198	2015-05-22	631574	0	18.1	Pre	Pre	-78	20	Negative	None	Negative	Negative	0	Negative	Negative	Negative	Negative	Seropositive	0.602	Negative	5.64	Still in high school	No regular income	Urban	Tile or metal	Luteal	Eligible
2015-19202	2015-05-27	630343	6	19.5	Post	Post	26	5	Negative	None	Positive	Negative	0	Negative	Negative	Negative	Negative	Chronic reactivation	0.85	Positive	0.267	Still in high school	No regular income	Rural	Tile or metal	Follicular	Ineligible - HSV-1 reactivation
2015-19210	2015-05-27	630398	6	18.5	Pre	Pre	-533	9	Negative	None	Negative	Negative	0	Negative	Negative	Negative	Negative	Seropositive	0.4	Negative	0.131	Still in high school	Regular income	Urban	Tile or metal	Follicular	Eligible
2015-19218	2015-06-02	630053	9	19	Pre	Pre	NA	4	Negative	None	Negative	Negative	0	Inferred negative	Inferred negative	Inferred negative	Negative	Seropositive	5.876	Positive	0.205	Still in high school	No regular income	Rural	Tile or metal	Follicular	Ineligible - bloody sample
2015-19226	2015-06-02	630066	9	18.7	Post	Post	32	16	Negative	None	Negative	Negative	0	Negative	Negative	Negative	Negative	Seropositive	0.978	Negative	18.37	Still in high school	No regular income	Rural	Tile or metal	Luteal	Eligible
2015-19222	2015-06-02	630675	3	21.1	Pre	Pre	NA	7	Negative	None	Negative	Negative	0	Negative	Negative	Negative	Negative	Seropositive	0.41	Negative	0.222	Completed high school	No regular income	Rural	Tile or metal	Follicular	Eligible
2015-19242	2015-06-04	630734	3	20	Pre	Pre	-437	11	Negative	None	Negative	Negative	0	Negative	Negative	Negative	Negative	Seropositive	0.515	Negative	0.025	Still in high school	No regular income	Rural	Not tile or metal	Follicular	Eligible
2015-19262	2015-06-10	630747	3	20.5	Pre	Pre	NA	6	Negative	None	Negative	Negative	0	Negative	Negative	Negative	Negative	Seropositive	0.343	Negative	0.229	Still in high school	No regular income	Rural	Tile or metal	Follicular	Eligible
2015-19266	2015-06-11	630750	3	18.9	Pre	Pre	NA	8	Negative	None	Negative	Negative	0	Negative	Negative	Negative	Negative	Seropositive	0.374	Negative	0.919	Still in high school	Regular income	Rural	Tile or metal	Follicular	Eligible
2015-19306	2015-06-16	630079	9	18.6	Pre	Pre	NA	9	Negative	None	Negative	Negative	0	Inferred negative	Inferred negative	Inferred negative	Negative	Negative	0.77	Negative	0.232	Still in high school	No regular income	Urban	Tile or metal	Follicular	Eligible
2015-19310	2015-06-17	630529	6	17.8	Post	Pre	180	11	Negative	None	Negative	Negative	0	Negative	Negative	Negative	Negative	Seropositive	0.536	Negative	0.09	Still in high school	Regular income	Urban	Tile or metal	Follicular	Eligible
2015-19326	2015-06-18	630486	6	16.7	Pre	Pre	-983	6	Negative	None	Negative	Negative	0	Negative	Negative	Negative	Negative	Seropositive	0.87	Negative	0.068	Still in high school	Regular income	Urban	Tile or metal	Follicular	Eligible
2015-19334	2015-06-18	630499	6	18.2	Pre	Pre	NA	9	Negative	None	Negative	Negative	0	Negative	Negative	Negative	Negative	Seropositive	1.031	Negative	0.025	Still in high school	Regular income	Urban	Not tile or metal	Follicular	Eligible
2015-19346	2015-06-18	630763	3	18.8	Post	Post	95	8	Negative	Condoms	Negative	Negative	0	Positive	Negative	Negative	Negative	Seropositive	0.151	Negative	0.455	Still in high school	No regular income	Rural	Tile or metal	Follicular	Eligible
2015-19342	2015-06-18	630776	3	16.9	Pre	Pre	NA	10	Negative	None	Negative	Negative	0	Negative	Negative	Negative	Negative	Seropositive	0.567	Negative	0.14	Still in high school	No regular income	Rural	Not tile or metal	Follicular	Eligible
2015-19330	2015-06-18	630792	3	19.4	Pre	Pre	NA	206	Negative	None	Negative	Intermediate	4	Negative	Negative	Negative	Negative	Seropositive	0.036	Negative	0.055	Still in high school	No regular income	Urban	Tile or metal	Other	Eligible
2015-19414	2015-06-25	630806	3	16.6	Pre	Pre	-372	7	Negative	None	Negative	Negative	0	Negative	Negative	Negative	Negative	Seropositive	0.658	Negative	0.458	Still in high school	Regular income	Rural	Tile or metal	Follicular	Eligible
2015-19424	2015-06-26	630402	6	18.7	Pre	Pre	NA	12	Negative	None	Negative	Negative	0	Negative	Negative	Negative	Negative	Seropositive	1.597	Negative	12.04	Still in high school	Regular income	Rural	Tile or metal	Luteal	Eligible
2015-19422	2015-06-26	630444	6	18.2	Post	Post	192	10	Negative	None	Negative	Negative	0	Negative	Negative	Inferred negative	Negative	Seropositive	0.528	Negative	8.99	Still in high school	No regular income	Rural	Tile or metal	Luteal	Eligible
2015-19432	2015-06-29	630385	6	19.2	Pre	Pre	-764	8	Negative	None	Negative	Negative	0	Negative	Negative	Negative	Negative	Seropositive	0.106	Negative	0.025	Still in high school	Regular income	Rural	Tile or metal	Follicular	Eligible
2015-19448	2015-06-29	630457	6	17.7	Pre	Pre	NA	13	Negative	None	Negative	Negative	0	Negative	Negative	Negative	Negative	Seropositive	0.796	Negative	0.067	Still in high school	Regular income	Rural	Tile or metal	Follicular	Eligible
2015-19428	2015-06-29	630460	6	16.8	Pre	Pre	NA	9	Negative	None	Negative	Negative	0	Inferred negative	Inferred negative	Inferred negative	Negative	Seropositive	0.19	Negative	0.239	Still in high school	Regular income	Rural	Tile or metal	Follicular	Eligible
2015-19460	2015-07-02	632011	0	18.1	Pre	Pre	-61	13	Negative	None	Negative	Negative	0	Negative	Negative	Negative	Negative	Seropositive	0.188	Negative	0.207	Still in high school	No regular income	Rural	Tile or metal	Follicular	Eligible
2015-27891	2015-07-07	630835	3	18.3	Pre	Pre	-909	11	Negative	None	Negative	Negative	0	Negative	Negative	Negative	Negative	Seropositive	0.635	Negative	13.29	Still in high school	Regular income	Rural	Tile or metal	Luteal	Eligible
2015-27895	2015-07-07	630864	3	18.3	Post	Post	27	27	Negative	Emergency pills	Negative	Positive	8	Negative	Negative	Negative	Negative	Seropositive	0.085	Negative	0.555	Still in high school	No regular income	Rural	Tile or metal	Follicular	Eligible
2015-27931	2015-07-13	632125	0	17.7	Pre	Pre	-50	7	Negative	None	Negative	Negative	0	Negative	Negative	Negative	Negative	Seropositive	0.3	Negative	0.096	Still in high school	No regular income	Urban	Tile or metal	Follicular	Eligible
2015-27939	2015-07-15	630138	9	20.1	Post	Pre	98	21	Negative	None	Negative	Negative	0	Negative	Negative	Negative	Negative	Seropositive	0.427	Negative	14.95	Still in high school	No regular income	Urban	Tile or metal	Luteal	Eligible
2015-27959	2015-07-21	630213	9	19.7	Post	Pre	0	27	Negative	None	Negative	Negative	0	Negative	Negative	Negative	Negative	Seropositive	0.472	Positive	14.21	Completed high school	Regular income	Urban	Tile or metal	Luteal	Eligible
2015-27967	2015-07-21	631008	3	19.8	Pre	Pre	-811	27	Negative	None	Negative	Negative	0	Negative	Negative	Negative	Negative	Seropositive	0.418	Negative	0.025	Completed high school	No regular income	Rural	Tile or metal	Follicular	Eligible
2015-28059	2015-07-31	630196	9	19.2	Pre	Pre	-521	21	Negative	None	Negative	Negative	0	Negative	Negative	Negative	Negative	Seropositive	0.427	Negative	4.75	Still in high school	Regular income	Urban	Tile or metal	Luteal	Eligible
2015-28055	2015-07-31	630200	9	19.8	Post	Post	80	14	Negative	None	Negative	Positive	9	Positive	Negative	Negative	Negative	Seropositive	0.65	Negative	1.04	Still in high school	No regular income	Urban	Tile or metal	Follicular	Eligible
2015-28067	2015-08-03	630880	3	20.5	Post	Post	4	6	Negative	Daily pills	Positive	Negative	0	Negative	Negative	Negative	Negative	Seropositive	0.698	Negative	0.098	Completed high school	No regular income	Rural	Not tile or metal	Follicular	Ineligible - use of implant or daily pills
2015-28095	2015-08-04	630183	9	20.7	Pre	Pre	NA	7	Negative	None	Negative	Negative	0	Negative	Negative	Negative	Negative	Seropositive	0.503	Negative	0.126	Completed high school	Regular income	Urban	Tile or metal	Follicular	Eligible
2015-28107	2015-08-05	632343	0	18.4	Post	Post	0	26	Negative	None	Negative	Negative	0	Negative	Negative	Negative	Acute	Seropositive	0.915	Negative	14.48	Still in high school	No regular income	Urban	Tile or metal	Luteal	Ineligible - acute HSV-2 infection
2015-28139	2015-08-06	630620	6	19.3	Pre	Pre	-393	18	Negative	None	Negative	Negative	0	Negative	Negative	Negative	Negative	Seropositive	0.367	Negative	10.84	Completed high school	Regular income	Urban	Tile or metal	Luteal	Eligible
2015-28127	2015-08-06	631431	3	19.2	Pre	Pre	-1152	12	Negative	None	Negative	Negative	0	Inferred negative	Inferred negative	Inferred negative	Negative	Seropositive	0.783	Negative	9.3	Still in high school	No regular income	Urban	Tile or metal	Luteal	Eligible
2015-28167	2015-08-07	630965	3	18.4	Pre	Pre	-412	19	Negative	None	Negative	Negative	0	Negative	Negative	Negative	Negative	Seropositive	1.163	Negative	5.27	Still in high school	Regular income	Rural	Tile or metal	Luteal	Eligible
2015-28143	2015-08-07	631271	3	19.2	Post	Post	6	17	Negative	None	Negative	Negative	0	Negative	Negative	Negative	Negative	Seropositive	0.06	Negative	0.08	Still in high school	No regular income	Rural	Not tile or metal	Follicular	Eligible
2015-28205	2015-08-11	630949	3	17.6	Pre	Pre	-164	8	Negative	None	Negative	Intermediate	4	Negative	Negative	Negative	Negative	Seropositive	0.174	Negative	0.369	Still in high school	Regular income	Rural	Not tile or metal	Follicular	Eligible
2015-28201	2015-08-11	631196	3	19	Post	Post	105	4	Negative	None	Negative	Negative	0	Negative	Negative	Inferred negative	Negative	Seropositive	0.309	Negative	0.274	Still in high school	Regular income	Rural	Tile or metal	Follicular	Eligible
2015-28233	2015-08-12	630952	3	16.9	Pre	Pre	-569	21	Negative	None	Negative	Negative	0	Negative	Negative	Negative	Negative	Seropositive	NA	NA	0.522	Still in high school	No regular income	Rural	Tile or metal	Follicular	Ineligible - missing PSA
2015-28253	2015-08-17	630545	6	16.9	Post	Pre	224	43	Negative	None	Negative	Negative	0	Negative	Negative	Negative	Negative	Seropositive	0.119	Negative	1.31	Still in high school	Regular income	Urban	Tile or metal	Other	Eligible
2015-28257	2015-08-18	630040	12	19.3	Pre	Pre	-476	13	Negative	None	Negative	Negative	0	Negative	Negative	Negative	Negative	Seropositive	0.517	Negative	17.17	Still in high school	No regular income	Rural	Tile or metal	Luteal	Eligible
2015-28261	2015-08-18	630053	12	19.2	Pre	Pre	NA	13	Negative	None	Negative	Negative	0	Negative	Negative	Negative	Negative	Seropositive	0.457	Negative	1.47	Still in high school	No regular income	Rural	Tile or metal	Follicular	Eligible
2015-28277	2015-08-18	630910	3	16.4	Pre	Pre	-871	22	Negative	None	Negative	Negative	0	Negative	Negative	Negative	Negative	Seropositive	0.228	Negative	23.68	Still in high school	Regular income	Rural	Tile or metal	Luteal	Eligible
2015-28273	2015-08-18	630923	3	19.5	Pre	Pre	-759	21	Negative	None	Negative	Negative	0	Negative	Negative	Negative	Negative	Seropositive	0.286	Negative	3.53	Still in high school	No regular income	Rural	Tile or metal	Luteal	Eligible
2015-28285	2015-08-18	631532	3	19.5	Post	Post	90	21	Negative	None	Positive	Negative	0	Positive	Negative	Inferred negative	Negative	Seropositive	0.157	Negative	57.4	Still in high school	No regular income	Rural	Tile or metal	Luteal	Eligible
2015-28301	2015-08-19	630646	6	19.9	Pre	Pre	-980	11	Negative	None	Negative	Negative	0	Negative	Negative	Negative	Negative	Seropositive	0.613	Negative	0.207	Completed high school	No regular income	Rural	Tile or metal	Follicular	Eligible
2015-28341	2015-08-21	630590	6	19.7	Pre	Pre	-530	30	Negative	None	Negative	Negative	0	Negative	Negative	Negative	Negative	Seropositive	0.524	Negative	0.062	Completed high school	Regular income	Rural	Tile or metal	Follicular	Eligible
2015-28345	2015-08-24	630024	12	18.1	Pre	Pre	NA	21	Negative	None	Negative	Negative	0	Negative	Negative	Negative	Negative	Seropositive	0.595	Negative	12.74	Still in high school	No regular income	Rural	Tile or metal	Luteal	Eligible
2015-28409	2015-08-26	630978	3	19.7	Post	Pre	127	18	Negative	None	Negative	Negative	0	Negative	Negative	Negative	Negative	Seropositive	0.634	NA	6.19	Still in high school	Regular income	Rural	Tile or metal	Luteal	Ineligible - missing PSA
2015-28401	2015-08-26	630981	3	19.1	Pre	Pre	NA	20	Negative	None	Negative	Negative	0	Negative	Negative	Negative	Negative	Seropositive	0.077	Negative	6.75	Still in high school	Regular income	Rural	Tile or metal	Luteal	Eligible
2015-28381	2015-08-26	631183	3	18.7	Pre	Pre	-52	10	Negative	None	Negative	Negative	0	Inferred negative	Inferred negative	Inferred negative	Negative	Seropositive	0.225	Negative	11.6	Still in high school	Regular income	Rural	Tile or metal	Luteal	Eligible
2015-28453	2015-08-31	630444	9	18.4	Post	Post	258	12	Negative	None	Negative	Negative	0	Negative	Negative	Negative	Negative	Seropositive	0.276	Negative	0.123	Still in high school	No regular income	Rural	Tile or metal	Follicular	Eligible
2015-28465	2015-09-02	631574	3	18.4	Post	Post	25	23	Negative	None	Negative	Negative	0	Negative	Negative	Negative	Negative	Seropositive	1.044	Negative	7.08	Still in high school	No regular income	Urban	Tile or metal	Luteal	Eligible
2015-28514	2015-09-09	630037	12	19.1	Post	Post	100	85	Positive	None	Negative	Negative	0	Negative	Negative	Negative	Negative	Seropositive	0.304	Negative	39.48	Still in high school	No regular income	Rural	Tile or metal	Other	Eligible
2015-28540	2015-09-14	631789	3	21.1	Pre	Pre	-64	7	Negative	None	Negative	Negative	0	Negative	Negative	Inferred negative	Negative	Seropositive	0.272	Negative	NA	Completed high school	Regular income	Urban	Tile or metal	NA	Ineligible - missing serum progesterone
2015-28560	2015-09-15	630079	12	18.9	Pre	Pre	NA	19	Negative	None	Negative	Negative	0	Negative	Negative	Negative	Negative	Negative	0.328	Negative	11.79	Still in high school	No regular income	Urban	Tile or metal	Luteal	Eligible
2015-35245	2015-09-17	631835	3	19.7	Pre	Pre	-54	38	Negative	None	Negative	Negative	0	Inferred negative	Inferred negative	Inferred negative	Negative	Seropositive	0.297	Negative	0.084	Still in high school	No regular income	Urban	Tile or metal	Other	Eligible
2015-35257	2015-09-18	631763	3	19.9	Post	Post	0	7	Negative	None	Negative	Negative	0	Inferred negative	Inferred negative	Inferred negative	Negative	Seropositive	0.616	Negative	0.092	Still in high school	Regular income	Urban	Tile or metal	Follicular	Eligible
2015-35265	2015-09-21	631851	3	19.7	Pre	Pre	-89	3	Negative	None	Negative	Intermediate	5	Inferred negative	Inferred negative	Inferred negative	Negative	Seropositive	0.679	Negative	0.122	Still in high school	No regular income	Rural	Tile or metal	Follicular	Eligible
2015-35313	2015-09-28	632763	0	19.3	Post	Post	0	13	Negative	None	Positive	Negative	0	Negative	Negative	Negative	Negative	Seropositive	0.505	Negative	1.61	Still in high school	No regular income	Urban	Tile or metal	Follicular	Eligible
2015-35353	2015-09-30	630109	12	21.8	Post	Pre	175	14	Negative	None	Negative	Negative	0	Positive	Negative	Negative	Negative	Seropositive	0.545	Negative	8.84	Completed high school	Regular income	Urban	Tile or metal	Luteal	Eligible
2015-35389	2015-10-05	630848	6	19.5	Post	Post	91	30	Negative	None	Negative	Negative	0	Negative	Negative	Negative	Negative	Negative	0.671	Negative	38.13	Still in high school	Regular income	Rural	Tile or metal	Luteal	Eligible
2015-35397	2015-10-06	632011	3	18.4	Post	Post	35	29	Negative	Condoms	Positive	Negative	0	Negative	Negative	Negative	Negative	Seropositive	0.358	Negative	8.82	Still in high school	No regular income	Rural	Tile or metal	Luteal	Eligible
2015-35417	2015-10-07	632095	3	18.8	Pre	Pre	-36	28	Negative	None	Negative	Negative	0	Inferred negative	Inferred negative	Inferred negative	Negative	Seropositive	0.919	Negative	16.45	Completed high school	Regular income	Urban	Tile or metal	Luteal	Eligible
2015-35405	2015-10-07	632822	0	18.3	Pre	Pre	-49	4	Negative	None	Negative	Intermediate	4	Negative	Negative	Negative	Negative	Seropositive	0.194	Negative	0.055	Completed high school	No regular income	Urban	Tile or metal	Follicular	Eligible
2015-35425	2015-10-08	632848	0	20	Post	Post	240	23	Negative	None	Negative	Negative	0	Positive	Negative	Negative	Negative	Seropositive	0.191	Negative	14.74	Still in high school	No regular income	Urban	Tile or metal	Luteal	Eligible
2015-35513	2015-10-19	632125	3	18	Post	Post	48	7	Negative	None	Negative	Negative	0	Negative	Negative	Negative	Negative	Seropositive	0.191	Negative	0.177	Still in high school	No regular income	Urban	Tile or metal	Follicular	Eligible
2015-35633	2015-11-02	631183	6	18.9	Post	Post	16	14	Negative	None	Positive	Negative	0	Negative	Negative	Negative	Negative	Seropositive	1.063	Negative	9.24	Still in high school	Regular income	Rural	Tile or metal	Luteal	Eligible
2015-35720	2015-11-16	631196	6	19.3	Post	Post	202	48	Negative	None	Negative	Negative	0	Negative	Negative	Negative	Negative	Seropositive	0.537	Negative	14.97	Still in high school	Regular income	Rural	Tile or metal	Other	Eligible
2015-35724	2015-11-16	631532	6	19.8	Post	Post	180	19	Negative	Condoms	Positive	Positive	8	Negative	Negative	Negative	Negative	Seropositive	0.46	Negative	331.98	Still in high school	No regular income	Rural	Tile or metal	Luteal	Eligible
2015-35763	2015-11-17	631343	6	19.2	Pre	Pre	NA	4	Negative	None	Negative	Negative	0	Inferred negative	Inferred negative	Inferred negative	Negative	Seropositive	0.398	Negative	0.242	Still in high school	No regular income	Rural	Tile or metal	Follicular	Eligible
2015-35781	2015-11-17	632428	3	17.8	Pre	Pre	-37	7	Negative	None	Negative	Negative	0	Inferred negative	Inferred negative	Inferred negative	Negative	Seropositive	0.328	Negative	0.025	Still in high school	No regular income	Rural	Tile or metal	Follicular	Eligible
2015-35869	2015-11-23	630327	12	18.3	Post	Post	18	11	Negative	None	Positive	Positive	10	Negative	Negative	Negative	Negative	Seropositive	0.334	Positive	0.154	Still in high school	Regular income	Urban	Tile or metal	Follicular	Eligible
2015-35865	2015-11-23	632516	3	19.1	Pre	Pre	-70	25	Negative	None	Negative	Negative	0	Negative	Negative	Inferred negative	Negative	Seropositive	0.25	Negative	12.18	Still in high school	No regular income	Rural	Tile or metal	Luteal	Eligible
2015-35861	2015-11-23	633024	0	16	Pre	Pre	-83	5	Negative	None	Negative	Negative	0	Negative	Negative	Negative	Negative	Seropositive	0.167	Negative	0.106	Still in high school	No regular income	Urban	Tile or metal	Follicular	Eligible
2015-35928	2015-11-24	630200	12	20.1	Post	Post	196	11	Negative	None	Negative	Negative	0	Positive	Negative	Negative	Negative	Seropositive	0.851	Negative	0.182	Still in high school	No regular income	Urban	Tile or metal	Follicular	Eligible
2015-35892	2015-11-24	631431	6	19.5	Pre	Pre	-1042	17	Negative	None	Negative	Negative	0	Negative	Negative	Negative	Negative	Seropositive	0.926	Negative	10.62	Still in high school	No regular income	Urban	Tile or metal	Luteal	Eligible
2015-36004	2015-11-27	630024	15	18.4	Pre	Pre	NA	20	Negative	None	Negative	Negative	0	Negative	Negative	Negative	Negative	Seropositive	0.766	Negative	0.871	Still in high school	No regular income	Rural	Tile or metal	Follicular	Eligible
2015-36016	2015-11-30	633138	0	19.5	Pre	Pre	-82	8	Negative	None	Negative	Negative	0	Negative	Negative	Negative	Negative	Seropositive	0.128	Negative	0.115	Still in high school	No regular income	Rural	Tile or metal	Follicular	Eligible
2015-36114	2015-12-03	633239	0	19	Pre	Pre	-43	23	Negative	None	Negative	Negative	0	Negative	Negative	Negative	Negative	Seropositive	0.084	Negative	7.24	Still in high school	No regular income	Rural	Tile or metal	Luteal	Eligible
2015-36158	2015-12-08	633271	0	19.2	Post	Post	251	29	Negative	None	Negative	Negative	0	Negative	Negative	Negative	Negative	Seropositive	0.661	Negative	0.159	Completed high school	No regular income	Urban	Tile or metal	Follicular	Eligible
2015-36166	2015-12-08	633284	0	20.1	Pre	Pre	-210	15	Negative	None	Negative	Negative	0	Negative	Negative	Negative	Negative	Seropositive	0.04	Negative	1.86	Still in high school	No regular income	Rural	Tile or metal	Follicular	Eligible
2015-36170	2015-12-08	633297	0	19.4	Pre	Pre	-19	30	Negative	None	Negative	Negative	0	Negative	Negative	Negative	Negative	Seropositive	0.287	Negative	1.03	Still in high school	Regular income	Rural	Tile or metal	Follicular	Eligible
2015-36232	2015-12-10	633369	0	17.3	Pre	Pre	-130	9	Negative	None	Negative	Negative	0	Negative	Negative	Negative	Negative	Seropositive	0.179	Negative	0.166	Still in high school	No regular income	Rural	Tile or metal	Follicular	Eligible
2015-36272	2015-12-11	630040	15	19.6	Pre	Pre	-361	40	Negative	None	Negative	Negative	0	Negative	Negative	Negative	Negative	Seropositive	0.556	Negative	4.26	Still in high school	No regular income	Rural	Tile or metal	Other	Eligible
2015-36300	2015-12-11	632008	6	16.4	Pre	Pre	-81	19	Negative	None	Negative	Negative	0	Negative	Negative	Negative	Negative	Seropositive	0.039	Negative	6.69	Still in high school	No regular income	Urban	Tile or metal	Luteal	Eligible
2015-36320	2015-12-14	631789	6	21.4	Post	Post	27	19	Negative	None	Negative	Negative	1	Negative	Negative	Negative	Negative	Seropositive	0.561	Negative	17.61	Completed high school	Regular income	Urban	Tile or metal	Luteal	Eligible
2016-6877	2015-12-18	631763	6	20.2	Post	Post	91	8	Negative	None	Negative	Intermediate	4	Negative	Negative	Negative	Negative	Seropositive	0.176	Negative	0.025	Still in high school	Regular income	Urban	Tile or metal	Follicular	Eligible
2016-6897	2015-12-18	632763	3	19.6	Post	Post	81	15	Negative	Emergency pills	Negative	Negative	0	Negative	Negative	Negative	Negative	Seropositive	0.51	Negative	12.44	Still in high school	No regular income	Urban	Tile or metal	Luteal	Eligible
2016-6933	2015-12-22	632343	3	18.8	Post	Post	139	10	Negative	None	Negative	Positive	8	Negative	Negative	Negative	Seropositive	Seropositive	0.484	Negative	0.192	Still in high school	No regular income	Urban	Tile or metal	Follicular	Eligible
2016-6973	2016-01-04	630558	12	18.2	Pre	Pre	-25	30	Negative	None	Negative	Negative	0	Negative	Negative	Negative	Negative	Seropositive	0.633	Negative	11.82	Still in high school	No regular income	Urban	Tile or metal	Luteal	Eligible
2016-7029	2016-01-06	632848	3	20.3	Post	Post	330	12	Negative	None	Negative	Positive	8	Negative	Negative	Inferred negative	Negative	Seropositive	0.324	Negative	1.19	Still in high school	No regular income	Urban	Tile or metal	Follicular	Eligible
2016-7057	2016-01-07	632095	6	19.1	Post	Post	56	56	Positive	Condoms	Negative	Negative	0	Negative	Negative	Negative	Negative	Seropositive	0.763	Negative	22.83	Completed high school	Regular income	Urban	Tile or metal	Other	Eligible
2016-7041	2016-01-07	632822	3	18.6	Post	Post	43	13	Negative	Condoms	Negative	Intermediate	4	Negative	Negative	Negative	Negative	Seropositive	0.472	Negative	7.07	Completed high school	No regular income	Urban	Tile or metal	Luteal	Eligible
2016-7109	2016-01-12	631835	6	20	Post	Post	63	63	Positive	None	Negative	Positive	8	Negative	Negative	Negative	Negative	Seropositive	0.54	Negative	24.31	Still in high school	No regular income	Urban	Tile or metal	Other	Eligible
2016-7125	2016-01-13	632789	3	19.6	Post	Post	103	9	Negative	None	Negative	Negative	0	Negative	Negative	Inferred negative	Negative	Seropositive	0.299	Negative	0.15	Completed high school	Regular income	Urban	Tile or metal	Follicular	Eligible
2016-7213	2016-01-21	630851	9	20	Pre	Pre	-72	20	Negative	None	Negative	Negative	0	Negative	Negative	Inferred negative	Negative	Negative	0.517	Negative	0.327	Still in high school	No regular income	Rural	Tile or metal	Follicular	Eligible
2016-7263	2016-01-23	631343	9	19.4	Pre	Pre	NA	20	Negative	None	Negative	Negative	0	Negative	Negative	Negative	Negative	Seropositive	0.29	Negative	17.72	Still in high school	No regular income	Rural	Tile or metal	Luteal	Eligible
2016-7279	2016-01-25	633271	3	19.3	Post	Post	299	16	Negative	Emergency pills	Negative	Negative	0	Negative	Negative	Negative	Acute	Seropositive	1.108	Negative	0.578	Completed high school	No regular income	Urban	Tile or metal	Follicular	Ineligible - acute HSV-2 infection
2016-7319	2016-01-29	631372	9	19.9	Pre	Pre	-417	9	Negative	None	Negative	Negative	0	Inferred negative	Inferred negative	Inferred negative	Negative	Seropositive	0.903	Negative	0.058	Still in high school	Regular income	Rural	Tile or metal	Follicular	Eligible
2016-7363	2016-02-03	632343	6	18.9	Post	Post	182	21	Negative	None	Negative	Positive	10	Negative	Negative	Inferred negative	Seropositive	Seropositive	0.855	Negative	21.95	Still in high school	No regular income	Urban	Tile or metal	Luteal	Eligible
2016-7495	2016-02-15	632428	6	18	Post	Post	53	5	Negative	None	Positive	Negative	0	Negative	Negative	Negative	Negative	Seropositive	0.202	Negative	0.17	Still in high school	No regular income	Rural	Tile or metal	Follicular	Eligible
2016-7579	2016-02-24	632604	6	21.1	Pre	Pre	-81	11	Negative	None	Negative	Negative	0	Negative	Negative	Inferred negative	Negative	Seropositive	0.303	Negative	0.735	Still in high school	No regular income	Rural	Tile or metal	Follicular	Eligible
2016-8762	2016-02-29	630721	12	19.3	Pre	Pre	-47	35	Negative	None	Negative	Negative	0	Negative	Negative	Negative	Negative	Seropositive	0.207	Negative	20.6	Still in high school	Regular income	Rural	Tile or metal	Luteal	Eligible
2016-8770	2016-02-29	632516	6	19.4	Post	Post	28	17	Negative	None	Negative	Negative	0	Negative	Negative	Negative	Negative	Seropositive	1.006	Negative	16.52	Still in high school	No regular income	Rural	Tile or metal	Luteal	Eligible
2016-8718	2016-02-29	633024	3	16.3	Post	Post	15	10	Negative	Condoms	Negative	Negative	0	Negative	Negative	Negative	Negative	Seropositive	0.28	Negative	0.091	Still in high school	No regular income	Urban	Tile or metal	Follicular	Eligible
2016-8730	2016-02-29	633138	3	19.8	Post	Post	9	16	Negative	None	Negative	Negative	0	Negative	Negative	Negative	Negative	Seropositive	0.439	Negative	11.47	Still in high school	No regular income	Rural	Tile or metal	Luteal	Eligible
2016-8814	2016-03-01	630558	15	18.3	Post	Post	32	32	Positive	None	Negative	Negative	0	Negative	Negative	Negative	Negative	Seropositive	0.23	Negative	10.22	Still in high school	No regular income	Urban	Tile or metal	Luteal	Eligible
2016-8826	2016-03-02	633239	3	19.2	Post	Post	47	11	Negative	None	Negative	Negative	0	Negative	Negative	Negative	Negative	Seropositive	0.075	Negative	0.025	Still in high school	No regular income	Rural	Tile or metal	Follicular	Eligible
2016-8850	2016-03-03	633242	3	18.9	Post	Post	0	10	Negative	None	Negative	Negative	0	Positive	Negative	Negative	Negative	Seropositive	0.308	Negative	0.085	Still in high school	No regular income	Rural	Tile or metal	Follicular	Eligible
2016-8886	2016-03-07	633297	3	19.6	Post	Post	71	71	Positive	None	Negative	Negative	0	Negative	Negative	Negative	Negative	Seropositive	0.254	Negative	45.46	Still in high school	Regular income	Rural	Tile or metal	Other	Eligible
2016-8974	2016-03-15	633499	3	18.9	Post	Post	0	7	Negative	None	Negative	Negative	0	Negative	Negative	Positive	Negative	Seropositive	0.463	Negative	0.146	Still in high school	No regular income	Rural	Tile or metal	Follicular	Ineligible - Trichomonas infection
2016-9002	2016-03-16	633587	3	19.6	Pre	Pre	-81	21	Negative	None	Negative	Negative	0	Inferred negative	Inferred negative	Inferred negative	Negative	Seropositive	0.5	Negative	13.28	Still in high school	No regular income	Urban	Tile or metal	Luteal	Eligible
2016-9026	2016-03-18	631851	9	20.2	Post	Post	90	13	Negative	Emergency pills	Negative	Negative	0	Negative	Negative	Negative	Negative	Seropositive	0.707	Negative	9.32	Still in high school	No regular income	Rural	Tile or metal	Luteal	Eligible
2016-9086	2016-03-29	632008	9	16.7	Post	Post	28	10	Negative	None	Negative	Negative	0	Negative	Negative	Negative	Negative	Seropositive	0.072	Negative	0.32	Still in high school	No regular income	Urban	Tile or metal	Follicular	Eligible
2016-9164	2016-04-05	632848	6	20.5	Post	Post	420	4	Negative	None	Negative	Positive	10	Positive	Positive	Negative	Negative	Seropositive	0.368	Negative	0.212	Still in high school	No regular income	Urban	Tile or metal	Follicular	Ineligible - Gonorrhea infection
2016-9228	2016-04-08	632789	6	19.8	Post	Post	189	11	Negative	None	Negative	Negative	0	Negative	Negative	Negative	Negative	Seropositive	0.807	Negative	0.242	Completed high school	Regular income	Urban	Tile or metal	Follicular	Eligible
2016-9309	2016-04-11	630851	12	20.2	Post	Post	9	7	Negative	Condoms	Negative	Negative	0	Negative	Negative	Negative	Negative	Negative	0.517	Negative	0.24	Still in high school	No regular income	Rural	Tile or metal	Follicular	Eligible
2016-15824	2016-04-28	630721	15	19.5	Post	Post	12	20	Negative	None	Negative	Negative	0	Negative	Negative	Negative	Negative	Seropositive	0.341	Negative	0.235	Still in high school	Regular income	Rural	Tile or metal	Follicular	Eligible
2016-15844	2016-04-29	631372	12	20.2	Pre	Pre	-326	5	Negative	None	Negative	Negative	0	Negative	Negative	Negative	Negative	Seropositive	0.497	Negative	0.056	Still in high school	Regular income	Rural	Tile or metal	Follicular	Eligible
2016-15864	2016-05-03	633369	6	17.7	Post	Post	15	8	Negative	None	Negative	Negative	0	Negative	Negative	Negative	Negative	Seropositive	0.304	Negative	NA	Still in high school	No regular income	Rural	Tile or metal	NA	Ineligible - missing serum progesterone
2016-16072	2016-05-24	632343	9	19.2	Post	Post	293	11	Negative	Condoms	Negative	Intermediate	4	Negative	Negative	Negative	Seropositive	Seropositive	2.05	Negative	0.279	Still in high school	No regular income	Urban	Tile or metal	Follicular	Eligible
2016-16140	2016-05-30	632604	9	21.3	Post	Post	15	7	Negative	None	Negative	Negative	0	Negative	Negative	Negative	Negative	Seropositive	0.286	Negative	0.22	Still in high school	No regular income	Rural	Tile or metal	Follicular	Eligible
2016-16176	2016-06-02	633242	6	19.2	Post	Post	91	22	Negative	Condoms	Negative	Negative	0	Positive	Negative	Negative	Negative	Seropositive	0.795	Negative	26.99	Still in high school	No regular income	Rural	Tile or metal	Luteal	Eligible
2016-16200	2016-06-03	633271	6	19.7	Post	Post	429	53	Negative	Implant	Negative	Positive	9	Negative	Negative	Negative	Seropositive	Seropositive	0.319	Negative	0.199	Completed high school	No regular income	Urban	Tile or metal	Other	Ineligible - use of implant or daily pills
2016-16300	2016-06-13	633499	6	19.1	Post	Post	90	43	Negative	Condoms	Negative	Negative	0	Negative	Negative	Negative	Negative	Seropositive	0.194	Negative	9.05	Still in high school	No regular income	Rural	Tile or metal	Other	Eligible
2016-16312	2016-06-14	633587	6	19.8	Post	Post	9	29	Negative	Condoms	Negative	Negative	0	Negative	Negative	Negative	Negative	Seropositive	0.494	Negative	1.44	Still in high school	No regular income	Urban	Tile or metal	Follicular	Eligible
2016-16564	2016-07-05	632848	9	20.8	Post	Post	511	4	Negative	None	Negative	Negative	0	Negative	Negative	Negative	Negative	Seropositive	0.427	Negative	11.92	Still in high school	No regular income	Urban	Tile or metal	Luteal	Eligible
2016-16620	2016-07-11	633284	6	20.7	Post	Post	6	20	Negative	None	NA	Negative	0	Negative	Negative	Negative	Negative	Seropositive	0.31	Negative	4.8	Still in high school	No regular income	Rural	Tile or metal	Luteal	Ineligible - missing y-chromosome
