# Supplementary material for: Starting to have sexual intercourse is associated with increases in cervicovaginal immune mediators in young women: a prospective study and meta-analysis
Source: eLife. 2022 Oct 25;11:e78565. doi: 10.7554/eLife.78565 (PMC9596159; doi:10.7554/eLife.78565)
Supplement: Source code 1. — An R project which cleans the raw data, runs all of the models reported in the paper, and generates the figures and tables. [file elife-78565-code1.zip › ThikaPrePostSexManuscript/data/clean/models.csv]

Assay	Model	Coefficient	ModelOutcome	Units	Value	Std.Error	Lower95Ci	Upper95Ci	df	t	p.value	z	Adjusted	Ratio	RatioLower95Ci	RatioUpper95Ci
CCL3	Univariate-subset	SexPost	pg/mL	Log2 concentration	1.085734565042734	0.2701421336123897	0.5562559831624501	1.6152131469230178	129.3386044274738	4.019123379696806	9.860025008639323e-5	NA	0.0018734047516414712	2.1224558808840928	1.4704482207638476	3.063568579082214
IL-17A	Univariate-subset	SexPost	pg/mL	Log2 concentration	1.1538580847054432	0.3043995350755942	0.5572349959572785	1.7504811734536077	126.46716962961239	3.7906039653407997	2.3152510851081262e-4	NA	0.004167451953194627	2.2250813531869538	1.4714464055111454	3.3647076847358433
IL-2	Univariate	SexPost	pg/mL	Log2 concentration	0.8966823956662034	0.25109736386515197	0.4045315624905056	1.3888332288419014	161.50704062153284	3.571054597561419	4.686872403084497e-4	NA	0.008905057565860545	1.861779730160362	1.3236590536287256	2.6186681186016614
IL-1b	Univariate-subset	SexPost	pg/mL	Log2 concentration	1.6996580346447503	0.5473983421500862	0.6267572840305813	2.7725587852589193	129.13411335408423	3.1049747574477244	0.002339273021508187	NA	0.03976764136563918	3.2482395564037154	1.5440904698079623	6.833187835877283
IL-1b	Univariate	SexPost	pg/mL	Log2 concentration	1.3282796551443894	0.4311025209024164	0.4833187141756532	2.173240596113126	164.81909419020894	3.0811224493977303	0.0024173061264601884	NA	0.04351151027628339	2.5110306790405827	1.3979557683028128	4.510353770876403
CXCL8	Univariate	SexPost	pg/mL	Log2 concentration	1.0145643576359684	0.33270713884507	0.3624583654996312	1.6666703497723057	174.4619384877228	3.0494216660268756	0.002650323244325304	NA	0.04505549515353017	2.020292744619994	1.2856147313573276	3.174810209007898
IL-2	Univariate-subset	SexPost	pg/mL	Log2 concentration	1.0032454332712584	0.3373388686786102	0.3420612506611824	1.6644296158813343	131.7284690760451	2.973998926364668	0.0034969667550716907	NA	0.05595146808114705	2.004504190173473	1.267566336337448	3.169883053247431
CCL4	Univariate-subset	SexPost	pg/mL	Log2 concentration	0.979110098078019	0.33504098360413564	0.32242977021391306	1.6357904259421248	115.77701835641645	2.922359191838085	0.0041784615503174935	NA	0.0626769232547624	1.9712491023825265	1.2504347441311532	3.107577618009907
IL-1a	Univariate-subset	SexPost	pg/mL	Log2 concentration	0.7655270294429334	0.26354554434947813	0.24897776251795622	1.2820762963679107	113.58378043350204	2.9047238545903697	0.00441869699572282	NA	0.0626769232547624	1.6999909067899892	1.1883647876415782	2.4318871723758035
CXCL8	Univariate-subset	SexPost	pg/mL	Log2 concentration	1.2262312017462595	0.4238383959498514	0.39550794568455083	2.056954457807968	130.74326869387278	2.8931574238294053	0.004469413221763128	NA	0.0626769232547624	2.3395502269860673	1.3154058082341187	4.161069709687929
CXCL10	Univariate-subset	SexPost	pg/mL	Log2 concentration	1.0083114156163948	0.3538053186077736	0.31485299114515863	1.701769840087631	134.99113688328103	2.8499046299928654	0.0050596797793682965	NA	0.0626769232547624	2.0115553219453637	1.2438848964953793	3.252997785122434
IL-1b	Univariate	SexPost	pg/mg protein	Log2 concentration	1.1833606198400148	0.41062623437149454	0.37853320047188554	1.9881880392081441	167.91540302897508	2.8818436835904295	0.004470294709151006	NA	0.07152471534641609	2.2710518114220015	1.3000194431897052	3.9673839935104116
IL-6	Univariate-subset	SexPost	pg/mL	Log2 concentration	1.371873903869001	0.5000621695504783	0.39175205155006354	2.3519957561879385	122.72345268993863	2.7434066950159854	0.006992214770296528	NA	0.0769143624732618	2.588065093966637	1.3119857510864232	5.105300057612684
IL-1a	Univariate	SexPost	pg/mL	Log2 concentration	0.669154710161959	0.2377024066303285	0.20325799316651522	1.1350514271574028	154.78032726754154	2.815094384814619	0.005510683209959924	NA	0.08817093135935879	1.5901410145681054	1.1512953558864016	2.1962639154962207
CCL3	Univariate	SexPost	pg/mL	Log2 concentration	0.6171348183644955	0.22216349184094397	0.1816943743562453	1.0525752623727456	175.00717925844776	2.7778408290698264	0.006069136878252016	NA	0.09103705317378025	1.5338259874335878	1.1342151833090663	2.074229118378453
IL-2	Univariate	SexPost	pg/mg protein	Log2 concentration	0.7348593429582067	0.27008151135539393	0.20549958070163454	1.2642191052147789	167.8796267195198	2.7208798531611533	0.00719700171387148	NA	0.1079550257080722	1.6642352051843894	1.1530855715513657	2.401971619893561
CXCL8	Univariate	SexPost	pg/mg protein	Log2 concentration	0.8347360743306249	0.3136075256705532	0.2200653240163406	1.4494068246449092	175.68357494864978	2.66172207617084	0.008495313123163126	NA	0.11893438372428378	1.783530731070427	1.1647863258182412	2.7309574281257376
IL-17A	Univariate	SexPost	pg/mL	Log2 concentration	0.6383238375609657	0.2481855760541429	0.15188010849484557	1.1247675666270858	161.81699768434768	2.571961867041428	0.011011752285103305	NA	0.15416453199144628	1.556519701352315	1.1110163966243431	2.1806641090618233
IL-10	Univariate	SexPost	Detectable	Log-odds	1.1487946112144547	0.4565698003907764	0.253917802448533	2.0436714199803765	NA	NA	0.011864725066162311	2.5161423515773618	0.15424142586011005	3.1543883528195877	1.2890658418570582	7.718896550752935
CCL20	Univariate-subset	SexPost	pg/mL	Log2 concentration	1.057247582011308	0.44596383274118184	0.18315846983859174	1.9313366941840244	123.39205678911102	2.370702519782336	0.019303035239637688	NA	0.1930303523963769	2.0809576171488136	1.1353668073044054	3.814084203017079
IL-10	Univariate-subset	SexPost	Detectable	Log-odds	1.7589255974281588	0.7626643850802084	0.26410340267095034	3.2537477921853672	NA	NA	0.02109440770721399	2.3062904625383482	0.1930303523963769	5.806195850283309	1.3022628467958017	25.887178102941945
CXCL9	Univariate-subset	SexPost	pg/mL	Log2 concentration	0.6814530999132404	0.3081661332301657	0.07744747878211578	1.285458721044365	128.6206760180917	2.2113172942474866	0.028780424860576085	NA	0.23024339888460868	1.6037542626785248	1.0551495406332827	2.4375954649194576
TNF	Univariate-subset	SexPost	pg/mL	Log2 concentration	0.7992569167944866	0.37170182768931875	0.07072133452342189	1.5277924990655514	132.1010367902405	2.1502636179193964	0.03335549653148361	NA	0.23348847572038528	1.7402045754605313	1.0502416637398668	2.8834429912731467
TNF	Univariate	SexPost	pg/mL	Log2 concentration	0.6865355598710341	0.2915453100201193	0.11510675223160027	1.257964367510468	168.14635177681404	2.3548159969496916	0.019685959012480637	NA	0.23623150814976765	1.6094140806198831	1.0830551832383224	2.391580524228539
CXCL10	Univariate	SexPost	pg/mL	Log2 concentration	0.7388794150759237	0.3178275252005897	0.11593746568276786	1.3618213644690795	169.60049519999848	2.3247810730351204	0.02126845281966742	NA	0.23623150814976765	1.6688790663950182	1.08367899323446	2.5700944243079213
CXCL9	Univariate	SexPost	pg/mL	Log2 concentration	0.5966002987182792	0.2569451699638775	0.09298776558907929	1.1002128318474793	172.80011519800144	2.321897309072406	0.021404955791927693	NA	0.23623150814976765	1.5121489956180147	1.0665767359587832	2.1438631725762054
IFNg	Univariate	SexPost	Detectable	Log-odds	1.037955265945298	0.4619013134147562	0.13262869165237579	1.9432818402382201	NA	NA	0.024631309693664248	2.2471364246009062	0.23623150814976765	2.823437928334664	1.1418259501026358	6.981625995137153
IL-1RA	Univariate	SexPost	pg/mL	Log2 concentration	0.4782151119821614	0.2212277560880548	0.04460871004957395	0.9118215139147487	145.6183556222566	2.1616415608890343	0.03227995771777842	NA	0.25823966174222734	1.3930191702829857	1.0314034025576564	1.8814194368215906
IL-6	Univariate	SexPost	pg/mL	Log2 concentration	0.8068358477048209	0.39100842075593395	0.04045934302319032	1.5732123523864514	166.09936375806697	2.0634743521507044	0.04062340016355492	NA	0.2843638011448844	1.7493704721400232	1.0284412223214014	2.975665485177358
IL-1a	Univariate	SexPost	pg/mg protein	Log2 concentration	0.5288708731875	0.23004877952023148	0.07797526532784632	0.9797664810471538	162.7806829365229	2.298951006349455	0.022778999561634667	NA	0.29612699430125067	1.442799544916345	1.0555356205692217	1.972146165648322
IL-12p70	Univariate	SexPost	Detectable	Log-odds	2.0181015671836215	1.0294609069330483	3.581895948467917e-4	4.035844944772396	NA	NA	0.04995513639396692	1.960347938996454	0.2997308183638015	7.524027505874435	1.0003582537523996	56.590716072771016
IL-18	Univariate-subset	SexPost	pg/mL	Log2 concentration	0.8764999506764427	0.4627114536841871	-0.030414498544564017	1.7834143998974494	124.74336005306247	1.8942689741038425	0.060504624651835905	NA	0.36302774791101544	1.835915871586187	0.9791389422326231	3.442399175602687
CCL5	Univariate-subset	SexPost	pg/mL	Log2 concentration	0.6533064296739705	0.37326987106253334	-0.07830251760859486	1.3849153769565357	126.69904756991596	1.7502254543456657	0.08250019115906478	NA	0.41250095579532386	1.5727686062178352	0.9471714381273107	2.6115663850622908
IFNg	Univariate-subset	SexPost	Detectable	Log-odds	1.1140487663174943	0.6513400880014509	-0.16257780616534956	2.390675338800338	NA	NA	0.08719287301305696	1.7103949025090754	0.41250095579532386	3.046668706470231	0.849949956305779	10.920866738236077
IL-1RA	Univariate-subset	SexPost	pg/mL	Log2 concentration	0.468281007067034	0.27305155926339436	-0.06690004908921887	1.003462063223287	119.94123515547099	1.714991147936698	0.08892933540731565	NA	0.41250095579532386	1.3834600720930204	0.9546871532352311	2.0048052019864486
IL-12p70	Univariate-subset	SexPost	Detectable	Log-odds	1.517250372139347	1.1313261667051795	-0.7001489146028046	3.734649658881499	NA	NA	0.17987970903535205	1.3411255010198473	0.41250095579532386	4.559670545577432	0.49651136049389183	41.873353035720044
IL-12p70	Univariate-fully-paired	SexPost	Detectable	Log-odds	5.424388686692316	2.472269545533052	0.5787403774475344	10.270036995937097	NA	NA	0.028228742351909225	2.1940927503205363	0.5363461046862753	226.87261366715754	1.7837901127764169	28854.95466282966
CCL4	Univariate	SexPost	pg/mL	Log2 concentration	0.41609829943467896	0.269181169828191	-0.11149679342857538	0.9436933922979334	161.7841322942925	1.545792745087853	0.12410849329666017	NA	0.6205424664833008	1.334314081372778	0.9256272270134636	1.9234460869243468
CCL20	Univariate	SexPost	pg/mL	Log2 concentration	0.5253512430650369	0.3592463602274371	-0.17877162298073979	1.2294741091108135	167.7319869952547	1.46237039877715	0.14551088013198585	NA	0.6205424664833008	1.4392839499481316	0.883454890338865	2.3448150111928405
CCL5	Univariate	SexPost	pg/mL	Log2 concentration	0.38997019852177006	0.27989224142450103	-0.15861859467025197	0.9385589917137921	156.276110776984	1.393286918340542	0.16551159117942071	NA	0.6205424664833008	1.310366335589566	0.8958824832643674	1.9166129101998943
IL-18	Univariate	SexPost	pg/mL	Log2 concentration	0.43771755238283405	0.36472818501153514	-0.27714969023977487	1.1525847950054429	168.13194001014534	1.2001198985183734	0.23178106059919576	NA	0.6205424664833008	1.354459778411886	0.8252197814382534	2.2231184135433195
CXCL10	Univariate	SexPost	pg/mg protein	Log2 concentration	0.5284118514857059	0.28357105235140656	-0.027387411123050986	1.0842111140944628	164.6930615407664	1.863419580750746	0.06418373569675098	NA	0.7702048283610118	1.4423405629854669	0.9811955451609904	2.1202158019295725
CXCL9	Univariate	SexPost	pg/mg protein	Log2 concentration	0.4028154781168638	0.22448630299520786	-0.03717767575374359	0.8428086319874712	175.43222186615708	1.7943877766362555	0.0744731678332328	NA	0.8192048461655608	1.3220854985049684	0.9745596011764911	1.7935383974946721
IL-7	Univariate-subset	SexPost	pg/mL	Log2 concentration	0.03750053046476552	0.23330343124995867	-0.41977419478515343	0.4947752557146845	133.00397979043973	0.16073715788855192	0.8725443042870966	NA	0.8725443042870966	1.0263341612633232	0.7475416175707837	1.4091012270314807
IL-7	Univariate	SexPost	pg/mL	Log2 concentration	0.018368131233034473	0.18386425483513952	-0.34200580824383897	0.37874207070990795	173.62818450980322	0.09990050132095615	0.9205385723567103	NA	0.9205385723567103	1.012813213043144	0.7889436645842495	1.3002076707914743
IL-17A	Univariate	SexPost	pg/mg protein	Log2 concentration	0.4356354736395705	0.2623049291690012	-0.07848218753167185	0.9497531348108128	160.28855482076014	1.6607978928176894	0.09870889293802004	NA	0.9870889293802004	1.352506449501792	0.9470534869191594	1.9315421158468218
IL-6	Univariate	SexPost	pg/mg protein	Log2 concentration	0.6085821271840145	0.3681674648622865	-0.11302610394606705	1.3301903583140962	164.559464322714	1.6530035520972919	0.10023669658921307	NA	0.9870889293802004	1.5247599465901684	0.9246465475217933	2.514358487528833
CCL3	Univariate	SexPost	pg/mg protein	Log2 concentration	0.40481265130464333	0.2494313335156917	-0.08407276238611239	0.893698064995399	173.70679669063128	1.6229422566879579	0.10641518262790761	NA	0.9870889293802004	1.3239169750822564	0.9433906697467003	1.8579324696751196
TNF	Univariate	SexPost	pg/mg protein	Log2 concentration	0.48018743580782214	0.31020245840735866	-0.12780938267060088	1.0881842542862452	166.08737663408	1.5479807551274747	0.12353028696423486	NA	0.9870889293802004	1.3949248840584958	0.9152200843844711	2.1260628622177373
IL-2	Univariate-fully-paired	SexPost	pg/mL	Log2 concentration	0.6391175192001254	0.3524583004046826	-0.0517007495930526	1.3299357879933034	31.999999476468098	1.813313854337687	0.0791726512532284	NA	1	1.5573762378693323	0.9647982867057795	2.5139148562975016
IL-1RA	Univariate	SexPost	pg/mg protein	Log2 concentration	0.2865752509453042	0.22545562210194542	-0.15531776837450878	0.7284682702651173	144.87721134836036	1.2710938333386161	0.20573232469107788	NA	1	1.2197413489503726	0.8979345718050369	1.6568790255492076
CCL20	Univariate-fully-paired	SexPost	pg/mL	Log2 concentration	0.6010924544417109	0.5007283459940169	-0.3803351037065623	1.582520012589984	32.000000000651156	1.2004362430260602	0.23878141265038638	NA	1	1.5168647498328218	0.7682591216165158	2.994925285682317
CXCL9	Univariate-fully-paired	SexPost	pg/mL	Log2 concentration	0.4573621672465806	0.3900450227215421	-0.307126077287642	1.2218504117808031	31.999999987169492	1.1725881388136492	0.24961649406605577	NA	1	1.3730290666296858	0.8082502326372001	2.3324568823925116
CXCL10	Univariate-fully-paired	SexPost	pg/mL	Log2 concentration	0.4880653273070076	0.43458825849348603	-0.363727659340225	1.3398583139542402	32.00000000533831	1.1230522633052755	0.2697707254871742	NA	1	1.4025627592640681	0.777153959970053	2.5312645820530078
CCL20	Univariate	SexPost	pg/mg protein	Log2 concentration	0.3352404559349366	0.3266070000913281	-0.30490926424406645	0.9753901761139396	165.5960808179336	1.0264337746624976	0.3061841683233809	NA	1	1.2615876618321542	0.8094931265865903	1.9661728756097974
IL-18	Univariate-fully-paired	SexPost	pg/mL	Log2 concentration	-0.43384622902108344	0.4817510002900603	-1.3780781895896017	0.5103857315474347	31.99999997317131	-0.900561137931974	0.37454958064808275	NA	1	0.7402855488117893	0.3847309532526387	1.4244309930002061
IL-1a	Univariate-fully-paired	SexPost	pg/mL	Log2 concentration	0.26212806725209414	0.3018213468417691	-0.3294417725577733	0.8536979070619616	32.000000387769084	0.8684875009504073	0.3915946515820049	NA	1	1.199246365512143	0.795844363252516	1.8071270107592081
IL-7	Univariate	SexPost	pg/mg protein	Log2 concentration	-0.18020612034236141	0.2170726766186915	-0.6056685665149968	0.24525632583027393	173.4105901384852	-0.8301649159599683	0.407586971437219	NA	1	0.8825768919914077	0.657166768592509	1.1853033468894305
IL-6	Univariate-fully-paired	SexPost	pg/mL	Log2 concentration	0.3968067610924449	0.5126754995980924	-0.6080372181198164	1.401650740304706	32.0000000799571	0.773992050338895	0.44461645987301823	NA	1	1.316590562153557	0.6560887015409296	2.642037127419853
CCL5	Univariate	SexPost	pg/mg protein	Log2 concentration	0.20199384017518543	0.2800050144648268	-0.3468159881758751	0.7508036685262459	157.02145708397586	0.721393652757455	0.47174012945654475	NA	1	1.1502869819998198	0.7863175784106233	1.6827299519778582
CCL4	Univariate	SexPost	pg/mg protein	Log2 concentration	0.2025096450459535	0.28584225965311805	-0.3577411838741579	0.7627604739660648	158.0634675492014	0.7084664293226192	0.47969916331308027	NA	1	1.1506983161272892	0.7803854669495198	1.6967340767044683
CXCL8	Univariate-fully-paired	SexPost	pg/mL	Log2 concentration	0.3288533671100191	0.508972545302498	-0.668732821682877	1.3264395559029152	31.999998666090793	0.6461121923866668	0.5228136949772106	NA	1	1.2560147156132433	0.6290589730141205	2.5078300024528932
IL-18	Univariate	SexPost	pg/mg protein	Log2 concentration	0.23660062707671806	0.3739261450875358	-0.49629461729485214	0.9694958714482882	167.9962655915555	0.6327469479870953	0.5277592178037611	NA	1	1.1782132047169078	0.7089252312039213	1.9581562267318657
IL-1b	Univariate-fully-paired	SexPost	pg/mL	Log2 concentration	0.3528229758274066	0.6695338573932675	-0.9594633846633978	1.665109336318211	31.999997750306072	0.5269680867239058	0.6018501348816792	NA	1	1.2770570498205176	0.5142481541127776	3.1713768838120586
IL-1RA	Univariate-fully-paired	SexPost	pg/mL	Log2 concentration	0.13645671486217348	0.2648338798799504	-0.3826176897025293	0.6555311194268763	32.00000026829178	0.5152539959163439	0.6099169203044322	NA	1	1.0992021376044911	0.767044567649702	1.5751957451657108
IL-7	Univariate-fully-paired	SexPost	pg/mL	Log2 concentration	-0.09283392018302915	0.2466976153555621	-0.5763612462799308	0.3906934059138725	63.99999999862456	-0.3763065161745841	0.7079336705526151	NA	1	0.937679033751281	0.6706531619820968	1.3110233727045448
IFNg	Univariate-fully-paired	SexPost	Detectable	Log-odds	-0.21682926961143126	0.6606809410625677	-1.511763914094064	1.0781053748712013	NA	NA	0.7427675602600696	-0.3281905926674781	1	0.8050674070434969	0.22052065520262984	2.939105768972929
CCL5	Univariate-fully-paired	SexPost	pg/mL	Log2 concentration	-0.10886084006974031	0.3351795593007695	-0.7658127762992485	0.5480910961597679	32.00000010491616	-0.32478364819393807	0.7474586233111675	NA	1	0.9273199898437287	0.588121942883549	1.4621497700759005
CCL3	Univariate-fully-paired	SexPost	pg/mL	Log2 concentration	0.09446878977513679	0.31473239867642916	-0.5224067116306643	0.711344291180938	31.999997502756855	0.3001559107750406	0.7659995388054197	NA	1	1.0676722114206663	0.6962094435522722	1.6373290560720601
CCL4	Univariate-fully-paired	SexPost	pg/mL	Log2 concentration	-0.11051760462231258	0.3808197976219112	-0.8569244079612586	0.6358891987166333	31.999999736668258	-0.2902097141809776	0.7735281978775052	NA	1	0.9262556837890681	0.5521283523663671	1.55389519135264
TNF	Univariate-fully-paired	SexPost	pg/mL	Log2 concentration	0.1138228840780622	0.41825484683154496	-0.7059566157117659	0.9336023838678903	31.9999987529724	0.2721376331686723	0.7872644510750849	NA	1	1.0820917907730307	0.6130358647782134	1.9100393809455272
IL-17A	Univariate-fully-paired	SexPost	pg/mL	Log2 concentration	-0.007001029692304427	0.30938946426319347	-0.6134043796481636	0.5994023202635548	32.00000001070399	-0.022628532968882047	0.9820871014453094	NA	1	0.9951590115466623	0.6536524333330177	1.5150887654662466
IL-10	Univariate-fully-paired	SexPost	Detectable	Log-odds	9.852943840340616e-6	0.7113344458800936	-1.394205660981143	1.3942253668688238	NA	NA	0.9999889482200476	1.3851352057259266e-5	1	1.0000098529923807	0.24802997802704402	4.031850157938592
IL-2	Multivariate	SexPost	pg/mL	Log2 concentration	0.783387771696909	0.2654135223847823	0.26317726782273576	1.3035982755710822	153.48751029254194	2.951574451286606	0.003658273690109491	NA	0.06950720011208032	1.7211678194625561	1.2001188351455045	2.4684377713264714
IL-1b	Multivariate	SexPost	pg/mL	Log2 concentration	1.1030966625351366	0.4522762261068335	0.21663525936574302	1.9895580657045302	158.3951397511923	2.4389888277580414	0.01583292311208757	NA	0.28499261601757625	2.1481528675901864	1.1620202896377958	3.9711533298392827
CXCL8	Multivariate	SexPost	pg/mL	Log2 concentration	0.8217835742136622	0.3512545907655017	0.13332457631327888	1.5102425721140456	167.19894825122924	2.3395667866510155	0.020487755597609177	NA	0.348291845159356	1.767589877376593	1.0968183220927623	2.8485793058624327
CXCL9	Multivariate	SexPost	pg/mL	Log2 concentration	0.6315837309114982	0.275084416497632	0.09241827457613949	1.170749187246857	164.2240978286297	2.2959633226513034	0.02294215639536648	NA	0.3670745023258637	1.5492647791544336	1.0661557973818327	2.251285751878551
IL-1a	Multivariate	SexPost	pg/mL	Log2 concentration	0.5741128258289155	0.25134480320862185	0.08147701154001674	1.0667486401178143	147.36548861557665	2.2841642974109515	0.023790318885605243	NA	0.3670745023258637	1.4887616790800082	1.0581007553793766	2.094707262828144
IL-17A	Multivariate	SexPost	pg/mL	Log2 concentration	0.5873153643300223	0.26070512822931047	0.07633331300057378	1.098297415659471	154.96093135174326	2.2527955944672966	0.02567596325433966	NA	0.3670745023258637	1.5024483170790575	1.05433498340187	2.1410187284218005
CXCL10	Multivariate	SexPost	pg/mL	Log2 concentration	0.7534407742250689	0.3358745976868941	0.09512656275875653	1.4117549856913814	162.75882210034354	2.243220473992006	0.02623209901201009	NA	0.3670745023258637	1.6858086309670504	1.0681591099254077	2.660606190440543
CCL3	Multivariate	SexPost	pg/mL	Log2 concentration	0.5073805359369853	0.2330403252305304	0.050621498485145744	0.9641395733888248	168.67608346062335	2.1772220556037647	0.03085333154478252	NA	0.3702399785373902	1.421466930390893	1.0357110016139002	1.950899653519515
IL-1RA	Multivariate	SexPost	pg/mL	Log2 concentration	0.4311378938461805	0.2333608926682656	-0.026249455783620035	0.888525243475981	140.01544222822292	1.8475156180477292	0.06678282715034367	NA	0.7346110986537804	1.3482965967523657	0.9819697886062804	1.8512827318182368
IL-6	Multivariate	SexPost	pg/mL	Log2 concentration	0.7215808650767827	0.414736529245417	-0.09130273224423457	1.5344644623977999	158.3389042794804	1.7398536521237873	0.08382778515645248	NA	0.8382778515645248	1.6489879600296098	0.9386747570130267	2.8968087955995583
TNF	Multivariate	SexPost	pg/mL	Log2 concentration	0.5359941572116806	0.30863415911471015	-0.06892879465315127	1.1409171090765127	159.6304804289753	1.7366650494849065	0.08437544294989759	NA	0.8382778515645248	1.449940960733302	0.9533455972477246	2.2052116207192447
IFNg	Multivariate	SexPost	Detectable	Log-odds	0.9089590170856392	0.5711161873619232	-0.2104287101437301	2.0283467443150087	NA	NA	0.11148622669393927	1.5915483349968875	0.8918898135515142	2.4817377416692246	0.8102368147605551	7.601508727106663
IL-10	Multivariate	SexPost	Detectable	Log-odds	0.9091438476472746	0.6019266851345471	-0.27063245521643764	2.0889201505109867	NA	NA	0.1309440227937272	1.5103896705361322	0.9166081595560903	2.482196485043441	0.7628968436371031	8.07618938490829
IL-18	Multivariate	SexPost	pg/mL	Log2 concentration	0.45801341953061014	0.3839123553036164	-0.29445479686447795	1.2104816359256982	161.63302556563625	1.1930155755690413	0.2346115660402672	NA	1	1.3736490106546708	0.8153804113494717	2.314148804911413
CCL20	Multivariate	SexPost	pg/mL	Log2 concentration	0.45156316130889645	0.38092446065941454	-0.295048781583556	1.1981751042013489	159.94339299899124	1.1854401802583114	0.23760168241771124	NA	1	1.3675211646768377	0.815044772976856	2.2944925209552856
CCL4	Multivariate	SexPost	pg/mL	Log2 concentration	0.31510839534500457	0.2809052116860432	-0.23546581955964008	0.8656826102496492	156.92825555211022	1.1217605876860302	0.26367775897325224	NA	1	1.2441051242915575	0.8494106958454678	1.822201636804089
CCL5	Multivariate	SexPost	pg/mL	Log2 concentration	0.270569169211863	0.29515203307992616	-0.30792881562479224	0.8490671540485183	149.9688824737983	0.9167111823302054	0.36076581284945464	NA	1	1.2062836344758903	0.8078006345185353	1.8013358056739366
IL-12p70	Multivariate	SexPost	Detectable	Log-odds	0.5452143171442032	0.6471721603263195	-0.723243117095383	1.8136717513837894	NA	NA	0.3995325444737028	0.8424563826560358	1	1.7249780351298616	0.4851762184159741	6.132924716292133
IL-7	Multivariate	SexPost	pg/mL	Log2 concentration	0.020510229008540087	0.19648385107974684	-0.3645981191077637	0.4056185771248439	165.23293387967252	0.10438633452993348	0.916989367005152	NA	1	1.014318143970919	0.7766852003240793	1.3246567550911441
