# Supplementary material for: Starting to have sexual intercourse is associated with increases in cervicovaginal immune mediators in young women: a prospective study and meta-analysis
Source: eLife. 2022 Oct 25;11:e78565. doi: 10.7554/eLife.78565 (PMC9596159; doi:10.7554/eLife.78565)
Supplement: Source code 1. — An R project which cleans the raw data, runs all of the models reported in the paper, and generates the figures and tables. [file elife-78565-code1.zip › ThikaPrePostSexManuscript/data/clean/models_days_since_first_sex.csv]

Assay	Intercept	InterceptSe	PreSlope	PreSlopeSe	PostSlope	PostSlopeSe	PValue
IFNg	0.2997176248118354	0.1979350050100137	0.029573779756117503	0.04306816391805603	0.6228398489545397	0.17646348036623266	0.0031297841099986005
IL-10	-3.5595057054172887	0.14163534061584201	0.011266215201552902	0.03068131987244005	0.5653097564019112	0.1271399263952706	1.9042753517759092e-4
IL-12p70	-1.4168939007003853	0.11601062566099714	-0.018528380361608695	0.02504777245484154	0.48933036459603824	0.10451582328955727	3.1158412375258244e-5
IL-17A	1.6327699996465037	0.24207357089195816	0.039720951735757064	0.05312320146484979	0.925337514061267	0.2118028618016392	2.6854206865672525e-4
IL-18	8.560097191169472	0.3308657129798887	0.0836924443958767	0.0720546830888548	0.46068335079880524	0.2945086172614617	0.2518896973964601
IL-1a	6.016619168533102	0.25148418922731586	0.020937688953027184	0.05563689738949345	0.7108557127487565	0.214692951180889	0.00464966948676151
IL-1b	1.8886228164794359	0.3938039351868313	-0.03832276425814388	0.08574178864718647	1.6041194527857814	0.35067747835910784	5.2934287882836884e-5
IL-2	0.41419949372306725	0.23406770383411024	3.449096266040973e-4	0.051418773031747966	0.9916997206040794	0.2042406353640791	2.7904628660579187e-5
IL-6	1.3592552339731419	0.3737982129312881	-0.0757203930355766	0.08184835916707513	0.8847921017128789	0.32888304146605735	0.009831884967901017
IL-7	0.3931347662580505	0.16284562110579306	-0.021432008485056196	0.03552746775486675	0.3052935620435703	0.14444489584089795	0.04432678951590882
CXCL8	8.325089161903401	0.29471952745928237	-0.033917285851462066	0.06382331380263416	1.0903613190037942	0.26465992173346514	2.3371172763561447e-4
IL-1RA	15.640336187757727	0.2466472447452282	0.07452603639868495	0.05503037854692043	0.5413506646965096	0.2034993248778754	0.04229668605101558
CXCL10	6.877038940123488	0.3277668555535692	0.03424807188978068	0.07201739897069222	0.7019874995754456	0.2858339930430085	0.0379703023673399
CXCL9	5.258107131533727	0.24793981553240563	0.009349306110157453	0.05391407054950392	0.5357543055777129	0.22129071796470642	0.03466164005093984
CCL3	4.5219082992563395	0.18983845726170429	0.05299176191456899	0.04106577744323779	0.533019380326118	0.17069944017743455	0.012890547294056675
CCL4	2.2175437375922407	0.23969522666092216	-0.029701078507739984	0.05204802775954239	0.7491508886442971	0.2144256778573305	0.0014667430411853212
CCL20	4.547961408027552	0.3583172888659074	-0.09624612870622011	0.0785605140418217	0.6855872002976917	0.314255225695192	0.027241199378603465
CCL5	4.415369386307151	0.2843490469368336	0.09283401244907048	0.06264472554286653	0.5615680711605343	0.24607116708796498	0.08980639969139388
TNF	-0.21125512664782	0.2602004912343546	-0.007494688147023602	0.056429878368971835	0.9811161102741589	0.23320558604880298	2.3946581405032312e-4
