# Supplementary material for: Starting to have sexual intercourse is associated with increases in cervicovaginal immune mediators in young women: a prospective study and meta-analysis
Source: eLife. 2022 Oct 25;11:e78565. doi: 10.7554/eLife.78565 (PMC9596159; doi:10.7554/eLife.78565)
Supplement: Source code 1. — An R project which cleans the raw data, runs all of the models reported in the paper, and generates the figures and tables. [file elife-78565-code1.zip › ThikaPrePostSexManuscript/data/clean/msd_data.csv]

SpId	PatientId	Assay	Dilution	Concentration	Detectable	CollectionDate	VisitMonth	Age	Sex	SexSelfReport	DaysSinceFirstSex	DaysSinceLmp	Pregnant	BirthControl	YChrom	Bv	NugentScore	Chlamydia	Gonorrhea	Trichomonas	Hsv2	Hsv1	TotalProtein	Psa	SerumProgesterone	EducationAtEnrollment	RegularIncomeAtEnrollment	RuralUrbanAtEnrollment	MetalRoofAtEnrollment	MenstrualPhase	EligibilityPrimary
2015-18526	630125	IFN-a2a	1	2	Below	2015-01-08	3	18.7	Pre	Pre	-24	14	Negative	None	Negative	Negative	0	Negative	Negative	Negative	Negative	Seropositive	0.175	Negative	1.35	Completed high school	Regular income	Urban	Tile or metal	Follicular	Eligible
2015-18526	630125	IFNg	1	0.85	Below	2015-01-08	3	18.7	Pre	Pre	-24	14	Negative	None	Negative	Negative	0	Negative	Negative	Negative	Negative	Seropositive	0.175	Negative	1.35	Completed high school	Regular income	Urban	Tile or metal	Follicular	Eligible
2015-18526	630125	IL-10	1	0.07	Below	2015-01-08	3	18.7	Pre	Pre	-24	14	Negative	None	Negative	Negative	0	Negative	Negative	Negative	Negative	Seropositive	0.175	Negative	1.35	Completed high school	Regular income	Urban	Tile or metal	Follicular	Eligible
2015-18526	630125	IL-12p70	1	0.345	Below	2015-01-08	3	18.7	Pre	Pre	-24	14	Negative	None	Negative	Negative	0	Negative	Negative	Negative	Negative	Seropositive	0.175	Negative	1.35	Completed high school	Regular income	Urban	Tile or metal	Follicular	Eligible
2015-18526	630125	IL-17A	1	1.3	Below	2015-01-08	3	18.7	Pre	Pre	-24	14	Negative	None	Negative	Negative	0	Negative	Negative	Negative	Negative	Seropositive	0.175	Negative	1.35	Completed high school	Regular income	Urban	Tile or metal	Follicular	Eligible
2015-18526	630125	IL-18	1	67.06563321876595	In	2015-01-08	3	18.7	Pre	Pre	-24	14	Negative	None	Negative	Negative	0	Negative	Negative	Negative	Negative	Seropositive	0.175	Negative	1.35	Completed high school	Regular income	Urban	Tile or metal	Follicular	Eligible
2015-18526	630125	IL-1a	1	28.104009188647048	In	2015-01-08	3	18.7	Pre	Pre	-24	14	Negative	None	Negative	Negative	0	Negative	Negative	Negative	Negative	Seropositive	0.175	Negative	1.35	Completed high school	Regular income	Urban	Tile or metal	Follicular	Eligible
2015-18526	630125	IL-1b	1	0.9980805385869125	In	2015-01-08	3	18.7	Pre	Pre	-24	14	Negative	None	Negative	Negative	0	Negative	Negative	Negative	Negative	Seropositive	0.175	Negative	1.35	Completed high school	Regular income	Urban	Tile or metal	Follicular	Eligible
2015-18526	630125	IL-2	1	1.64790203040402	In	2015-01-08	3	18.7	Pre	Pre	-24	14	Negative	None	Negative	Negative	0	Negative	Negative	Negative	Negative	Seropositive	0.175	Negative	1.35	Completed high school	Regular income	Urban	Tile or metal	Follicular	Eligible
2015-18526	630125	IL-6	1	0.28426203197516753	In	2015-01-08	3	18.7	Pre	Pre	-24	14	Negative	None	Negative	Negative	0	Negative	Negative	Negative	Negative	Seropositive	0.175	Negative	1.35	Completed high school	Regular income	Urban	Tile or metal	Follicular	Eligible
2015-18526	630125	IL-7	1	0.75	Below	2015-01-08	3	18.7	Pre	Pre	-24	14	Negative	None	Negative	Negative	0	Negative	Negative	Negative	Negative	Seropositive	0.175	Negative	1.35	Completed high school	Regular income	Urban	Tile or metal	Follicular	Eligible
2015-18526	630125	CXCL8	1	137.816484675804	In	2015-01-08	3	18.7	Pre	Pre	-24	14	Negative	None	Negative	Negative	0	Negative	Negative	Negative	Negative	Seropositive	0.175	Negative	1.35	Completed high school	Regular income	Urban	Tile or metal	Follicular	Eligible
2015-18526	630125	IL-1RA	100	66178.91256527275	In	2015-01-08	3	18.7	Pre	Pre	-24	14	Negative	None	Negative	Negative	0	Negative	Negative	Negative	Negative	Seropositive	0.175	Negative	1.35	Completed high school	Regular income	Urban	Tile or metal	Follicular	Eligible
2015-18526	630125	CXCL10	1	36.7594037559235	In	2015-01-08	3	18.7	Pre	Pre	-24	14	Negative	None	Negative	Negative	0	Negative	Negative	Negative	Negative	Seropositive	0.175	Negative	1.35	Completed high school	Regular income	Urban	Tile or metal	Follicular	Eligible
2015-18526	630125	CXCL9	10	52.80388754448225	In	2015-01-08	3	18.7	Pre	Pre	-24	14	Negative	None	Negative	Negative	0	Negative	Negative	Negative	Negative	Seropositive	0.175	Negative	1.35	Completed high school	Regular income	Urban	Tile or metal	Follicular	Eligible
2015-18526	630125	CCL3	1	5.918376089226865	In	2015-01-08	3	18.7	Pre	Pre	-24	14	Negative	None	Negative	Negative	0	Negative	Negative	Negative	Negative	Seropositive	0.175	Negative	1.35	Completed high school	Regular income	Urban	Tile or metal	Follicular	Eligible
2015-18526	630125	CCL4	1	1.8938812466136548	In	2015-01-08	3	18.7	Pre	Pre	-24	14	Negative	None	Negative	Negative	0	Negative	Negative	Negative	Negative	Seropositive	0.175	Negative	1.35	Completed high school	Regular income	Urban	Tile or metal	Follicular	Eligible
2015-18526	630125	CCL20	1	0.9	Below	2015-01-08	3	18.7	Pre	Pre	-24	14	Negative	None	Negative	Negative	0	Negative	Negative	Negative	Negative	Seropositive	0.175	Negative	1.35	Completed high school	Regular income	Urban	Tile or metal	Follicular	Eligible
2015-18526	630125	CCL5	10	142.80607106114726	In	2015-01-08	3	18.7	Pre	Pre	-24	14	Negative	None	Negative	Negative	0	Negative	Negative	Negative	Negative	Seropositive	0.175	Negative	1.35	Completed high school	Regular income	Urban	Tile or metal	Follicular	Eligible
2015-18526	630125	TNF	1	1.258063020570085	In	2015-01-08	3	18.7	Pre	Pre	-24	14	Negative	None	Negative	Negative	0	Negative	Negative	Negative	Negative	Seropositive	0.175	Negative	1.35	Completed high school	Regular income	Urban	Tile or metal	Follicular	Eligible
2015-18562	630574	IFN-a2a	1	2	Below	2015-01-29	0	19.6	Pre	Pre	-59	24	Negative	None	Negative	Negative	0	Negative	Negative	Negative	Negative	Seropositive	0.595	Negative	6.88	Still in high school	No regular income	Urban	Tile or metal	Luteal	Eligible
2015-18562	630574	IFNg	1	0.85	Below	2015-01-29	0	19.6	Pre	Pre	-59	24	Negative	None	Negative	Negative	0	Negative	Negative	Negative	Negative	Seropositive	0.595	Negative	6.88	Still in high school	No regular income	Urban	Tile or metal	Luteal	Eligible
2015-18562	630574	IL-10	1	0.07	Below	2015-01-29	0	19.6	Pre	Pre	-59	24	Negative	None	Negative	Negative	0	Negative	Negative	Negative	Negative	Seropositive	0.595	Negative	6.88	Still in high school	No regular income	Urban	Tile or metal	Luteal	Eligible
2015-18562	630574	IL-12p70	1	0.345	Below	2015-01-29	0	19.6	Pre	Pre	-59	24	Negative	None	Negative	Negative	0	Negative	Negative	Negative	Negative	Seropositive	0.595	Negative	6.88	Still in high school	No regular income	Urban	Tile or metal	Luteal	Eligible
2015-18562	630574	IL-17A	1	1.3	Below	2015-01-29	0	19.6	Pre	Pre	-59	24	Negative	None	Negative	Negative	0	Negative	Negative	Negative	Negative	Seropositive	0.595	Negative	6.88	Still in high school	No regular income	Urban	Tile or metal	Luteal	Eligible
2015-18562	630574	IL-18	1	5.69496957700464	In	2015-01-29	0	19.6	Pre	Pre	-59	24	Negative	None	Negative	Negative	0	Negative	Negative	Negative	Negative	Seropositive	0.595	Negative	6.88	Still in high school	No regular income	Urban	Tile or metal	Luteal	Eligible
2015-18562	630574	IL-1a	1	26.9354756651247	In	2015-01-29	0	19.6	Pre	Pre	-59	24	Negative	None	Negative	Negative	0	Negative	Negative	Negative	Negative	Seropositive	0.595	Negative	6.88	Still in high school	No regular income	Urban	Tile or metal	Luteal	Eligible
2015-18562	630574	IL-1b	1	0.9239409299194501	In	2015-01-29	0	19.6	Pre	Pre	-59	24	Negative	None	Negative	Negative	0	Negative	Negative	Negative	Negative	Seropositive	0.595	Negative	6.88	Still in high school	No regular income	Urban	Tile or metal	Luteal	Eligible
2015-18562	630574	IL-2	1	0.35	Below	2015-01-29	0	19.6	Pre	Pre	-59	24	Negative	None	Negative	Negative	0	Negative	Negative	Negative	Negative	Seropositive	0.595	Negative	6.88	Still in high school	No regular income	Urban	Tile or metal	Luteal	Eligible
2015-18562	630574	IL-6	1	1.589116112071785	In	2015-01-29	0	19.6	Pre	Pre	-59	24	Negative	None	Negative	Negative	0	Negative	Negative	Negative	Negative	Seropositive	0.595	Negative	6.88	Still in high school	No regular income	Urban	Tile or metal	Luteal	Eligible
2015-18562	630574	IL-7	1	1.8637679609367	In	2015-01-29	0	19.6	Pre	Pre	-59	24	Negative	None	Negative	Negative	0	Negative	Negative	Negative	Negative	Seropositive	0.595	Negative	6.88	Still in high school	No regular income	Urban	Tile or metal	Luteal	Eligible
2015-18562	630574	CXCL8	1	112.61616692066201	In	2015-01-29	0	19.6	Pre	Pre	-59	24	Negative	None	Negative	Negative	0	Negative	Negative	Negative	Negative	Seropositive	0.595	Negative	6.88	Still in high school	No regular income	Urban	Tile or metal	Luteal	Eligible
2015-18562	630574	IL-1RA	100	11977.98619024805	In	2015-01-29	0	19.6	Pre	Pre	-59	24	Negative	None	Negative	Negative	0	Negative	Negative	Negative	Negative	Seropositive	0.595	Negative	6.88	Still in high school	No regular income	Urban	Tile or metal	Luteal	Eligible
2015-18562	630574	CXCL10	1	273.62527950426147	In	2015-01-29	0	19.6	Pre	Pre	-59	24	Negative	None	Negative	Negative	0	Negative	Negative	Negative	Negative	Seropositive	0.595	Negative	6.88	Still in high school	No regular income	Urban	Tile or metal	Luteal	Eligible
2015-18562	630574	CXCL9	10	22.697944233145897	In	2015-01-29	0	19.6	Pre	Pre	-59	24	Negative	None	Negative	Negative	0	Negative	Negative	Negative	Negative	Seropositive	0.595	Negative	6.88	Still in high school	No regular income	Urban	Tile or metal	Luteal	Eligible
2015-18562	630574	CCL3	1	6.44117875203714	In	2015-01-29	0	19.6	Pre	Pre	-59	24	Negative	None	Negative	Negative	0	Negative	Negative	Negative	Negative	Seropositive	0.595	Negative	6.88	Still in high school	No regular income	Urban	Tile or metal	Luteal	Eligible
2015-18562	630574	CCL4	1	0.75	Below	2015-01-29	0	19.6	Pre	Pre	-59	24	Negative	None	Negative	Negative	0	Negative	Negative	Negative	Negative	Seropositive	0.595	Negative	6.88	Still in high school	No regular income	Urban	Tile or metal	Luteal	Eligible
2015-18562	630574	CCL20	1	4.254677241731975	In	2015-01-29	0	19.6	Pre	Pre	-59	24	Negative	None	Negative	Negative	0	Negative	Negative	Negative	Negative	Seropositive	0.595	Negative	6.88	Still in high school	No regular income	Urban	Tile or metal	Luteal	Eligible
2015-18562	630574	CCL5	10	6.637013111340969	In	2015-01-29	0	19.6	Pre	Pre	-59	24	Negative	None	Negative	Negative	0	Negative	Negative	Negative	Negative	Seropositive	0.595	Negative	6.88	Still in high school	No regular income	Urban	Tile or metal	Luteal	Eligible
2015-18562	630574	TNF	1	0.255	Below	2015-01-29	0	19.6	Pre	Pre	-59	24	Negative	None	Negative	Negative	0	Negative	Negative	Negative	Negative	Seropositive	0.595	Negative	6.88	Still in high school	No regular income	Urban	Tile or metal	Luteal	Eligible
2015-18574	630242	IFN-a2a	1	2	Below	2015-02-04	3	21.5	Pre	Pre	-96	18	Negative	None	Negative	Negative	0	Negative	Negative	Negative	Negative	Seropositive	1.619	Negative	16.06	Still in high school	No regular income	Urban	Tile or metal	Luteal	Eligible
2015-18574	630242	IFNg	1	0.85	Below	2015-02-04	3	21.5	Pre	Pre	-96	18	Negative	None	Negative	Negative	0	Negative	Negative	Negative	Negative	Seropositive	1.619	Negative	16.06	Still in high school	No regular income	Urban	Tile or metal	Luteal	Eligible
2015-18574	630242	IL-10	1	0.07	Below	2015-02-04	3	21.5	Pre	Pre	-96	18	Negative	None	Negative	Negative	0	Negative	Negative	Negative	Negative	Seropositive	1.619	Negative	16.06	Still in high school	No regular income	Urban	Tile or metal	Luteal	Eligible
2015-18574	630242	IL-12p70	1	0.345	Below	2015-02-04	3	21.5	Pre	Pre	-96	18	Negative	None	Negative	Negative	0	Negative	Negative	Negative	Negative	Seropositive	1.619	Negative	16.06	Still in high school	No regular income	Urban	Tile or metal	Luteal	Eligible
2015-18574	630242	IL-17A	1	1.3	Below	2015-02-04	3	21.5	Pre	Pre	-96	18	Negative	None	Negative	Negative	0	Negative	Negative	Negative	Negative	Seropositive	1.619	Negative	16.06	Still in high school	No regular income	Urban	Tile or metal	Luteal	Eligible
2015-18574	630242	IL-18	1	106.68586467398049	In	2015-02-04	3	21.5	Pre	Pre	-96	18	Negative	None	Negative	Negative	0	Negative	Negative	Negative	Negative	Seropositive	1.619	Negative	16.06	Still in high school	No regular income	Urban	Tile or metal	Luteal	Eligible
2015-18574	630242	IL-1a	1	76.0876951441683	In	2015-02-04	3	21.5	Pre	Pre	-96	18	Negative	None	Negative	Negative	0	Negative	Negative	Negative	Negative	Seropositive	1.619	Negative	16.06	Still in high school	No regular income	Urban	Tile or metal	Luteal	Eligible
2015-18574	630242	IL-1b	1	3.312592626414875	In	2015-02-04	3	21.5	Pre	Pre	-96	18	Negative	None	Negative	Negative	0	Negative	Negative	Negative	Negative	Seropositive	1.619	Negative	16.06	Still in high school	No regular income	Urban	Tile or metal	Luteal	Eligible
2015-18574	630242	IL-2	1	0.35	Below	2015-02-04	3	21.5	Pre	Pre	-96	18	Negative	None	Negative	Negative	0	Negative	Negative	Negative	Negative	Seropositive	1.619	Negative	16.06	Still in high school	No regular income	Urban	Tile or metal	Luteal	Eligible
2015-18574	630242	IL-6	1	0.4629628466430935	In	2015-02-04	3	21.5	Pre	Pre	-96	18	Negative	None	Negative	Negative	0	Negative	Negative	Negative	Negative	Seropositive	1.619	Negative	16.06	Still in high school	No regular income	Urban	Tile or metal	Luteal	Eligible
2015-18574	630242	IL-7	1	0.75	Below	2015-02-04	3	21.5	Pre	Pre	-96	18	Negative	None	Negative	Negative	0	Negative	Negative	Negative	Negative	Seropositive	1.619	Negative	16.06	Still in high school	No regular income	Urban	Tile or metal	Luteal	Eligible
2015-18574	630242	CXCL8	1	173.9006182045435	In	2015-02-04	3	21.5	Pre	Pre	-96	18	Negative	None	Negative	Negative	0	Negative	Negative	Negative	Negative	Seropositive	1.619	Negative	16.06	Still in high school	No regular income	Urban	Tile or metal	Luteal	Eligible
2015-18574	630242	IL-1RA	100	163057.4394801005	In	2015-02-04	3	21.5	Pre	Pre	-96	18	Negative	None	Negative	Negative	0	Negative	Negative	Negative	Negative	Seropositive	1.619	Negative	16.06	Still in high school	No regular income	Urban	Tile or metal	Luteal	Eligible
2015-18574	630242	CXCL10	1	181.4199958486975	In	2015-02-04	3	21.5	Pre	Pre	-96	18	Negative	None	Negative	Negative	0	Negative	Negative	Negative	Negative	Seropositive	1.619	Negative	16.06	Still in high school	No regular income	Urban	Tile or metal	Luteal	Eligible
2015-18574	630242	CXCL9	10	135.4175260593475	In	2015-02-04	3	21.5	Pre	Pre	-96	18	Negative	None	Negative	Negative	0	Negative	Negative	Negative	Negative	Seropositive	1.619	Negative	16.06	Still in high school	No regular income	Urban	Tile or metal	Luteal	Eligible
2015-18574	630242	CCL3	1	14.2938413333045	In	2015-02-04	3	21.5	Pre	Pre	-96	18	Negative	None	Negative	Negative	0	Negative	Negative	Negative	Negative	Seropositive	1.619	Negative	16.06	Still in high school	No regular income	Urban	Tile or metal	Luteal	Eligible
2015-18574	630242	CCL4	1	2.1685079915329	In	2015-02-04	3	21.5	Pre	Pre	-96	18	Negative	None	Negative	Negative	0	Negative	Negative	Negative	Negative	Seropositive	1.619	Negative	16.06	Still in high school	No regular income	Urban	Tile or metal	Luteal	Eligible
2015-18574	630242	CCL20	1	15.9271839353289	In	2015-02-04	3	21.5	Pre	Pre	-96	18	Negative	None	Negative	Negative	0	Negative	Negative	Negative	Negative	Seropositive	1.619	Negative	16.06	Still in high school	No regular income	Urban	Tile or metal	Luteal	Eligible
2015-18574	630242	CCL5	10	79.2316958494922	In	2015-02-04	3	21.5	Pre	Pre	-96	18	Negative	None	Negative	Negative	0	Negative	Negative	Negative	Negative	Seropositive	1.619	Negative	16.06	Still in high school	No regular income	Urban	Tile or metal	Luteal	Eligible
2015-18574	630242	TNF	1	0.255	Below	2015-02-04	3	21.5	Pre	Pre	-96	18	Negative	None	Negative	Negative	0	Negative	Negative	Negative	Negative	Seropositive	1.619	Negative	16.06	Still in high school	No regular income	Urban	Tile or metal	Luteal	Eligible
2015-18578	630082	IFN-a2a	1	2	Below	2015-01-20	3	19.6	Post	Post	28	6	Negative	None	Positive	Positive	8	Negative	Negative	Negative	Negative	Seropositive	0.401	Negative	0.168	Completed high school	Regular income	Urban	Tile or metal	Follicular	Eligible
2015-18578	630082	IFNg	1	1.86293672475038	In	2015-01-20	3	19.6	Post	Post	28	6	Negative	None	Positive	Positive	8	Negative	Negative	Negative	Negative	Seropositive	0.401	Negative	0.168	Completed high school	Regular income	Urban	Tile or metal	Follicular	Eligible
2015-18578	630082	IL-10	1	0.07	Below	2015-01-20	3	19.6	Post	Post	28	6	Negative	None	Positive	Positive	8	Negative	Negative	Negative	Negative	Seropositive	0.401	Negative	0.168	Completed high school	Regular income	Urban	Tile or metal	Follicular	Eligible
2015-18578	630082	IL-12p70	1	0.345	Below	2015-01-20	3	19.6	Post	Post	28	6	Negative	None	Positive	Positive	8	Negative	Negative	Negative	Negative	Seropositive	0.401	Negative	0.168	Completed high school	Regular income	Urban	Tile or metal	Follicular	Eligible
2015-18578	630082	IL-17A	1	1.3	Below	2015-01-20	3	19.6	Post	Post	28	6	Negative	None	Positive	Positive	8	Negative	Negative	Negative	Negative	Seropositive	0.401	Negative	0.168	Completed high school	Regular income	Urban	Tile or metal	Follicular	Eligible
2015-18578	630082	IL-18	1	392.695441796845	In	2015-01-20	3	19.6	Post	Post	28	6	Negative	None	Positive	Positive	8	Negative	Negative	Negative	Negative	Seropositive	0.401	Negative	0.168	Completed high school	Regular income	Urban	Tile or metal	Follicular	Eligible
2015-18578	630082	IL-1a	1	30.1509832119754	In	2015-01-20	3	19.6	Post	Post	28	6	Negative	None	Positive	Positive	8	Negative	Negative	Negative	Negative	Seropositive	0.401	Negative	0.168	Completed high school	Regular income	Urban	Tile or metal	Follicular	Eligible
2015-18578	630082	IL-1b	1	4.04083669197411	In	2015-01-20	3	19.6	Post	Post	28	6	Negative	None	Positive	Positive	8	Negative	Negative	Negative	Negative	Seropositive	0.401	Negative	0.168	Completed high school	Regular income	Urban	Tile or metal	Follicular	Eligible
2015-18578	630082	IL-2	1	1.4735736103955048	In	2015-01-20	3	19.6	Post	Post	28	6	Negative	None	Positive	Positive	8	Negative	Negative	Negative	Negative	Seropositive	0.401	Negative	0.168	Completed high school	Regular income	Urban	Tile or metal	Follicular	Eligible
2015-18578	630082	IL-6	1	8.202536350892451	In	2015-01-20	3	19.6	Post	Post	28	6	Negative	None	Positive	Positive	8	Negative	Negative	Negative	Negative	Seropositive	0.401	Negative	0.168	Completed high school	Regular income	Urban	Tile or metal	Follicular	Eligible
2015-18578	630082	IL-7	1	0.75	Below	2015-01-20	3	19.6	Post	Post	28	6	Negative	None	Positive	Positive	8	Negative	Negative	Negative	Negative	Seropositive	0.401	Negative	0.168	Completed high school	Regular income	Urban	Tile or metal	Follicular	Eligible
2015-18578	630082	CXCL8	1	731.4924771410999	In	2015-01-20	3	19.6	Post	Post	28	6	Negative	None	Positive	Positive	8	Negative	Negative	Negative	Negative	Seropositive	0.401	Negative	0.168	Completed high school	Regular income	Urban	Tile or metal	Follicular	Eligible
2015-18578	630082	IL-1RA	100	60458.985482420554	In	2015-01-20	3	19.6	Post	Post	28	6	Negative	None	Positive	Positive	8	Negative	Negative	Negative	Negative	Seropositive	0.401	Negative	0.168	Completed high school	Regular income	Urban	Tile or metal	Follicular	Eligible
2015-18578	630082	CXCL10	1	89.4729391057113	In	2015-01-20	3	19.6	Post	Post	28	6	Negative	None	Positive	Positive	8	Negative	Negative	Negative	Negative	Seropositive	0.401	Negative	0.168	Completed high school	Regular income	Urban	Tile or metal	Follicular	Eligible
2015-18578	630082	CXCL9	10	66.1888320129199	In	2015-01-20	3	19.6	Post	Post	28	6	Negative	None	Positive	Positive	8	Negative	Negative	Negative	Negative	Seropositive	0.401	Negative	0.168	Completed high school	Regular income	Urban	Tile or metal	Follicular	Eligible
2015-18578	630082	CCL3	1	21.2322527259422	In	2015-01-20	3	19.6	Post	Post	28	6	Negative	None	Positive	Positive	8	Negative	Negative	Negative	Negative	Seropositive	0.401	Negative	0.168	Completed high school	Regular income	Urban	Tile or metal	Follicular	Eligible
2015-18578	630082	CCL4	1	3.986361123011725	In	2015-01-20	3	19.6	Post	Post	28	6	Negative	None	Positive	Positive	8	Negative	Negative	Negative	Negative	Seropositive	0.401	Negative	0.168	Completed high school	Regular income	Urban	Tile or metal	Follicular	Eligible
2015-18578	630082	CCL20	1	132.9706963419415	In	2015-01-20	3	19.6	Post	Post	28	6	Negative	None	Positive	Positive	8	Negative	Negative	Negative	Negative	Seropositive	0.401	Negative	0.168	Completed high school	Regular income	Urban	Tile or metal	Follicular	Eligible
2015-18578	630082	CCL5	10	43.779528530848395	In	2015-01-20	3	19.6	Post	Post	28	6	Negative	None	Positive	Positive	8	Negative	Negative	Negative	Negative	Seropositive	0.401	Negative	0.168	Completed high school	Regular income	Urban	Tile or metal	Follicular	Eligible
2015-18578	630082	TNF	1	0.9141774627000805	In	2015-01-20	3	19.6	Post	Post	28	6	Negative	None	Positive	Positive	8	Negative	Negative	Negative	Negative	Seropositive	0.401	Negative	0.168	Completed high school	Regular income	Urban	Tile or metal	Follicular	Eligible
2015-18586	630213	IFN-a2a	1	2	Below	2015-02-02	3	19.3	Pre	Pre	-169	27	Negative	None	Negative	Negative	0	Negative	Negative	Negative	Negative	Seropositive	0.304	Negative	7.05	Completed high school	Regular income	Urban	Tile or metal	Luteal	Eligible
2015-18586	630213	IFNg	1	0.85	Below	2015-02-02	3	19.3	Pre	Pre	-169	27	Negative	None	Negative	Negative	0	Negative	Negative	Negative	Negative	Seropositive	0.304	Negative	7.05	Completed high school	Regular income	Urban	Tile or metal	Luteal	Eligible
2015-18586	630213	IL-10	1	0.07	Below	2015-02-02	3	19.3	Pre	Pre	-169	27	Negative	None	Negative	Negative	0	Negative	Negative	Negative	Negative	Seropositive	0.304	Negative	7.05	Completed high school	Regular income	Urban	Tile or metal	Luteal	Eligible
2015-18586	630213	IL-12p70	1	0.345	Below	2015-02-02	3	19.3	Pre	Pre	-169	27	Negative	None	Negative	Negative	0	Negative	Negative	Negative	Negative	Seropositive	0.304	Negative	7.05	Completed high school	Regular income	Urban	Tile or metal	Luteal	Eligible
2015-18586	630213	IL-17A	1	1.3	Below	2015-02-02	3	19.3	Pre	Pre	-169	27	Negative	None	Negative	Negative	0	Negative	Negative	Negative	Negative	Seropositive	0.304	Negative	7.05	Completed high school	Regular income	Urban	Tile or metal	Luteal	Eligible
2015-18586	630213	IL-18	1	221.3638839808665	In	2015-02-02	3	19.3	Pre	Pre	-169	27	Negative	None	Negative	Negative	0	Negative	Negative	Negative	Negative	Seropositive	0.304	Negative	7.05	Completed high school	Regular income	Urban	Tile or metal	Luteal	Eligible
2015-18586	630213	IL-1a	1	79.0540436451094	In	2015-02-02	3	19.3	Pre	Pre	-169	27	Negative	None	Negative	Negative	0	Negative	Negative	Negative	Negative	Seropositive	0.304	Negative	7.05	Completed high school	Regular income	Urban	Tile or metal	Luteal	Eligible
2015-18586	630213	IL-1b	1	5.861621734108285	In	2015-02-02	3	19.3	Pre	Pre	-169	27	Negative	None	Negative	Negative	0	Negative	Negative	Negative	Negative	Seropositive	0.304	Negative	7.05	Completed high school	Regular income	Urban	Tile or metal	Luteal	Eligible
2015-18586	630213	IL-2	1	0.7502480382470049	In	2015-02-02	3	19.3	Pre	Pre	-169	27	Negative	None	Negative	Negative	0	Negative	Negative	Negative	Negative	Seropositive	0.304	Negative	7.05	Completed high school	Regular income	Urban	Tile or metal	Luteal	Eligible
2015-18586	630213	IL-6	1	1.1199928903270169	In	2015-02-02	3	19.3	Pre	Pre	-169	27	Negative	None	Negative	Negative	0	Negative	Negative	Negative	Negative	Seropositive	0.304	Negative	7.05	Completed high school	Regular income	Urban	Tile or metal	Luteal	Eligible
2015-18586	630213	IL-7	1	0.75	Below	2015-02-02	3	19.3	Pre	Pre	-169	27	Negative	None	Negative	Negative	0	Negative	Negative	Negative	Negative	Seropositive	0.304	Negative	7.05	Completed high school	Regular income	Urban	Tile or metal	Luteal	Eligible
2015-18586	630213	CXCL8	1	404.232372966662	In	2015-02-02	3	19.3	Pre	Pre	-169	27	Negative	None	Negative	Negative	0	Negative	Negative	Negative	Negative	Seropositive	0.304	Negative	7.05	Completed high school	Regular income	Urban	Tile or metal	Luteal	Eligible
2015-18586	630213	IL-1RA	100	59666.26571342131	In	2015-02-02	3	19.3	Pre	Pre	-169	27	Negative	None	Negative	Negative	0	Negative	Negative	Negative	Negative	Seropositive	0.304	Negative	7.05	Completed high school	Regular income	Urban	Tile or metal	Luteal	Eligible
2015-18586	630213	CXCL10	1	22.435144001986302	In	2015-02-02	3	19.3	Pre	Pre	-169	27	Negative	None	Negative	Negative	0	Negative	Negative	Negative	Negative	Seropositive	0.304	Negative	7.05	Completed high school	Regular income	Urban	Tile or metal	Luteal	Eligible
2015-18586	630213	CXCL9	10	32.8220292214942	In	2015-02-02	3	19.3	Pre	Pre	-169	27	Negative	None	Negative	Negative	0	Negative	Negative	Negative	Negative	Seropositive	0.304	Negative	7.05	Completed high school	Regular income	Urban	Tile or metal	Luteal	Eligible
2015-18586	630213	CCL3	1	16.0986706719012	In	2015-02-02	3	19.3	Pre	Pre	-169	27	Negative	None	Negative	Negative	0	Negative	Negative	Negative	Negative	Seropositive	0.304	Negative	7.05	Completed high school	Regular income	Urban	Tile or metal	Luteal	Eligible
2015-18586	630213	CCL4	1	4.626795445185936	In	2015-02-02	3	19.3	Pre	Pre	-169	27	Negative	None	Negative	Negative	0	Negative	Negative	Negative	Negative	Seropositive	0.304	Negative	7.05	Completed high school	Regular income	Urban	Tile or metal	Luteal	Eligible
2015-18586	630213	CCL20	1	20.640037487018247	In	2015-02-02	3	19.3	Pre	Pre	-169	27	Negative	None	Negative	Negative	0	Negative	Negative	Negative	Negative	Seropositive	0.304	Negative	7.05	Completed high school	Regular income	Urban	Tile or metal	Luteal	Eligible
2015-18586	630213	CCL5	10	15.66182665475605	In	2015-02-02	3	19.3	Pre	Pre	-169	27	Negative	None	Negative	Negative	0	Negative	Negative	Negative	Negative	Seropositive	0.304	Negative	7.05	Completed high school	Regular income	Urban	Tile or metal	Luteal	Eligible
2015-18586	630213	TNF	1	0.689508351570175	In	2015-02-02	3	19.3	Pre	Pre	-169	27	Negative	None	Negative	Negative	0	Negative	Negative	Negative	Negative	Seropositive	0.304	Negative	7.05	Completed high school	Regular income	Urban	Tile or metal	Luteal	Eligible
2015-18594	630590	IFN-a2a	1	3.655729916692065	In	2015-02-05	0	19.2	Pre	Pre	-727	36	Negative	None	Negative	Negative	0	Negative	Negative	Negative	Negative	Seropositive	0.092	Negative	4.48	Completed high school	Regular income	Rural	Tile or metal	Other	Eligible
2015-18594	630590	IFNg	1	0.85	Below	2015-02-05	0	19.2	Pre	Pre	-727	36	Negative	None	Negative	Negative	0	Negative	Negative	Negative	Negative	Seropositive	0.092	Negative	4.48	Completed high school	Regular income	Rural	Tile or metal	Other	Eligible
2015-18594	630590	IL-10	1	0.07	Below	2015-02-05	0	19.2	Pre	Pre	-727	36	Negative	None	Negative	Negative	0	Negative	Negative	Negative	Negative	Seropositive	0.092	Negative	4.48	Completed high school	Regular income	Rural	Tile or metal	Other	Eligible
2015-18594	630590	IL-12p70	1	0.345	Below	2015-02-05	0	19.2	Pre	Pre	-727	36	Negative	None	Negative	Negative	0	Negative	Negative	Negative	Negative	Seropositive	0.092	Negative	4.48	Completed high school	Regular income	Rural	Tile or metal	Other	Eligible
2015-18594	630590	IL-17A	1	5.8455502881505	In	2015-02-05	0	19.2	Pre	Pre	-727	36	Negative	None	Negative	Negative	0	Negative	Negative	Negative	Negative	Seropositive	0.092	Negative	4.48	Completed high school	Regular income	Rural	Tile or metal	Other	Eligible
2015-18594	630590	IL-18	1	114.196675415083	In	2015-02-05	0	19.2	Pre	Pre	-727	36	Negative	None	Negative	Negative	0	Negative	Negative	Negative	Negative	Seropositive	0.092	Negative	4.48	Completed high school	Regular income	Rural	Tile or metal	Other	Eligible
2015-18594	630590	IL-1a	1	22.4490517880501	In	2015-02-05	0	19.2	Pre	Pre	-727	36	Negative	None	Negative	Negative	0	Negative	Negative	Negative	Negative	Seropositive	0.092	Negative	4.48	Completed high school	Regular income	Rural	Tile or metal	Other	Eligible
2015-18594	630590	IL-1b	1	1.2049328897276301	In	2015-02-05	0	19.2	Pre	Pre	-727	36	Negative	None	Negative	Negative	0	Negative	Negative	Negative	Negative	Seropositive	0.092	Negative	4.48	Completed high school	Regular income	Rural	Tile or metal	Other	Eligible
2015-18594	630590	IL-2	1	0.35	Below	2015-02-05	0	19.2	Pre	Pre	-727	36	Negative	None	Negative	Negative	0	Negative	Negative	Negative	Negative	Seropositive	0.092	Negative	4.48	Completed high school	Regular income	Rural	Tile or metal	Other	Eligible
2015-18594	630590	IL-6	1	0.165	Below	2015-02-05	0	19.2	Pre	Pre	-727	36	Negative	None	Negative	Negative	0	Negative	Negative	Negative	Negative	Seropositive	0.092	Negative	4.48	Completed high school	Regular income	Rural	Tile or metal	Other	Eligible
2015-18594	630590	IL-7	1	3.72484160186439	In	2015-02-05	0	19.2	Pre	Pre	-727	36	Negative	None	Negative	Negative	0	Negative	Negative	Negative	Negative	Seropositive	0.092	Negative	4.48	Completed high school	Regular income	Rural	Tile or metal	Other	Eligible
2015-18594	630590	CXCL8	1	63.4012230887038	In	2015-02-05	0	19.2	Pre	Pre	-727	36	Negative	None	Negative	Negative	0	Negative	Negative	Negative	Negative	Seropositive	0.092	Negative	4.48	Completed high school	Regular income	Rural	Tile or metal	Other	Eligible
2015-18594	630590	IL-1RA	100	8846.13380941084	In	2015-02-05	0	19.2	Pre	Pre	-727	36	Negative	None	Negative	Negative	0	Negative	Negative	Negative	Negative	Seropositive	0.092	Negative	4.48	Completed high school	Regular income	Rural	Tile or metal	Other	Eligible
2015-18594	630590	CXCL10	1	70.7125244202923	In	2015-02-05	0	19.2	Pre	Pre	-727	36	Negative	None	Negative	Negative	0	Negative	Negative	Negative	Negative	Seropositive	0.092	Negative	4.48	Completed high school	Regular income	Rural	Tile or metal	Other	Eligible
2015-18594	630590	CXCL9	10	10.156087216234075	In	2015-02-05	0	19.2	Pre	Pre	-727	36	Negative	None	Negative	Negative	0	Negative	Negative	Negative	Negative	Seropositive	0.092	Negative	4.48	Completed high school	Regular income	Rural	Tile or metal	Other	Eligible
2015-18594	630590	CCL3	1	55.40942335771135	In	2015-02-05	0	19.2	Pre	Pre	-727	36	Negative	None	Negative	Negative	0	Negative	Negative	Negative	Negative	Seropositive	0.092	Negative	4.48	Completed high school	Regular income	Rural	Tile or metal	Other	Eligible
2015-18594	630590	CCL4	1	12.378740290840934	In	2015-02-05	0	19.2	Pre	Pre	-727	36	Negative	None	Negative	Negative	0	Negative	Negative	Negative	Negative	Seropositive	0.092	Negative	4.48	Completed high school	Regular income	Rural	Tile or metal	Other	Eligible
2015-18594	630590	CCL20	1	11.758923315156414	In	2015-02-05	0	19.2	Pre	Pre	-727	36	Negative	None	Negative	Negative	0	Negative	Negative	Negative	Negative	Seropositive	0.092	Negative	4.48	Completed high school	Regular income	Rural	Tile or metal	Other	Eligible
2015-18594	630590	CCL5	10	4.67039520040779	In	2015-02-05	0	19.2	Pre	Pre	-727	36	Negative	None	Negative	Negative	0	Negative	Negative	Negative	Negative	Seropositive	0.092	Negative	4.48	Completed high school	Regular income	Rural	Tile or metal	Other	Eligible
2015-18594	630590	TNF	1	0.255	Below	2015-02-05	0	19.2	Pre	Pre	-727	36	Negative	None	Negative	Negative	0	Negative	Negative	Negative	Negative	Seropositive	0.092	Negative	4.48	Completed high school	Regular income	Rural	Tile or metal	Other	Eligible
2015-18602	630604	IFN-a2a	1	7.09310808755256	In	2015-02-12	0	19.6	Post	Post	0	20	Negative	NA	Negative	Positive	8	Positive	Negative	Negative	Negative	Seropositive	0.511	Negative	7.25	Completed high school	Regular income	Urban	Tile or metal	Luteal	Ineligible - missing birth control
2015-18602	630604	IFNg	1	62.424497726423404	In	2015-02-12	0	19.6	Post	Post	0	20	Negative	NA	Negative	Positive	8	Positive	Negative	Negative	Negative	Seropositive	0.511	Negative	7.25	Completed high school	Regular income	Urban	Tile or metal	Luteal	Ineligible - missing birth control
2015-18602	630604	IL-10	1	0.417880334113673	In	2015-02-12	0	19.6	Post	Post	0	20	Negative	NA	Negative	Positive	8	Positive	Negative	Negative	Negative	Seropositive	0.511	Negative	7.25	Completed high school	Regular income	Urban	Tile or metal	Luteal	Ineligible - missing birth control
2015-18602	630604	IL-12p70	1	0.639785476111141	In	2015-02-12	0	19.6	Post	Post	0	20	Negative	NA	Negative	Positive	8	Positive	Negative	Negative	Negative	Seropositive	0.511	Negative	7.25	Completed high school	Regular income	Urban	Tile or metal	Luteal	Ineligible - missing birth control
2015-18602	630604	IL-17A	1	25.6002928333834	In	2015-02-12	0	19.6	Post	Post	0	20	Negative	NA	Negative	Positive	8	Positive	Negative	Negative	Negative	Seropositive	0.511	Negative	7.25	Completed high school	Regular income	Urban	Tile or metal	Luteal	Ineligible - missing birth control
2015-18602	630604	IL-18	1	4602.551843707604	In	2015-02-12	0	19.6	Post	Post	0	20	Negative	NA	Negative	Positive	8	Positive	Negative	Negative	Negative	Seropositive	0.511	Negative	7.25	Completed high school	Regular income	Urban	Tile or metal	Luteal	Ineligible - missing birth control
2015-18602	630604	IL-1a	1	1354.12535624846	In	2015-02-12	0	19.6	Post	Post	0	20	Negative	NA	Negative	Positive	8	Positive	Negative	Negative	Negative	Seropositive	0.511	Negative	7.25	Completed high school	Regular income	Urban	Tile or metal	Luteal	Ineligible - missing birth control
2015-18602	630604	IL-1b	1	714.0470918070044	In	2015-02-12	0	19.6	Post	Post	0	20	Negative	NA	Negative	Positive	8	Positive	Negative	Negative	Negative	Seropositive	0.511	Negative	7.25	Completed high school	Regular income	Urban	Tile or metal	Luteal	Ineligible - missing birth control
2015-18602	630604	IL-2	1	10.444543046042774	In	2015-02-12	0	19.6	Post	Post	0	20	Negative	NA	Negative	Positive	8	Positive	Negative	Negative	Negative	Seropositive	0.511	Negative	7.25	Completed high school	Regular income	Urban	Tile or metal	Luteal	Ineligible - missing birth control
2015-18602	630604	IL-6	1	21.34343880796805	In	2015-02-12	0	19.6	Post	Post	0	20	Negative	NA	Negative	Positive	8	Positive	Negative	Negative	Negative	Seropositive	0.511	Negative	7.25	Completed high school	Regular income	Urban	Tile or metal	Luteal	Ineligible - missing birth control
2015-18602	630604	IL-7	1	7.058945897043355	In	2015-02-12	0	19.6	Post	Post	0	20	Negative	NA	Negative	Positive	8	Positive	Negative	Negative	Negative	Seropositive	0.511	Negative	7.25	Completed high school	Regular income	Urban	Tile or metal	Luteal	Ineligible - missing birth control
2015-18602	630604	CXCL8	1	4324.588790263245	Above	2015-02-12	0	19.6	Post	Post	0	20	Negative	NA	Negative	Positive	8	Positive	Negative	Negative	Negative	Seropositive	0.511	Negative	7.25	Completed high school	Regular income	Urban	Tile or metal	Luteal	Ineligible - missing birth control
2015-18602	630604	IL-1RA	100	902602.8206679727	Above	2015-02-12	0	19.6	Post	Post	0	20	Negative	NA	Negative	Positive	8	Positive	Negative	Negative	Negative	Seropositive	0.511	Negative	7.25	Completed high school	Regular income	Urban	Tile or metal	Luteal	Ineligible - missing birth control
2015-18602	630604	CXCL10	1	98.24492973454235	In	2015-02-12	0	19.6	Post	Post	0	20	Negative	NA	Negative	Positive	8	Positive	Negative	Negative	Negative	Seropositive	0.511	Negative	7.25	Completed high school	Regular income	Urban	Tile or metal	Luteal	Ineligible - missing birth control
2015-18602	630604	CXCL9	10	139.471825185896	In	2015-02-12	0	19.6	Post	Post	0	20	Negative	NA	Negative	Positive	8	Positive	Negative	Negative	Negative	Seropositive	0.511	Negative	7.25	Completed high school	Regular income	Urban	Tile or metal	Luteal	Ineligible - missing birth control
2015-18602	630604	CCL3	1	99.45035441950094	In	2015-02-12	0	19.6	Post	Post	0	20	Negative	NA	Negative	Positive	8	Positive	Negative	Negative	Negative	Seropositive	0.511	Negative	7.25	Completed high school	Regular income	Urban	Tile or metal	Luteal	Ineligible - missing birth control
2015-18602	630604	CCL4	1	39.59724306427255	In	2015-02-12	0	19.6	Post	Post	0	20	Negative	NA	Negative	Positive	8	Positive	Negative	Negative	Negative	Seropositive	0.511	Negative	7.25	Completed high school	Regular income	Urban	Tile or metal	Luteal	Ineligible - missing birth control
2015-18602	630604	CCL20	1	130.6196870786435	In	2015-02-12	0	19.6	Post	Post	0	20	Negative	NA	Negative	Positive	8	Positive	Negative	Negative	Negative	Seropositive	0.511	Negative	7.25	Completed high school	Regular income	Urban	Tile or metal	Luteal	Ineligible - missing birth control
2015-18602	630604	CCL5	10	196.823210930673	In	2015-02-12	0	19.6	Post	Post	0	20	Negative	NA	Negative	Positive	8	Positive	Negative	Negative	Negative	Seropositive	0.511	Negative	7.25	Completed high school	Regular income	Urban	Tile or metal	Luteal	Ineligible - missing birth control
2015-18602	630604	TNF	1	13.03494235770345	In	2015-02-12	0	19.6	Post	Post	0	20	Negative	NA	Negative	Positive	8	Positive	Negative	Negative	Negative	Seropositive	0.511	Negative	7.25	Completed high school	Regular income	Urban	Tile or metal	Luteal	Ineligible - missing birth control
2015-18618	630330	IFN-a2a	1	2	Below	2015-02-19	3	17	Pre	Pre	-689	7	Negative	None	Negative	Negative	0	Negative	Negative	Negative	Negative	Seropositive	0.248	Negative	0.17	Still in high school	No regular income	Urban	Tile or metal	Follicular	Eligible
2015-18618	630330	IFNg	1	2.145293237149635	In	2015-02-19	3	17	Pre	Pre	-689	7	Negative	None	Negative	Negative	0	Negative	Negative	Negative	Negative	Seropositive	0.248	Negative	0.17	Still in high school	No regular income	Urban	Tile or metal	Follicular	Eligible
2015-18618	630330	IL-10	1	0.07	Below	2015-02-19	3	17	Pre	Pre	-689	7	Negative	None	Negative	Negative	0	Negative	Negative	Negative	Negative	Seropositive	0.248	Negative	0.17	Still in high school	No regular income	Urban	Tile or metal	Follicular	Eligible
2015-18618	630330	IL-12p70	1	0.345	Below	2015-02-19	3	17	Pre	Pre	-689	7	Negative	None	Negative	Negative	0	Negative	Negative	Negative	Negative	Seropositive	0.248	Negative	0.17	Still in high school	No regular income	Urban	Tile or metal	Follicular	Eligible
2015-18618	630330	IL-17A	1	25.7654828659255	In	2015-02-19	3	17	Pre	Pre	-689	7	Negative	None	Negative	Negative	0	Negative	Negative	Negative	Negative	Seropositive	0.248	Negative	0.17	Still in high school	No regular income	Urban	Tile or metal	Follicular	Eligible
2015-18618	630330	IL-18	1	4000.19934225061	In	2015-02-19	3	17	Pre	Pre	-689	7	Negative	None	Negative	Negative	0	Negative	Negative	Negative	Negative	Seropositive	0.248	Negative	0.17	Still in high school	No regular income	Urban	Tile or metal	Follicular	Eligible
2015-18618	630330	IL-1a	1	66.54017895907695	In	2015-02-19	3	17	Pre	Pre	-689	7	Negative	None	Negative	Negative	0	Negative	Negative	Negative	Negative	Seropositive	0.248	Negative	0.17	Still in high school	No regular income	Urban	Tile or metal	Follicular	Eligible
2015-18618	630330	IL-1b	1	13.6135140648804	In	2015-02-19	3	17	Pre	Pre	-689	7	Negative	None	Negative	Negative	0	Negative	Negative	Negative	Negative	Seropositive	0.248	Negative	0.17	Still in high school	No regular income	Urban	Tile or metal	Follicular	Eligible
2015-18618	630330	IL-2	1	4.164772334159105	In	2015-02-19	3	17	Pre	Pre	-689	7	Negative	None	Negative	Negative	0	Negative	Negative	Negative	Negative	Seropositive	0.248	Negative	0.17	Still in high school	No regular income	Urban	Tile or metal	Follicular	Eligible
2015-18618	630330	IL-6	1	2.0810381533163698	In	2015-02-19	3	17	Pre	Pre	-689	7	Negative	None	Negative	Negative	0	Negative	Negative	Negative	Negative	Seropositive	0.248	Negative	0.17	Still in high school	No regular income	Urban	Tile or metal	Follicular	Eligible
2015-18618	630330	IL-7	1	1.89015933806156	In	2015-02-19	3	17	Pre	Pre	-689	7	Negative	None	Negative	Negative	0	Negative	Negative	Negative	Negative	Seropositive	0.248	Negative	0.17	Still in high school	No regular income	Urban	Tile or metal	Follicular	Eligible
2015-18618	630330	CXCL8	1	1902.217037499815	In	2015-02-19	3	17	Pre	Pre	-689	7	Negative	None	Negative	Negative	0	Negative	Negative	Negative	Negative	Seropositive	0.248	Negative	0.17	Still in high school	No regular income	Urban	Tile or metal	Follicular	Eligible
2015-18618	630330	IL-1RA	100	199601.1551502335	In	2015-02-19	3	17	Pre	Pre	-689	7	Negative	None	Negative	Negative	0	Negative	Negative	Negative	Negative	Seropositive	0.248	Negative	0.17	Still in high school	No regular income	Urban	Tile or metal	Follicular	Eligible
2015-18618	630330	CXCL10	1	392.5657883748445	In	2015-02-19	3	17	Pre	Pre	-689	7	Negative	None	Negative	Negative	0	Negative	Negative	Negative	Negative	Seropositive	0.248	Negative	0.17	Still in high school	No regular income	Urban	Tile or metal	Follicular	Eligible
2015-18618	630330	CXCL9	10	152.75163143987248	In	2015-02-19	3	17	Pre	Pre	-689	7	Negative	None	Negative	Negative	0	Negative	Negative	Negative	Negative	Seropositive	0.248	Negative	0.17	Still in high school	No regular income	Urban	Tile or metal	Follicular	Eligible
2015-18618	630330	CCL3	1	146.3653313634725	In	2015-02-19	3	17	Pre	Pre	-689	7	Negative	None	Negative	Negative	0	Negative	Negative	Negative	Negative	Seropositive	0.248	Negative	0.17	Still in high school	No regular income	Urban	Tile or metal	Follicular	Eligible
2015-18618	630330	CCL4	1	21.656712046856548	In	2015-02-19	3	17	Pre	Pre	-689	7	Negative	None	Negative	Negative	0	Negative	Negative	Negative	Negative	Seropositive	0.248	Negative	0.17	Still in high school	No regular income	Urban	Tile or metal	Follicular	Eligible
2015-18618	630330	CCL20	1	10.04531451127512	In	2015-02-19	3	17	Pre	Pre	-689	7	Negative	None	Negative	Negative	0	Negative	Negative	Negative	Negative	Seropositive	0.248	Negative	0.17	Still in high school	No regular income	Urban	Tile or metal	Follicular	Eligible
2015-18618	630330	CCL5	10	107.1413954819121	In	2015-02-19	3	17	Pre	Pre	-689	7	Negative	None	Negative	Negative	0	Negative	Negative	Negative	Negative	Seropositive	0.248	Negative	0.17	Still in high school	No regular income	Urban	Tile or metal	Follicular	Eligible
2015-18618	630330	TNF	1	2.43261514740524	In	2015-02-19	3	17	Pre	Pre	-689	7	Negative	None	Negative	Negative	0	Negative	Negative	Negative	Negative	Seropositive	0.248	Negative	0.17	Still in high school	No regular income	Urban	Tile or metal	Follicular	Eligible
2015-18630	630343	IFN-a2a	1	2	Below	2015-02-20	3	19.2	Pre	Pre	-70	25	Negative	None	Negative	Intermediate	5	Negative	Negative	Negative	Negative	Seropositive	0.321	Negative	15.81	Still in high school	No regular income	Rural	Tile or metal	Luteal	Eligible
2015-18630	630343	IFNg	1	4.58028853603439	In	2015-02-20	3	19.2	Pre	Pre	-70	25	Negative	None	Negative	Intermediate	5	Negative	Negative	Negative	Negative	Seropositive	0.321	Negative	15.81	Still in high school	No regular income	Rural	Tile or metal	Luteal	Eligible
2015-18630	630343	IL-10	1	0.1731963241494985	In	2015-02-20	3	19.2	Pre	Pre	-70	25	Negative	None	Negative	Intermediate	5	Negative	Negative	Negative	Negative	Seropositive	0.321	Negative	15.81	Still in high school	No regular income	Rural	Tile or metal	Luteal	Eligible
2015-18630	630343	IL-12p70	1	2.038890079370085	In	2015-02-20	3	19.2	Pre	Pre	-70	25	Negative	None	Negative	Intermediate	5	Negative	Negative	Negative	Negative	Seropositive	0.321	Negative	15.81	Still in high school	No regular income	Rural	Tile or metal	Luteal	Eligible
2015-18630	630343	IL-17A	1	1.3	Below	2015-02-20	3	19.2	Pre	Pre	-70	25	Negative	None	Negative	Intermediate	5	Negative	Negative	Negative	Negative	Seropositive	0.321	Negative	15.81	Still in high school	No regular income	Rural	Tile or metal	Luteal	Eligible
2015-18630	630343	IL-18	1	242.615510676584	In	2015-02-20	3	19.2	Pre	Pre	-70	25	Negative	None	Negative	Intermediate	5	Negative	Negative	Negative	Negative	Seropositive	0.321	Negative	15.81	Still in high school	No regular income	Rural	Tile or metal	Luteal	Eligible
2015-18630	630343	IL-1a	1	273.98487719288653	In	2015-02-20	3	19.2	Pre	Pre	-70	25	Negative	None	Negative	Intermediate	5	Negative	Negative	Negative	Negative	Seropositive	0.321	Negative	15.81	Still in high school	No regular income	Rural	Tile or metal	Luteal	Eligible
2015-18630	630343	IL-1b	1	127.6836986480925	In	2015-02-20	3	19.2	Pre	Pre	-70	25	Negative	None	Negative	Intermediate	5	Negative	Negative	Negative	Negative	Seropositive	0.321	Negative	15.81	Still in high school	No regular income	Rural	Tile or metal	Luteal	Eligible
2015-18630	630343	IL-2	1	6.2904154792669	In	2015-02-20	3	19.2	Pre	Pre	-70	25	Negative	None	Negative	Intermediate	5	Negative	Negative	Negative	Negative	Seropositive	0.321	Negative	15.81	Still in high school	No regular income	Rural	Tile or metal	Luteal	Eligible
2015-18630	630343	IL-6	1	8.7661099278514	In	2015-02-20	3	19.2	Pre	Pre	-70	25	Negative	None	Negative	Intermediate	5	Negative	Negative	Negative	Negative	Seropositive	0.321	Negative	15.81	Still in high school	No regular income	Rural	Tile or metal	Luteal	Eligible
2015-18630	630343	IL-7	1	0.75	Below	2015-02-20	3	19.2	Pre	Pre	-70	25	Negative	None	Negative	Intermediate	5	Negative	Negative	Negative	Negative	Seropositive	0.321	Negative	15.81	Still in high school	No regular income	Rural	Tile or metal	Luteal	Eligible
2015-18630	630343	CXCL8	1	1033.75445823638	In	2015-02-20	3	19.2	Pre	Pre	-70	25	Negative	None	Negative	Intermediate	5	Negative	Negative	Negative	Negative	Seropositive	0.321	Negative	15.81	Still in high school	No regular income	Rural	Tile or metal	Luteal	Eligible
2015-18630	630343	IL-1RA	100	165131.590229523	In	2015-02-20	3	19.2	Pre	Pre	-70	25	Negative	None	Negative	Intermediate	5	Negative	Negative	Negative	Negative	Seropositive	0.321	Negative	15.81	Still in high school	No regular income	Rural	Tile or metal	Luteal	Eligible
2015-18630	630343	CXCL10	1	15.5588670536326	In	2015-02-20	3	19.2	Pre	Pre	-70	25	Negative	None	Negative	Intermediate	5	Negative	Negative	Negative	Negative	Seropositive	0.321	Negative	15.81	Still in high school	No regular income	Rural	Tile or metal	Luteal	Eligible
2015-18630	630343	CXCL9	10	100.84301677389661	In	2015-02-20	3	19.2	Pre	Pre	-70	25	Negative	None	Negative	Intermediate	5	Negative	Negative	Negative	Negative	Seropositive	0.321	Negative	15.81	Still in high school	No regular income	Rural	Tile or metal	Luteal	Eligible
2015-18630	630343	CCL3	1	29.93731476031015	In	2015-02-20	3	19.2	Pre	Pre	-70	25	Negative	None	Negative	Intermediate	5	Negative	Negative	Negative	Negative	Seropositive	0.321	Negative	15.81	Still in high school	No regular income	Rural	Tile or metal	Luteal	Eligible
2015-18630	630343	CCL4	1	7.6983112756267005	In	2015-02-20	3	19.2	Pre	Pre	-70	25	Negative	None	Negative	Intermediate	5	Negative	Negative	Negative	Negative	Seropositive	0.321	Negative	15.81	Still in high school	No regular income	Rural	Tile or metal	Luteal	Eligible
2015-18630	630343	CCL20	1	23.63661899183235	In	2015-02-20	3	19.2	Pre	Pre	-70	25	Negative	None	Negative	Intermediate	5	Negative	Negative	Negative	Negative	Seropositive	0.321	Negative	15.81	Still in high school	No regular income	Rural	Tile or metal	Luteal	Eligible
2015-18630	630343	CCL5	10	95.53253458295664	In	2015-02-20	3	19.2	Pre	Pre	-70	25	Negative	None	Negative	Intermediate	5	Negative	Negative	Negative	Negative	Seropositive	0.321	Negative	15.81	Still in high school	No regular income	Rural	Tile or metal	Luteal	Eligible
2015-18630	630343	TNF	1	8.45080362402293	In	2015-02-20	3	19.2	Pre	Pre	-70	25	Negative	None	Negative	Intermediate	5	Negative	Negative	Negative	Negative	Seropositive	0.321	Negative	15.81	Still in high school	No regular income	Rural	Tile or metal	Luteal	Eligible
2015-18646	630675	IFN-a2a	1	4.6035549621414695	In	2015-02-26	0	20.9	Pre	Pre	NA	8	Negative	None	Negative	Negative	0	Negative	Negative	Negative	Negative	Seropositive	0.076	Negative	0.054	Completed high school	No regular income	Rural	Tile or metal	Follicular	Eligible
2015-18646	630675	IFNg	1	0.85	Below	2015-02-26	0	20.9	Pre	Pre	NA	8	Negative	None	Negative	Negative	0	Negative	Negative	Negative	Negative	Seropositive	0.076	Negative	0.054	Completed high school	No regular income	Rural	Tile or metal	Follicular	Eligible
2015-18646	630675	IL-10	1	0.07	Below	2015-02-26	0	20.9	Pre	Pre	NA	8	Negative	None	Negative	Negative	0	Negative	Negative	Negative	Negative	Seropositive	0.076	Negative	0.054	Completed high school	No regular income	Rural	Tile or metal	Follicular	Eligible
2015-18646	630675	IL-12p70	1	0.345	Below	2015-02-26	0	20.9	Pre	Pre	NA	8	Negative	None	Negative	Negative	0	Negative	Negative	Negative	Negative	Seropositive	0.076	Negative	0.054	Completed high school	No regular income	Rural	Tile or metal	Follicular	Eligible
2015-18646	630675	IL-17A	1	5.8455502881505	In	2015-02-26	0	20.9	Pre	Pre	NA	8	Negative	None	Negative	Negative	0	Negative	Negative	Negative	Negative	Seropositive	0.076	Negative	0.054	Completed high school	No regular income	Rural	Tile or metal	Follicular	Eligible
2015-18646	630675	IL-18	1	24.446697183035802	In	2015-02-26	0	20.9	Pre	Pre	NA	8	Negative	None	Negative	Negative	0	Negative	Negative	Negative	Negative	Seropositive	0.076	Negative	0.054	Completed high school	No regular income	Rural	Tile or metal	Follicular	Eligible
2015-18646	630675	IL-1a	1	31.9240872114223	In	2015-02-26	0	20.9	Pre	Pre	NA	8	Negative	None	Negative	Negative	0	Negative	Negative	Negative	Negative	Seropositive	0.076	Negative	0.054	Completed high school	No regular income	Rural	Tile or metal	Follicular	Eligible
2015-18646	630675	IL-1b	1	0.140454681260877	In	2015-02-26	0	20.9	Pre	Pre	NA	8	Negative	None	Negative	Negative	0	Negative	Negative	Negative	Negative	Seropositive	0.076	Negative	0.054	Completed high school	No regular income	Rural	Tile or metal	Follicular	Eligible
2015-18646	630675	IL-2	1	0.35	Below	2015-02-26	0	20.9	Pre	Pre	NA	8	Negative	None	Negative	Negative	0	Negative	Negative	Negative	Negative	Seropositive	0.076	Negative	0.054	Completed high school	No regular income	Rural	Tile or metal	Follicular	Eligible
2015-18646	630675	IL-6	1	0.260412790644364	In	2015-02-26	0	20.9	Pre	Pre	NA	8	Negative	None	Negative	Negative	0	Negative	Negative	Negative	Negative	Seropositive	0.076	Negative	0.054	Completed high school	No regular income	Rural	Tile or metal	Follicular	Eligible
2015-18646	630675	IL-7	1	3.877320935992325	In	2015-02-26	0	20.9	Pre	Pre	NA	8	Negative	None	Negative	Negative	0	Negative	Negative	Negative	Negative	Seropositive	0.076	Negative	0.054	Completed high school	No regular income	Rural	Tile or metal	Follicular	Eligible
2015-18646	630675	CXCL8	1	18.8555250944116	In	2015-02-26	0	20.9	Pre	Pre	NA	8	Negative	None	Negative	Negative	0	Negative	Negative	Negative	Negative	Seropositive	0.076	Negative	0.054	Completed high school	No regular income	Rural	Tile or metal	Follicular	Eligible
2015-18646	630675	IL-1RA	100	4134.580642473445	In	2015-02-26	0	20.9	Pre	Pre	NA	8	Negative	None	Negative	Negative	0	Negative	Negative	Negative	Negative	Seropositive	0.076	Negative	0.054	Completed high school	No regular income	Rural	Tile or metal	Follicular	Eligible
2015-18646	630675	CXCL10	1	71.0093888773775	In	2015-02-26	0	20.9	Pre	Pre	NA	8	Negative	None	Negative	Negative	0	Negative	Negative	Negative	Negative	Seropositive	0.076	Negative	0.054	Completed high school	No regular income	Rural	Tile or metal	Follicular	Eligible
2015-18646	630675	CXCL9	10	12.29338186397615	In	2015-02-26	0	20.9	Pre	Pre	NA	8	Negative	None	Negative	Negative	0	Negative	Negative	Negative	Negative	Seropositive	0.076	Negative	0.054	Completed high school	No regular income	Rural	Tile or metal	Follicular	Eligible
2015-18646	630675	CCL3	1	39.16177102805815	In	2015-02-26	0	20.9	Pre	Pre	NA	8	Negative	None	Negative	Negative	0	Negative	Negative	Negative	Negative	Seropositive	0.076	Negative	0.054	Completed high school	No regular income	Rural	Tile or metal	Follicular	Eligible
2015-18646	630675	CCL4	1	10.1299786432298	In	2015-02-26	0	20.9	Pre	Pre	NA	8	Negative	None	Negative	Negative	0	Negative	Negative	Negative	Negative	Seropositive	0.076	Negative	0.054	Completed high school	No regular income	Rural	Tile or metal	Follicular	Eligible
2015-18646	630675	CCL20	1	9.23627169147406	In	2015-02-26	0	20.9	Pre	Pre	NA	8	Negative	None	Negative	Negative	0	Negative	Negative	Negative	Negative	Seropositive	0.076	Negative	0.054	Completed high school	No regular income	Rural	Tile or metal	Follicular	Eligible
2015-18646	630675	CCL5	10	1.25	Below	2015-02-26	0	20.9	Pre	Pre	NA	8	Negative	None	Negative	Negative	0	Negative	Negative	Negative	Negative	Seropositive	0.076	Negative	0.054	Completed high school	No regular income	Rural	Tile or metal	Follicular	Eligible
2015-18646	630675	TNF	1	0.255	Below	2015-02-26	0	20.9	Pre	Pre	NA	8	Negative	None	Negative	Negative	0	Negative	Negative	Negative	Negative	Seropositive	0.076	Negative	0.054	Completed high school	No regular income	Rural	Tile or metal	Follicular	Eligible
2015-18658	630398	IFN-a2a	1	2	Below	2015-03-04	3	18.3	Pre	Pre	-617	26	Negative	None	Negative	Negative	0	Negative	Negative	Negative	Negative	Seropositive	0.469	Negative	10.96	Still in high school	Regular income	Urban	Tile or metal	Luteal	Eligible
2015-18658	630398	IFNg	1	0.85	Below	2015-03-04	3	18.3	Pre	Pre	-617	26	Negative	None	Negative	Negative	0	Negative	Negative	Negative	Negative	Seropositive	0.469	Negative	10.96	Still in high school	Regular income	Urban	Tile or metal	Luteal	Eligible
2015-18658	630398	IL-10	1	0.07	Below	2015-03-04	3	18.3	Pre	Pre	-617	26	Negative	None	Negative	Negative	0	Negative	Negative	Negative	Negative	Seropositive	0.469	Negative	10.96	Still in high school	Regular income	Urban	Tile or metal	Luteal	Eligible
2015-18658	630398	IL-12p70	1	0.7793534914928	In	2015-03-04	3	18.3	Pre	Pre	-617	26	Negative	None	Negative	Negative	0	Negative	Negative	Negative	Negative	Seropositive	0.469	Negative	10.96	Still in high school	Regular income	Urban	Tile or metal	Luteal	Eligible
2015-18658	630398	IL-17A	1	1.3	Below	2015-03-04	3	18.3	Pre	Pre	-617	26	Negative	None	Negative	Negative	0	Negative	Negative	Negative	Negative	Seropositive	0.469	Negative	10.96	Still in high school	Regular income	Urban	Tile or metal	Luteal	Eligible
2015-18658	630398	IL-18	1	6.63129067160337	In	2015-03-04	3	18.3	Pre	Pre	-617	26	Negative	None	Negative	Negative	0	Negative	Negative	Negative	Negative	Seropositive	0.469	Negative	10.96	Still in high school	Regular income	Urban	Tile or metal	Luteal	Eligible
2015-18658	630398	IL-1a	1	62.0094400853084	In	2015-03-04	3	18.3	Pre	Pre	-617	26	Negative	None	Negative	Negative	0	Negative	Negative	Negative	Negative	Seropositive	0.469	Negative	10.96	Still in high school	Regular income	Urban	Tile or metal	Luteal	Eligible
2015-18658	630398	IL-1b	1	2.002898508913965	In	2015-03-04	3	18.3	Pre	Pre	-617	26	Negative	None	Negative	Negative	0	Negative	Negative	Negative	Negative	Seropositive	0.469	Negative	10.96	Still in high school	Regular income	Urban	Tile or metal	Luteal	Eligible
2015-18658	630398	IL-2	1	1.6234223932796366	In	2015-03-04	3	18.3	Pre	Pre	-617	26	Negative	None	Negative	Negative	0	Negative	Negative	Negative	Negative	Seropositive	0.469	Negative	10.96	Still in high school	Regular income	Urban	Tile or metal	Luteal	Eligible
2015-18658	630398	IL-6	1	1.08394390180124	In	2015-03-04	3	18.3	Pre	Pre	-617	26	Negative	None	Negative	Negative	0	Negative	Negative	Negative	Negative	Seropositive	0.469	Negative	10.96	Still in high school	Regular income	Urban	Tile or metal	Luteal	Eligible
2015-18658	630398	IL-7	1	0.75	Below	2015-03-04	3	18.3	Pre	Pre	-617	26	Negative	None	Negative	Negative	0	Negative	Negative	Negative	Negative	Seropositive	0.469	Negative	10.96	Still in high school	Regular income	Urban	Tile or metal	Luteal	Eligible
2015-18658	630398	CXCL8	1	145.377300650497	In	2015-03-04	3	18.3	Pre	Pre	-617	26	Negative	None	Negative	Negative	0	Negative	Negative	Negative	Negative	Seropositive	0.469	Negative	10.96	Still in high school	Regular income	Urban	Tile or metal	Luteal	Eligible
2015-18658	630398	IL-1RA	100	4852.106298159935	In	2015-03-04	3	18.3	Pre	Pre	-617	26	Negative	None	Negative	Negative	0	Negative	Negative	Negative	Negative	Seropositive	0.469	Negative	10.96	Still in high school	Regular income	Urban	Tile or metal	Luteal	Eligible
2015-18658	630398	CXCL10	1	133.98589472722648	In	2015-03-04	3	18.3	Pre	Pre	-617	26	Negative	None	Negative	Negative	0	Negative	Negative	Negative	Negative	Seropositive	0.469	Negative	10.96	Still in high school	Regular income	Urban	Tile or metal	Luteal	Eligible
2015-18658	630398	CXCL9	10	34.845204278350096	In	2015-03-04	3	18.3	Pre	Pre	-617	26	Negative	None	Negative	Negative	0	Negative	Negative	Negative	Negative	Seropositive	0.469	Negative	10.96	Still in high school	Regular income	Urban	Tile or metal	Luteal	Eligible
2015-18658	630398	CCL3	1	7.9651223502932	In	2015-03-04	3	18.3	Pre	Pre	-617	26	Negative	None	Negative	Negative	0	Negative	Negative	Negative	Negative	Seropositive	0.469	Negative	10.96	Still in high school	Regular income	Urban	Tile or metal	Luteal	Eligible
2015-18658	630398	CCL4	1	1.24632661028143	In	2015-03-04	3	18.3	Pre	Pre	-617	26	Negative	None	Negative	Negative	0	Negative	Negative	Negative	Negative	Seropositive	0.469	Negative	10.96	Still in high school	Regular income	Urban	Tile or metal	Luteal	Eligible
2015-18658	630398	CCL20	1	42.63893052740185	In	2015-03-04	3	18.3	Pre	Pre	-617	26	Negative	None	Negative	Negative	0	Negative	Negative	Negative	Negative	Seropositive	0.469	Negative	10.96	Still in high school	Regular income	Urban	Tile or metal	Luteal	Eligible
2015-18658	630398	CCL5	10	1.25	Below	2015-03-04	3	18.3	Pre	Pre	-617	26	Negative	None	Negative	Negative	0	Negative	Negative	Negative	Negative	Seropositive	0.469	Negative	10.96	Still in high school	Regular income	Urban	Tile or metal	Luteal	Eligible
2015-18658	630398	TNF	1	4.375979701381826	In	2015-03-04	3	18.3	Pre	Pre	-617	26	Negative	None	Negative	Negative	0	Negative	Negative	Negative	Negative	Seropositive	0.469	Negative	10.96	Still in high school	Regular income	Urban	Tile or metal	Luteal	Eligible
2015-18674	630066	IFN-a2a	1	2	Below	2015-03-06	6	18.5	Pre	Pre	-56	17	Negative	None	Negative	Negative	0	Negative	Negative	Negative	Negative	Seropositive	0.346	Negative	11.43	Still in high school	No regular income	Rural	Tile or metal	Luteal	Eligible
2015-18674	630066	IFNg	1	0.85	Below	2015-03-06	6	18.5	Pre	Pre	-56	17	Negative	None	Negative	Negative	0	Negative	Negative	Negative	Negative	Seropositive	0.346	Negative	11.43	Still in high school	No regular income	Rural	Tile or metal	Luteal	Eligible
2015-18674	630066	IL-10	1	0.07	Below	2015-03-06	6	18.5	Pre	Pre	-56	17	Negative	None	Negative	Negative	0	Negative	Negative	Negative	Negative	Seropositive	0.346	Negative	11.43	Still in high school	No regular income	Rural	Tile or metal	Luteal	Eligible
2015-18674	630066	IL-12p70	1	0.345	Below	2015-03-06	6	18.5	Pre	Pre	-56	17	Negative	None	Negative	Negative	0	Negative	Negative	Negative	Negative	Seropositive	0.346	Negative	11.43	Still in high school	No regular income	Rural	Tile or metal	Luteal	Eligible
2015-18674	630066	IL-17A	1	1.3	Below	2015-03-06	6	18.5	Pre	Pre	-56	17	Negative	None	Negative	Negative	0	Negative	Negative	Negative	Negative	Seropositive	0.346	Negative	11.43	Still in high school	No regular income	Rural	Tile or metal	Luteal	Eligible
2015-18674	630066	IL-18	1	101.07655736072725	In	2015-03-06	6	18.5	Pre	Pre	-56	17	Negative	None	Negative	Negative	0	Negative	Negative	Negative	Negative	Seropositive	0.346	Negative	11.43	Still in high school	No regular income	Rural	Tile or metal	Luteal	Eligible
2015-18674	630066	IL-1a	1	46.4354043862916	In	2015-03-06	6	18.5	Pre	Pre	-56	17	Negative	None	Negative	Negative	0	Negative	Negative	Negative	Negative	Seropositive	0.346	Negative	11.43	Still in high school	No regular income	Rural	Tile or metal	Luteal	Eligible
2015-18674	630066	IL-1b	1	1.3456428211155451	In	2015-03-06	6	18.5	Pre	Pre	-56	17	Negative	None	Negative	Negative	0	Negative	Negative	Negative	Negative	Seropositive	0.346	Negative	11.43	Still in high school	No regular income	Rural	Tile or metal	Luteal	Eligible
2015-18674	630066	IL-2	1	0.623570455545695	In	2015-03-06	6	18.5	Pre	Pre	-56	17	Negative	None	Negative	Negative	0	Negative	Negative	Negative	Negative	Seropositive	0.346	Negative	11.43	Still in high school	No regular income	Rural	Tile or metal	Luteal	Eligible
2015-18674	630066	IL-6	1	0.739906910911597	In	2015-03-06	6	18.5	Pre	Pre	-56	17	Negative	None	Negative	Negative	0	Negative	Negative	Negative	Negative	Seropositive	0.346	Negative	11.43	Still in high school	No regular income	Rural	Tile or metal	Luteal	Eligible
2015-18674	630066	IL-7	1	0.75	Below	2015-03-06	6	18.5	Pre	Pre	-56	17	Negative	None	Negative	Negative	0	Negative	Negative	Negative	Negative	Seropositive	0.346	Negative	11.43	Still in high school	No regular income	Rural	Tile or metal	Luteal	Eligible
2015-18674	630066	CXCL8	1	90.88905818428864	In	2015-03-06	6	18.5	Pre	Pre	-56	17	Negative	None	Negative	Negative	0	Negative	Negative	Negative	Negative	Seropositive	0.346	Negative	11.43	Still in high school	No regular income	Rural	Tile or metal	Luteal	Eligible
2015-18674	630066	IL-1RA	100	12794.095586105776	In	2015-03-06	6	18.5	Pre	Pre	-56	17	Negative	None	Negative	Negative	0	Negative	Negative	Negative	Negative	Seropositive	0.346	Negative	11.43	Still in high school	No regular income	Rural	Tile or metal	Luteal	Eligible
2015-18674	630066	CXCL10	1	55.7980957554517	In	2015-03-06	6	18.5	Pre	Pre	-56	17	Negative	None	Negative	Negative	0	Negative	Negative	Negative	Negative	Seropositive	0.346	Negative	11.43	Still in high school	No regular income	Rural	Tile or metal	Luteal	Eligible
2015-18674	630066	CXCL9	10	21.875908659055252	In	2015-03-06	6	18.5	Pre	Pre	-56	17	Negative	None	Negative	Negative	0	Negative	Negative	Negative	Negative	Seropositive	0.346	Negative	11.43	Still in high school	No regular income	Rural	Tile or metal	Luteal	Eligible
2015-18674	630066	CCL3	1	5.803869037236745	In	2015-03-06	6	18.5	Pre	Pre	-56	17	Negative	None	Negative	Negative	0	Negative	Negative	Negative	Negative	Seropositive	0.346	Negative	11.43	Still in high school	No regular income	Rural	Tile or metal	Luteal	Eligible
2015-18674	630066	CCL4	1	0.75	Below	2015-03-06	6	18.5	Pre	Pre	-56	17	Negative	None	Negative	Negative	0	Negative	Negative	Negative	Negative	Seropositive	0.346	Negative	11.43	Still in high school	No regular income	Rural	Tile or metal	Luteal	Eligible
2015-18674	630066	CCL20	1	6.0957601365369545	In	2015-03-06	6	18.5	Pre	Pre	-56	17	Negative	None	Negative	Negative	0	Negative	Negative	Negative	Negative	Seropositive	0.346	Negative	11.43	Still in high school	No regular income	Rural	Tile or metal	Luteal	Eligible
2015-18674	630066	CCL5	10	12.84667737710157	In	2015-03-06	6	18.5	Pre	Pre	-56	17	Negative	None	Negative	Negative	0	Negative	Negative	Negative	Negative	Seropositive	0.346	Negative	11.43	Still in high school	No regular income	Rural	Tile or metal	Luteal	Eligible
2015-18674	630066	TNF	1	0.255	Below	2015-03-06	6	18.5	Pre	Pre	-56	17	Negative	None	Negative	Negative	0	Negative	Negative	Negative	Negative	Seropositive	0.346	Negative	11.43	Still in high school	No regular income	Rural	Tile or metal	Luteal	Eligible
2015-18690	630747	IFN-a2a	1	2	Below	2015-03-06	0	20.2	Pre	Pre	NA	19	Negative	None	Negative	Negative	0	Negative	Negative	Negative	Negative	Seropositive	0.403	Negative	11.35	Still in high school	No regular income	Rural	Tile or metal	Luteal	Eligible
2015-18690	630747	IFNg	1	1.396704391265135	In	2015-03-06	0	20.2	Pre	Pre	NA	19	Negative	None	Negative	Negative	0	Negative	Negative	Negative	Negative	Seropositive	0.403	Negative	11.35	Still in high school	No regular income	Rural	Tile or metal	Luteal	Eligible
2015-18690	630747	IL-10	1	0.07	Below	2015-03-06	0	20.2	Pre	Pre	NA	19	Negative	None	Negative	Negative	0	Negative	Negative	Negative	Negative	Seropositive	0.403	Negative	11.35	Still in high school	No regular income	Rural	Tile or metal	Luteal	Eligible
2015-18690	630747	IL-12p70	1	0.345	Below	2015-03-06	0	20.2	Pre	Pre	NA	19	Negative	None	Negative	Negative	0	Negative	Negative	Negative	Negative	Seropositive	0.403	Negative	11.35	Still in high school	No regular income	Rural	Tile or metal	Luteal	Eligible
2015-18690	630747	IL-17A	1	11.4728910714907	In	2015-03-06	0	20.2	Pre	Pre	NA	19	Negative	None	Negative	Negative	0	Negative	Negative	Negative	Negative	Seropositive	0.403	Negative	11.35	Still in high school	No regular income	Rural	Tile or metal	Luteal	Eligible
2015-18690	630747	IL-18	1	6437.6987486579	In	2015-03-06	0	20.2	Pre	Pre	NA	19	Negative	None	Negative	Negative	0	Negative	Negative	Negative	Negative	Seropositive	0.403	Negative	11.35	Still in high school	No regular income	Rural	Tile or metal	Luteal	Eligible
2015-18690	630747	IL-1a	1	42.8907538532026	In	2015-03-06	0	20.2	Pre	Pre	NA	19	Negative	None	Negative	Negative	0	Negative	Negative	Negative	Negative	Seropositive	0.403	Negative	11.35	Still in high school	No regular income	Rural	Tile or metal	Luteal	Eligible
2015-18690	630747	IL-1b	1	33.0213237281546	In	2015-03-06	0	20.2	Pre	Pre	NA	19	Negative	None	Negative	Negative	0	Negative	Negative	Negative	Negative	Seropositive	0.403	Negative	11.35	Still in high school	No regular income	Rural	Tile or metal	Luteal	Eligible
2015-18690	630747	IL-2	1	2.03996489580258	In	2015-03-06	0	20.2	Pre	Pre	NA	19	Negative	None	Negative	Negative	0	Negative	Negative	Negative	Negative	Seropositive	0.403	Negative	11.35	Still in high school	No regular income	Rural	Tile or metal	Luteal	Eligible
2015-18690	630747	IL-6	1	29.2601877811295	In	2015-03-06	0	20.2	Pre	Pre	NA	19	Negative	None	Negative	Negative	0	Negative	Negative	Negative	Negative	Seropositive	0.403	Negative	11.35	Still in high school	No regular income	Rural	Tile or metal	Luteal	Eligible
2015-18690	630747	IL-7	1	6.478334500118544	In	2015-03-06	0	20.2	Pre	Pre	NA	19	Negative	None	Negative	Negative	0	Negative	Negative	Negative	Negative	Seropositive	0.403	Negative	11.35	Still in high school	No regular income	Rural	Tile or metal	Luteal	Eligible
2015-18690	630747	CXCL8	1	861.0106083298845	In	2015-03-06	0	20.2	Pre	Pre	NA	19	Negative	None	Negative	Negative	0	Negative	Negative	Negative	Negative	Seropositive	0.403	Negative	11.35	Still in high school	No regular income	Rural	Tile or metal	Luteal	Eligible
2015-18690	630747	IL-1RA	100	169245.045391082	In	2015-03-06	0	20.2	Pre	Pre	NA	19	Negative	None	Negative	Negative	0	Negative	Negative	Negative	Negative	Seropositive	0.403	Negative	11.35	Still in high school	No regular income	Rural	Tile or metal	Luteal	Eligible
2015-18690	630747	CXCL10	1	1346.108500347585	In	2015-03-06	0	20.2	Pre	Pre	NA	19	Negative	None	Negative	Negative	0	Negative	Negative	Negative	Negative	Seropositive	0.403	Negative	11.35	Still in high school	No regular income	Rural	Tile or metal	Luteal	Eligible
2015-18690	630747	CXCL9	10	155.906631932036	In	2015-03-06	0	20.2	Pre	Pre	NA	19	Negative	None	Negative	Negative	0	Negative	Negative	Negative	Negative	Seropositive	0.403	Negative	11.35	Still in high school	No regular income	Rural	Tile or metal	Luteal	Eligible
2015-18690	630747	CCL3	1	66.7592170541771	In	2015-03-06	0	20.2	Pre	Pre	NA	19	Negative	None	Negative	Negative	0	Negative	Negative	Negative	Negative	Seropositive	0.403	Negative	11.35	Still in high school	No regular income	Rural	Tile or metal	Luteal	Eligible
2015-18690	630747	CCL4	1	17.765746836843448	In	2015-03-06	0	20.2	Pre	Pre	NA	19	Negative	None	Negative	Negative	0	Negative	Negative	Negative	Negative	Seropositive	0.403	Negative	11.35	Still in high school	No regular income	Rural	Tile or metal	Luteal	Eligible
2015-18690	630747	CCL20	1	115.221304809209	In	2015-03-06	0	20.2	Pre	Pre	NA	19	Negative	None	Negative	Negative	0	Negative	Negative	Negative	Negative	Seropositive	0.403	Negative	11.35	Still in high school	No regular income	Rural	Tile or metal	Luteal	Eligible
2015-18690	630747	CCL5	10	95.85684724509646	In	2015-03-06	0	20.2	Pre	Pre	NA	19	Negative	None	Negative	Negative	0	Negative	Negative	Negative	Negative	Seropositive	0.403	Negative	11.35	Still in high school	No regular income	Rural	Tile or metal	Luteal	Eligible
2015-18690	630747	TNF	1	1.1015619388696	In	2015-03-06	0	20.2	Pre	Pre	NA	19	Negative	None	Negative	Negative	0	Negative	Negative	Negative	Negative	Seropositive	0.403	Negative	11.35	Still in high school	No regular income	Rural	Tile or metal	Luteal	Eligible
2015-18694	630750	IFN-a2a	1	2	Below	2015-03-06	0	18.6	Pre	Pre	NA	6	Negative	None	Negative	Negative	0	Negative	Negative	Negative	Negative	Seropositive	0.134	Negative	0.087	Still in high school	Regular income	Rural	Tile or metal	Follicular	Eligible
2015-18694	630750	IFNg	1	0.85	Below	2015-03-06	0	18.6	Pre	Pre	NA	6	Negative	None	Negative	Negative	0	Negative	Negative	Negative	Negative	Seropositive	0.134	Negative	0.087	Still in high school	Regular income	Rural	Tile or metal	Follicular	Eligible
2015-18694	630750	IL-10	1	0.07	Below	2015-03-06	0	18.6	Pre	Pre	NA	6	Negative	None	Negative	Negative	0	Negative	Negative	Negative	Negative	Seropositive	0.134	Negative	0.087	Still in high school	Regular income	Rural	Tile or metal	Follicular	Eligible
2015-18694	630750	IL-12p70	1	0.345	Below	2015-03-06	0	18.6	Pre	Pre	NA	6	Negative	None	Negative	Negative	0	Negative	Negative	Negative	Negative	Seropositive	0.134	Negative	0.087	Still in high school	Regular income	Rural	Tile or metal	Follicular	Eligible
2015-18694	630750	IL-17A	1	3.31061635944536	In	2015-03-06	0	18.6	Pre	Pre	NA	6	Negative	None	Negative	Negative	0	Negative	Negative	Negative	Negative	Seropositive	0.134	Negative	0.087	Still in high school	Regular income	Rural	Tile or metal	Follicular	Eligible
2015-18694	630750	IL-18	1	2851.9127544747353	In	2015-03-06	0	18.6	Pre	Pre	NA	6	Negative	None	Negative	Negative	0	Negative	Negative	Negative	Negative	Seropositive	0.134	Negative	0.087	Still in high school	Regular income	Rural	Tile or metal	Follicular	Eligible
2015-18694	630750	IL-1a	1	16.213130169840703	In	2015-03-06	0	18.6	Pre	Pre	NA	6	Negative	None	Negative	Negative	0	Negative	Negative	Negative	Negative	Seropositive	0.134	Negative	0.087	Still in high school	Regular income	Rural	Tile or metal	Follicular	Eligible
2015-18694	630750	IL-1b	1	8.92201390656113	In	2015-03-06	0	18.6	Pre	Pre	NA	6	Negative	None	Negative	Negative	0	Negative	Negative	Negative	Negative	Seropositive	0.134	Negative	0.087	Still in high school	Regular income	Rural	Tile or metal	Follicular	Eligible
2015-18694	630750	IL-2	1	0.35	Below	2015-03-06	0	18.6	Pre	Pre	NA	6	Negative	None	Negative	Negative	0	Negative	Negative	Negative	Negative	Seropositive	0.134	Negative	0.087	Still in high school	Regular income	Rural	Tile or metal	Follicular	Eligible
2015-18694	630750	IL-6	1	1.15395255659002	In	2015-03-06	0	18.6	Pre	Pre	NA	6	Negative	None	Negative	Negative	0	Negative	Negative	Negative	Negative	Seropositive	0.134	Negative	0.087	Still in high school	Regular income	Rural	Tile or metal	Follicular	Eligible
2015-18694	630750	IL-7	1	0.75	Below	2015-03-06	0	18.6	Pre	Pre	NA	6	Negative	None	Negative	Negative	0	Negative	Negative	Negative	Negative	Seropositive	0.134	Negative	0.087	Still in high school	Regular income	Rural	Tile or metal	Follicular	Eligible
2015-18694	630750	CXCL8	1	126.38690906708351	In	2015-03-06	0	18.6	Pre	Pre	NA	6	Negative	None	Negative	Negative	0	Negative	Negative	Negative	Negative	Seropositive	0.134	Negative	0.087	Still in high school	Regular income	Rural	Tile or metal	Follicular	Eligible
2015-18694	630750	IL-1RA	100	113694.82341820849	In	2015-03-06	0	18.6	Pre	Pre	NA	6	Negative	None	Negative	Negative	0	Negative	Negative	Negative	Negative	Seropositive	0.134	Negative	0.087	Still in high school	Regular income	Rural	Tile or metal	Follicular	Eligible
2015-18694	630750	CXCL10	1	22.0851084597588	In	2015-03-06	0	18.6	Pre	Pre	NA	6	Negative	None	Negative	Negative	0	Negative	Negative	Negative	Negative	Seropositive	0.134	Negative	0.087	Still in high school	Regular income	Rural	Tile or metal	Follicular	Eligible
2015-18694	630750	CXCL9	10	42.380662287110255	In	2015-03-06	0	18.6	Pre	Pre	NA	6	Negative	None	Negative	Negative	0	Negative	Negative	Negative	Negative	Seropositive	0.134	Negative	0.087	Still in high school	Regular income	Rural	Tile or metal	Follicular	Eligible
2015-18694	630750	CCL3	1	62.950169706801105	In	2015-03-06	0	18.6	Pre	Pre	NA	6	Negative	None	Negative	Negative	0	Negative	Negative	Negative	Negative	Seropositive	0.134	Negative	0.087	Still in high school	Regular income	Rural	Tile or metal	Follicular	Eligible
2015-18694	630750	CCL4	1	11.9250886216993	In	2015-03-06	0	18.6	Pre	Pre	NA	6	Negative	None	Negative	Negative	0	Negative	Negative	Negative	Negative	Seropositive	0.134	Negative	0.087	Still in high school	Regular income	Rural	Tile or metal	Follicular	Eligible
2015-18694	630750	CCL20	1	7.97683712843252	In	2015-03-06	0	18.6	Pre	Pre	NA	6	Negative	None	Negative	Negative	0	Negative	Negative	Negative	Negative	Seropositive	0.134	Negative	0.087	Still in high school	Regular income	Rural	Tile or metal	Follicular	Eligible
2015-18694	630750	CCL5	10	66.3708586091922	In	2015-03-06	0	18.6	Pre	Pre	NA	6	Negative	None	Negative	Negative	0	Negative	Negative	Negative	Negative	Seropositive	0.134	Negative	0.087	Still in high school	Regular income	Rural	Tile or metal	Follicular	Eligible
2015-18694	630750	TNF	1	0.255	Below	2015-03-06	0	18.6	Pre	Pre	NA	6	Negative	None	Negative	Negative	0	Negative	Negative	Negative	Negative	Seropositive	0.134	Negative	0.087	Still in high school	Regular income	Rural	Tile or metal	Follicular	Eligible
2015-18702	630734	IFN-a2a	1	3.473154533600375	In	2015-03-09	0	19.7	Pre	Pre	-524	6	Negative	None	Negative	Negative	0	Negative	Negative	Negative	Negative	Seropositive	0.582	Negative	0.055	Still in high school	No regular income	Rural	Not tile or metal	Follicular	Eligible
2015-18702	630734	IFNg	1	0.85	Below	2015-03-09	0	19.7	Pre	Pre	-524	6	Negative	None	Negative	Negative	0	Negative	Negative	Negative	Negative	Seropositive	0.582	Negative	0.055	Still in high school	No regular income	Rural	Not tile or metal	Follicular	Eligible
2015-18702	630734	IL-10	1	0.07	Below	2015-03-09	0	19.7	Pre	Pre	-524	6	Negative	None	Negative	Negative	0	Negative	Negative	Negative	Negative	Seropositive	0.582	Negative	0.055	Still in high school	No regular income	Rural	Not tile or metal	Follicular	Eligible
2015-18702	630734	IL-12p70	1	0.345	Below	2015-03-09	0	19.7	Pre	Pre	-524	6	Negative	None	Negative	Negative	0	Negative	Negative	Negative	Negative	Seropositive	0.582	Negative	0.055	Still in high school	No regular income	Rural	Not tile or metal	Follicular	Eligible
2015-18702	630734	IL-17A	1	6.133745182907051	In	2015-03-09	0	19.7	Pre	Pre	-524	6	Negative	None	Negative	Negative	0	Negative	Negative	Negative	Negative	Seropositive	0.582	Negative	0.055	Still in high school	No regular income	Rural	Not tile or metal	Follicular	Eligible
2015-18702	630734	IL-18	1	395.436932790196	In	2015-03-09	0	19.7	Pre	Pre	-524	6	Negative	None	Negative	Negative	0	Negative	Negative	Negative	Negative	Seropositive	0.582	Negative	0.055	Still in high school	No regular income	Rural	Not tile or metal	Follicular	Eligible
2015-18702	630734	IL-1a	1	59.191651158238756	In	2015-03-09	0	19.7	Pre	Pre	-524	6	Negative	None	Negative	Negative	0	Negative	Negative	Negative	Negative	Seropositive	0.582	Negative	0.055	Still in high school	No regular income	Rural	Not tile or metal	Follicular	Eligible
2015-18702	630734	IL-1b	1	8.55789757285361	In	2015-03-09	0	19.7	Pre	Pre	-524	6	Negative	None	Negative	Negative	0	Negative	Negative	Negative	Negative	Seropositive	0.582	Negative	0.055	Still in high school	No regular income	Rural	Not tile or metal	Follicular	Eligible
2015-18702	630734	IL-2	1	0.35	Below	2015-03-09	0	19.7	Pre	Pre	-524	6	Negative	None	Negative	Negative	0	Negative	Negative	Negative	Negative	Seropositive	0.582	Negative	0.055	Still in high school	No regular income	Rural	Not tile or metal	Follicular	Eligible
2015-18702	630734	IL-6	1	8.753811153887945	In	2015-03-09	0	19.7	Pre	Pre	-524	6	Negative	None	Negative	Negative	0	Negative	Negative	Negative	Negative	Seropositive	0.582	Negative	0.055	Still in high school	No regular income	Rural	Not tile or metal	Follicular	Eligible
2015-18702	630734	IL-7	1	2.559737907956415	In	2015-03-09	0	19.7	Pre	Pre	-524	6	Negative	None	Negative	Negative	0	Negative	Negative	Negative	Negative	Seropositive	0.582	Negative	0.055	Still in high school	No regular income	Rural	Not tile or metal	Follicular	Eligible
2015-18702	630734	CXCL8	1	265.1366512643775	In	2015-03-09	0	19.7	Pre	Pre	-524	6	Negative	None	Negative	Negative	0	Negative	Negative	Negative	Negative	Seropositive	0.582	Negative	0.055	Still in high school	No regular income	Rural	Not tile or metal	Follicular	Eligible
2015-18702	630734	IL-1RA	100	22936.72595721555	In	2015-03-09	0	19.7	Pre	Pre	-524	6	Negative	None	Negative	Negative	0	Negative	Negative	Negative	Negative	Seropositive	0.582	Negative	0.055	Still in high school	No regular income	Rural	Not tile or metal	Follicular	Eligible
2015-18702	630734	CXCL10	1	145.8320453260805	In	2015-03-09	0	19.7	Pre	Pre	-524	6	Negative	None	Negative	Negative	0	Negative	Negative	Negative	Negative	Seropositive	0.582	Negative	0.055	Still in high school	No regular income	Rural	Not tile or metal	Follicular	Eligible
2015-18702	630734	CXCL9	10	83.5438225228144	In	2015-03-09	0	19.7	Pre	Pre	-524	6	Negative	None	Negative	Negative	0	Negative	Negative	Negative	Negative	Seropositive	0.582	Negative	0.055	Still in high school	No regular income	Rural	Not tile or metal	Follicular	Eligible
2015-18702	630734	CCL3	1	41.850047226919195	In	2015-03-09	0	19.7	Pre	Pre	-524	6	Negative	None	Negative	Negative	0	Negative	Negative	Negative	Negative	Seropositive	0.582	Negative	0.055	Still in high school	No regular income	Rural	Not tile or metal	Follicular	Eligible
2015-18702	630734	CCL4	1	9.316568852379726	In	2015-03-09	0	19.7	Pre	Pre	-524	6	Negative	None	Negative	Negative	0	Negative	Negative	Negative	Negative	Seropositive	0.582	Negative	0.055	Still in high school	No regular income	Rural	Not tile or metal	Follicular	Eligible
2015-18702	630734	CCL20	1	29.63208938758435	In	2015-03-09	0	19.7	Pre	Pre	-524	6	Negative	None	Negative	Negative	0	Negative	Negative	Negative	Negative	Seropositive	0.582	Negative	0.055	Still in high school	No regular income	Rural	Not tile or metal	Follicular	Eligible
2015-18702	630734	CCL5	10	35.44816190334185	In	2015-03-09	0	19.7	Pre	Pre	-524	6	Negative	None	Negative	Negative	0	Negative	Negative	Negative	Negative	Seropositive	0.582	Negative	0.055	Still in high school	No regular income	Rural	Not tile or metal	Follicular	Eligible
2015-18702	630734	TNF	1	0.255	Below	2015-03-09	0	19.7	Pre	Pre	-524	6	Negative	None	Negative	Negative	0	Negative	Negative	Negative	Negative	Seropositive	0.582	Negative	0.055	Still in high school	No regular income	Rural	Not tile or metal	Follicular	Eligible
2015-18706	630372	IFN-a2a	1	2	Below	2015-03-09	3	16.6	Pre	Pre	-1133	5	Negative	None	Negative	Positive	8	Negative	Negative	Negative	Negative	Seropositive	0.512	Negative	0.1	Still in high school	Regular income	Urban	Tile or metal	Follicular	Eligible
2015-18706	630372	IFNg	1	0.85	Below	2015-03-09	3	16.6	Pre	Pre	-1133	5	Negative	None	Negative	Positive	8	Negative	Negative	Negative	Negative	Seropositive	0.512	Negative	0.1	Still in high school	Regular income	Urban	Tile or metal	Follicular	Eligible
2015-18706	630372	IL-10	1	0.07	Below	2015-03-09	3	16.6	Pre	Pre	-1133	5	Negative	None	Negative	Positive	8	Negative	Negative	Negative	Negative	Seropositive	0.512	Negative	0.1	Still in high school	Regular income	Urban	Tile or metal	Follicular	Eligible
2015-18706	630372	IL-12p70	1	0.345	Below	2015-03-09	3	16.6	Pre	Pre	-1133	5	Negative	None	Negative	Positive	8	Negative	Negative	Negative	Negative	Seropositive	0.512	Negative	0.1	Still in high school	Regular income	Urban	Tile or metal	Follicular	Eligible
2015-18706	630372	IL-17A	1	1.3	Below	2015-03-09	3	16.6	Pre	Pre	-1133	5	Negative	None	Negative	Positive	8	Negative	Negative	Negative	Negative	Seropositive	0.512	Negative	0.1	Still in high school	Regular income	Urban	Tile or metal	Follicular	Eligible
2015-18706	630372	IL-18	1	89.0403520713764	In	2015-03-09	3	16.6	Pre	Pre	-1133	5	Negative	None	Negative	Positive	8	Negative	Negative	Negative	Negative	Seropositive	0.512	Negative	0.1	Still in high school	Regular income	Urban	Tile or metal	Follicular	Eligible
2015-18706	630372	IL-1a	1	231.5070906757745	In	2015-03-09	3	16.6	Pre	Pre	-1133	5	Negative	None	Negative	Positive	8	Negative	Negative	Negative	Negative	Seropositive	0.512	Negative	0.1	Still in high school	Regular income	Urban	Tile or metal	Follicular	Eligible
2015-18706	630372	IL-1b	1	15.53612843078025	In	2015-03-09	3	16.6	Pre	Pre	-1133	5	Negative	None	Negative	Positive	8	Negative	Negative	Negative	Negative	Seropositive	0.512	Negative	0.1	Still in high school	Regular income	Urban	Tile or metal	Follicular	Eligible
2015-18706	630372	IL-2	1	1.513356108449425	In	2015-03-09	3	16.6	Pre	Pre	-1133	5	Negative	None	Negative	Positive	8	Negative	Negative	Negative	Negative	Seropositive	0.512	Negative	0.1	Still in high school	Regular income	Urban	Tile or metal	Follicular	Eligible
2015-18706	630372	IL-6	1	1.6425097551286099	In	2015-03-09	3	16.6	Pre	Pre	-1133	5	Negative	None	Negative	Positive	8	Negative	Negative	Negative	Negative	Seropositive	0.512	Negative	0.1	Still in high school	Regular income	Urban	Tile or metal	Follicular	Eligible
2015-18706	630372	IL-7	1	0.75	Below	2015-03-09	3	16.6	Pre	Pre	-1133	5	Negative	None	Negative	Positive	8	Negative	Negative	Negative	Negative	Seropositive	0.512	Negative	0.1	Still in high school	Regular income	Urban	Tile or metal	Follicular	Eligible
2015-18706	630372	CXCL8	1	232.9263520544545	In	2015-03-09	3	16.6	Pre	Pre	-1133	5	Negative	None	Negative	Positive	8	Negative	Negative	Negative	Negative	Seropositive	0.512	Negative	0.1	Still in high school	Regular income	Urban	Tile or metal	Follicular	Eligible
2015-18706	630372	IL-1RA	100	107676.1744578865	In	2015-03-09	3	16.6	Pre	Pre	-1133	5	Negative	None	Negative	Positive	8	Negative	Negative	Negative	Negative	Seropositive	0.512	Negative	0.1	Still in high school	Regular income	Urban	Tile or metal	Follicular	Eligible
2015-18706	630372	CXCL10	1	0.801611356165072	In	2015-03-09	3	16.6	Pre	Pre	-1133	5	Negative	None	Negative	Positive	8	Negative	Negative	Negative	Negative	Seropositive	0.512	Negative	0.1	Still in high school	Regular income	Urban	Tile or metal	Follicular	Eligible
2015-18706	630372	CXCL9	10	87.28479642872216	In	2015-03-09	3	16.6	Pre	Pre	-1133	5	Negative	None	Negative	Positive	8	Negative	Negative	Negative	Negative	Seropositive	0.512	Negative	0.1	Still in high school	Regular income	Urban	Tile or metal	Follicular	Eligible
2015-18706	630372	CCL3	1	20.606112764036148	In	2015-03-09	3	16.6	Pre	Pre	-1133	5	Negative	None	Negative	Positive	8	Negative	Negative	Negative	Negative	Seropositive	0.512	Negative	0.1	Still in high school	Regular income	Urban	Tile or metal	Follicular	Eligible
2015-18706	630372	CCL4	1	4.783796837101759	In	2015-03-09	3	16.6	Pre	Pre	-1133	5	Negative	None	Negative	Positive	8	Negative	Negative	Negative	Negative	Seropositive	0.512	Negative	0.1	Still in high school	Regular income	Urban	Tile or metal	Follicular	Eligible
2015-18706	630372	CCL20	1	1.605306474120695	In	2015-03-09	3	16.6	Pre	Pre	-1133	5	Negative	None	Negative	Positive	8	Negative	Negative	Negative	Negative	Seropositive	0.512	Negative	0.1	Still in high school	Regular income	Urban	Tile or metal	Follicular	Eligible
2015-18706	630372	CCL5	10	68.3265413014299	In	2015-03-09	3	16.6	Pre	Pre	-1133	5	Negative	None	Negative	Positive	8	Negative	Negative	Negative	Negative	Seropositive	0.512	Negative	0.1	Still in high school	Regular income	Urban	Tile or metal	Follicular	Eligible
2015-18706	630372	TNF	1	0.700074047960599	In	2015-03-09	3	16.6	Pre	Pre	-1133	5	Negative	None	Negative	Positive	8	Negative	Negative	Negative	Negative	Seropositive	0.512	Negative	0.1	Still in high school	Regular income	Urban	Tile or metal	Follicular	Eligible
2015-18714	630428	IFN-a2a	1	2	Below	2015-03-09	3	17.9	Pre	Pre	-56	59	Negative	None	Negative	Negative	0	Negative	Negative	Negative	Negative	Seropositive	0.362	Negative	0.025	Still in high school	Regular income	Rural	Tile or metal	Other	Eligible
2015-18714	630428	IFNg	1	0.85	Below	2015-03-09	3	17.9	Pre	Pre	-56	59	Negative	None	Negative	Negative	0	Negative	Negative	Negative	Negative	Seropositive	0.362	Negative	0.025	Still in high school	Regular income	Rural	Tile or metal	Other	Eligible
2015-18714	630428	IL-10	1	0.07	Below	2015-03-09	3	17.9	Pre	Pre	-56	59	Negative	None	Negative	Negative	0	Negative	Negative	Negative	Negative	Seropositive	0.362	Negative	0.025	Still in high school	Regular income	Rural	Tile or metal	Other	Eligible
2015-18714	630428	IL-12p70	1	0.345	Below	2015-03-09	3	17.9	Pre	Pre	-56	59	Negative	None	Negative	Negative	0	Negative	Negative	Negative	Negative	Seropositive	0.362	Negative	0.025	Still in high school	Regular income	Rural	Tile or metal	Other	Eligible
2015-18714	630428	IL-17A	1	1.3	Below	2015-03-09	3	17.9	Pre	Pre	-56	59	Negative	None	Negative	Negative	0	Negative	Negative	Negative	Negative	Seropositive	0.362	Negative	0.025	Still in high school	Regular income	Rural	Tile or metal	Other	Eligible
2015-18714	630428	IL-18	1	47.711648142867006	In	2015-03-09	3	17.9	Pre	Pre	-56	59	Negative	None	Negative	Negative	0	Negative	Negative	Negative	Negative	Seropositive	0.362	Negative	0.025	Still in high school	Regular income	Rural	Tile or metal	Other	Eligible
2015-18714	630428	IL-1a	1	65.8249655022252	In	2015-03-09	3	17.9	Pre	Pre	-56	59	Negative	None	Negative	Negative	0	Negative	Negative	Negative	Negative	Seropositive	0.362	Negative	0.025	Still in high school	Regular income	Rural	Tile or metal	Other	Eligible
2015-18714	630428	IL-1b	1	0.306376214920355	In	2015-03-09	3	17.9	Pre	Pre	-56	59	Negative	None	Negative	Negative	0	Negative	Negative	Negative	Negative	Seropositive	0.362	Negative	0.025	Still in high school	Regular income	Rural	Tile or metal	Other	Eligible
2015-18714	630428	IL-2	1	0.35	Below	2015-03-09	3	17.9	Pre	Pre	-56	59	Negative	None	Negative	Negative	0	Negative	Negative	Negative	Negative	Seropositive	0.362	Negative	0.025	Still in high school	Regular income	Rural	Tile or metal	Other	Eligible
2015-18714	630428	IL-6	1	0.165	Below	2015-03-09	3	17.9	Pre	Pre	-56	59	Negative	None	Negative	Negative	0	Negative	Negative	Negative	Negative	Seropositive	0.362	Negative	0.025	Still in high school	Regular income	Rural	Tile or metal	Other	Eligible
2015-18714	630428	IL-7	1	2.3148519806095598	In	2015-03-09	3	17.9	Pre	Pre	-56	59	Negative	None	Negative	Negative	0	Negative	Negative	Negative	Negative	Seropositive	0.362	Negative	0.025	Still in high school	Regular income	Rural	Tile or metal	Other	Eligible
2015-18714	630428	CXCL8	1	59.904512548137305	In	2015-03-09	3	17.9	Pre	Pre	-56	59	Negative	None	Negative	Negative	0	Negative	Negative	Negative	Negative	Seropositive	0.362	Negative	0.025	Still in high school	Regular income	Rural	Tile or metal	Other	Eligible
2015-18714	630428	IL-1RA	100	7779.70888507585	In	2015-03-09	3	17.9	Pre	Pre	-56	59	Negative	None	Negative	Negative	0	Negative	Negative	Negative	Negative	Seropositive	0.362	Negative	0.025	Still in high school	Regular income	Rural	Tile or metal	Other	Eligible
2015-18714	630428	CXCL10	1	107.5093613355793	In	2015-03-09	3	17.9	Pre	Pre	-56	59	Negative	None	Negative	Negative	0	Negative	Negative	Negative	Negative	Seropositive	0.362	Negative	0.025	Still in high school	Regular income	Rural	Tile or metal	Other	Eligible
2015-18714	630428	CXCL9	10	16.2941531360754	In	2015-03-09	3	17.9	Pre	Pre	-56	59	Negative	None	Negative	Negative	0	Negative	Negative	Negative	Negative	Seropositive	0.362	Negative	0.025	Still in high school	Regular income	Rural	Tile or metal	Other	Eligible
2015-18714	630428	CCL3	1	9.0142167872749	In	2015-03-09	3	17.9	Pre	Pre	-56	59	Negative	None	Negative	Negative	0	Negative	Negative	Negative	Negative	Seropositive	0.362	Negative	0.025	Still in high school	Regular income	Rural	Tile or metal	Other	Eligible
2015-18714	630428	CCL4	1	2.0876211252842003	In	2015-03-09	3	17.9	Pre	Pre	-56	59	Negative	None	Negative	Negative	0	Negative	Negative	Negative	Negative	Seropositive	0.362	Negative	0.025	Still in high school	Regular income	Rural	Tile or metal	Other	Eligible
2015-18714	630428	CCL20	1	3.930088558897965	In	2015-03-09	3	17.9	Pre	Pre	-56	59	Negative	None	Negative	Negative	0	Negative	Negative	Negative	Negative	Seropositive	0.362	Negative	0.025	Still in high school	Regular income	Rural	Tile or metal	Other	Eligible
2015-18714	630428	CCL5	10	1.89968766506212	In	2015-03-09	3	17.9	Pre	Pre	-56	59	Negative	None	Negative	Negative	0	Negative	Negative	Negative	Negative	Seropositive	0.362	Negative	0.025	Still in high school	Regular income	Rural	Tile or metal	Other	Eligible
2015-18714	630428	TNF	1	0.255	Below	2015-03-09	3	17.9	Pre	Pre	-56	59	Negative	None	Negative	Negative	0	Negative	Negative	Negative	Negative	Seropositive	0.362	Negative	0.025	Still in high school	Regular income	Rural	Tile or metal	Other	Eligible
2015-18718	630763	IFN-a2a	1	2	Below	2015-03-12	0	18.5	Pre	Pre	-3	23	Negative	None	Negative	Negative	0	Negative	Negative	Negative	Negative	Seropositive	0.6	Negative	13.39	Still in high school	No regular income	Rural	Tile or metal	Luteal	Eligible
2015-18718	630763	IFNg	1	1.29407820372731	In	2015-03-12	0	18.5	Pre	Pre	-3	23	Negative	None	Negative	Negative	0	Negative	Negative	Negative	Negative	Seropositive	0.6	Negative	13.39	Still in high school	No regular income	Rural	Tile or metal	Luteal	Eligible
2015-18718	630763	IL-10	1	0.07	Below	2015-03-12	0	18.5	Pre	Pre	-3	23	Negative	None	Negative	Negative	0	Negative	Negative	Negative	Negative	Seropositive	0.6	Negative	13.39	Still in high school	No regular income	Rural	Tile or metal	Luteal	Eligible
2015-18718	630763	IL-12p70	1	0.345	Below	2015-03-12	0	18.5	Pre	Pre	-3	23	Negative	None	Negative	Negative	0	Negative	Negative	Negative	Negative	Seropositive	0.6	Negative	13.39	Still in high school	No regular income	Rural	Tile or metal	Luteal	Eligible
2015-18718	630763	IL-17A	1	2.507070532798095	In	2015-03-12	0	18.5	Pre	Pre	-3	23	Negative	None	Negative	Negative	0	Negative	Negative	Negative	Negative	Seropositive	0.6	Negative	13.39	Still in high school	No regular income	Rural	Tile or metal	Luteal	Eligible
2015-18718	630763	IL-18	1	133.1880691098475	In	2015-03-12	0	18.5	Pre	Pre	-3	23	Negative	None	Negative	Negative	0	Negative	Negative	Negative	Negative	Seropositive	0.6	Negative	13.39	Still in high school	No regular income	Rural	Tile or metal	Luteal	Eligible
2015-18718	630763	IL-1a	1	106.68899699329239	In	2015-03-12	0	18.5	Pre	Pre	-3	23	Negative	None	Negative	Negative	0	Negative	Negative	Negative	Negative	Seropositive	0.6	Negative	13.39	Still in high school	No regular income	Rural	Tile or metal	Luteal	Eligible
2015-18718	630763	IL-1b	1	9.20038626012515	In	2015-03-12	0	18.5	Pre	Pre	-3	23	Negative	None	Negative	Negative	0	Negative	Negative	Negative	Negative	Seropositive	0.6	Negative	13.39	Still in high school	No regular income	Rural	Tile or metal	Luteal	Eligible
2015-18718	630763	IL-2	1	2.08557575058631	In	2015-03-12	0	18.5	Pre	Pre	-3	23	Negative	None	Negative	Negative	0	Negative	Negative	Negative	Negative	Seropositive	0.6	Negative	13.39	Still in high school	No regular income	Rural	Tile or metal	Luteal	Eligible
2015-18718	630763	IL-6	1	22.4124315252972	In	2015-03-12	0	18.5	Pre	Pre	-3	23	Negative	None	Negative	Negative	0	Negative	Negative	Negative	Negative	Seropositive	0.6	Negative	13.39	Still in high school	No regular income	Rural	Tile or metal	Luteal	Eligible
2015-18718	630763	IL-7	1	0.75	Below	2015-03-12	0	18.5	Pre	Pre	-3	23	Negative	None	Negative	Negative	0	Negative	Negative	Negative	Negative	Seropositive	0.6	Negative	13.39	Still in high school	No regular income	Rural	Tile or metal	Luteal	Eligible
2015-18718	630763	CXCL8	1	1434.73843120637	In	2015-03-12	0	18.5	Pre	Pre	-3	23	Negative	None	Negative	Negative	0	Negative	Negative	Negative	Negative	Seropositive	0.6	Negative	13.39	Still in high school	No regular income	Rural	Tile or metal	Luteal	Eligible
2015-18718	630763	IL-1RA	100	19774.1716061341	In	2015-03-12	0	18.5	Pre	Pre	-3	23	Negative	None	Negative	Negative	0	Negative	Negative	Negative	Negative	Seropositive	0.6	Negative	13.39	Still in high school	No regular income	Rural	Tile or metal	Luteal	Eligible
2015-18718	630763	CXCL10	1	539.2316548081935	In	2015-03-12	0	18.5	Pre	Pre	-3	23	Negative	None	Negative	Negative	0	Negative	Negative	Negative	Negative	Seropositive	0.6	Negative	13.39	Still in high school	No regular income	Rural	Tile or metal	Luteal	Eligible
2015-18718	630763	CXCL9	10	53.2172282706751	In	2015-03-12	0	18.5	Pre	Pre	-3	23	Negative	None	Negative	Negative	0	Negative	Negative	Negative	Negative	Seropositive	0.6	Negative	13.39	Still in high school	No regular income	Rural	Tile or metal	Luteal	Eligible
2015-18718	630763	CCL3	1	13.910087287468151	In	2015-03-12	0	18.5	Pre	Pre	-3	23	Negative	None	Negative	Negative	0	Negative	Negative	Negative	Negative	Seropositive	0.6	Negative	13.39	Still in high school	No regular income	Rural	Tile or metal	Luteal	Eligible
2015-18718	630763	CCL4	1	6.12454767177732	In	2015-03-12	0	18.5	Pre	Pre	-3	23	Negative	None	Negative	Negative	0	Negative	Negative	Negative	Negative	Seropositive	0.6	Negative	13.39	Still in high school	No regular income	Rural	Tile or metal	Luteal	Eligible
2015-18718	630763	CCL20	1	521.0833763002945	In	2015-03-12	0	18.5	Pre	Pre	-3	23	Negative	None	Negative	Negative	0	Negative	Negative	Negative	Negative	Seropositive	0.6	Negative	13.39	Still in high school	No regular income	Rural	Tile or metal	Luteal	Eligible
2015-18718	630763	CCL5	10	10.91839696970487	In	2015-03-12	0	18.5	Pre	Pre	-3	23	Negative	None	Negative	Negative	0	Negative	Negative	Negative	Negative	Seropositive	0.6	Negative	13.39	Still in high school	No regular income	Rural	Tile or metal	Luteal	Eligible
2015-18718	630763	TNF	1	1.8424698137062951	In	2015-03-12	0	18.5	Pre	Pre	-3	23	Negative	None	Negative	Negative	0	Negative	Negative	Negative	Negative	Seropositive	0.6	Negative	13.39	Still in high school	No regular income	Rural	Tile or metal	Luteal	Eligible
2015-18722	630776	IFN-a2a	1	2	Below	2015-03-12	0	16.7	Pre	Pre	NA	7	Negative	None	Negative	Negative	0	Negative	Negative	Negative	Negative	Seropositive	0.419	Negative	0.439	Still in high school	No regular income	Rural	Not tile or metal	Follicular	Eligible
2015-18722	630776	IFNg	1	39.22399815340785	In	2015-03-12	0	16.7	Pre	Pre	NA	7	Negative	None	Negative	Negative	0	Negative	Negative	Negative	Negative	Seropositive	0.419	Negative	0.439	Still in high school	No regular income	Rural	Not tile or metal	Follicular	Eligible
2015-18722	630776	IL-10	1	0.5714612518467266	In	2015-03-12	0	16.7	Pre	Pre	NA	7	Negative	None	Negative	Negative	0	Negative	Negative	Negative	Negative	Seropositive	0.419	Negative	0.439	Still in high school	No regular income	Rural	Not tile or metal	Follicular	Eligible
2015-18722	630776	IL-12p70	1	3.2588547066649953	In	2015-03-12	0	16.7	Pre	Pre	NA	7	Negative	None	Negative	Negative	0	Negative	Negative	Negative	Negative	Seropositive	0.419	Negative	0.439	Still in high school	No regular income	Rural	Not tile or metal	Follicular	Eligible
2015-18722	630776	IL-17A	1	59.48229117836095	In	2015-03-12	0	16.7	Pre	Pre	NA	7	Negative	None	Negative	Negative	0	Negative	Negative	Negative	Negative	Seropositive	0.419	Negative	0.439	Still in high school	No regular income	Rural	Not tile or metal	Follicular	Eligible
2015-18722	630776	IL-18	1	2402.97562545222	In	2015-03-12	0	16.7	Pre	Pre	NA	7	Negative	None	Negative	Negative	0	Negative	Negative	Negative	Negative	Seropositive	0.419	Negative	0.439	Still in high school	No regular income	Rural	Not tile or metal	Follicular	Eligible
2015-18722	630776	IL-1a	1	110.0951153189425	In	2015-03-12	0	16.7	Pre	Pre	NA	7	Negative	None	Negative	Negative	0	Negative	Negative	Negative	Negative	Seropositive	0.419	Negative	0.439	Still in high school	No regular income	Rural	Not tile or metal	Follicular	Eligible
2015-18722	630776	IL-1b	1	64.6519627130071	In	2015-03-12	0	16.7	Pre	Pre	NA	7	Negative	None	Negative	Negative	0	Negative	Negative	Negative	Negative	Seropositive	0.419	Negative	0.439	Still in high school	No regular income	Rural	Not tile or metal	Follicular	Eligible
2015-18722	630776	IL-2	1	19.4181279869819	In	2015-03-12	0	16.7	Pre	Pre	NA	7	Negative	None	Negative	Negative	0	Negative	Negative	Negative	Negative	Seropositive	0.419	Negative	0.439	Still in high school	No regular income	Rural	Not tile or metal	Follicular	Eligible
2015-18722	630776	IL-6	1	3.1452791348092903	In	2015-03-12	0	16.7	Pre	Pre	NA	7	Negative	None	Negative	Negative	0	Negative	Negative	Negative	Negative	Seropositive	0.419	Negative	0.439	Still in high school	No regular income	Rural	Not tile or metal	Follicular	Eligible
2015-18722	630776	IL-7	1	6.683886848748765	In	2015-03-12	0	16.7	Pre	Pre	NA	7	Negative	None	Negative	Negative	0	Negative	Negative	Negative	Negative	Seropositive	0.419	Negative	0.439	Still in high school	No regular income	Rural	Not tile or metal	Follicular	Eligible
2015-18722	630776	CXCL8	1	4931.14434666098	Above	2015-03-12	0	16.7	Pre	Pre	NA	7	Negative	None	Negative	Negative	0	Negative	Negative	Negative	Negative	Seropositive	0.419	Negative	0.439	Still in high school	No regular income	Rural	Not tile or metal	Follicular	Eligible
2015-18722	630776	IL-1RA	100	252453.581795726	In	2015-03-12	0	16.7	Pre	Pre	NA	7	Negative	None	Negative	Negative	0	Negative	Negative	Negative	Negative	Seropositive	0.419	Negative	0.439	Still in high school	No regular income	Rural	Not tile or metal	Follicular	Eligible
2015-18722	630776	CXCL10	1	1062.28157670359	In	2015-03-12	0	16.7	Pre	Pre	NA	7	Negative	None	Negative	Negative	0	Negative	Negative	Negative	Negative	Seropositive	0.419	Negative	0.439	Still in high school	No regular income	Rural	Not tile or metal	Follicular	Eligible
2015-18722	630776	CXCL9	10	329.73402714616606	In	2015-03-12	0	16.7	Pre	Pre	NA	7	Negative	None	Negative	Negative	0	Negative	Negative	Negative	Negative	Seropositive	0.419	Negative	0.439	Still in high school	No regular income	Rural	Not tile or metal	Follicular	Eligible
2015-18722	630776	CCL3	1	51.04186628766635	In	2015-03-12	0	16.7	Pre	Pre	NA	7	Negative	None	Negative	Negative	0	Negative	Negative	Negative	Negative	Seropositive	0.419	Negative	0.439	Still in high school	No regular income	Rural	Not tile or metal	Follicular	Eligible
2015-18722	630776	CCL4	1	11.68425436693005	In	2015-03-12	0	16.7	Pre	Pre	NA	7	Negative	None	Negative	Negative	0	Negative	Negative	Negative	Negative	Seropositive	0.419	Negative	0.439	Still in high school	No regular income	Rural	Not tile or metal	Follicular	Eligible
2015-18722	630776	CCL20	1	46.91875340388735	In	2015-03-12	0	16.7	Pre	Pre	NA	7	Negative	None	Negative	Negative	0	Negative	Negative	Negative	Negative	Seropositive	0.419	Negative	0.439	Still in high school	No regular income	Rural	Not tile or metal	Follicular	Eligible
2015-18722	630776	CCL5	10	121.127822652406	In	2015-03-12	0	16.7	Pre	Pre	NA	7	Negative	None	Negative	Negative	0	Negative	Negative	Negative	Negative	Seropositive	0.419	Negative	0.439	Still in high school	No regular income	Rural	Not tile or metal	Follicular	Eligible
2015-18722	630776	TNF	1	17.475326198908	In	2015-03-12	0	16.7	Pre	Pre	NA	7	Negative	None	Negative	Negative	0	Negative	Negative	Negative	Negative	Seropositive	0.419	Negative	0.439	Still in high school	No regular income	Rural	Not tile or metal	Follicular	Eligible
2015-18730	630486	IFN-a2a	1	2	Below	2015-03-18	3	16.5	Pre	Pre	-1075	10	Negative	None	Negative	Negative	0	Negative	Negative	Negative	Negative	Seropositive	0.723	Negative	0.025	Still in high school	Regular income	Urban	Tile or metal	Follicular	Eligible
2015-18730	630486	IFNg	1	0.85	Below	2015-03-18	3	16.5	Pre	Pre	-1075	10	Negative	None	Negative	Negative	0	Negative	Negative	Negative	Negative	Seropositive	0.723	Negative	0.025	Still in high school	Regular income	Urban	Tile or metal	Follicular	Eligible
2015-18730	630486	IL-10	1	0.07	Below	2015-03-18	3	16.5	Pre	Pre	-1075	10	Negative	None	Negative	Negative	0	Negative	Negative	Negative	Negative	Seropositive	0.723	Negative	0.025	Still in high school	Regular income	Urban	Tile or metal	Follicular	Eligible
2015-18730	630486	IL-12p70	1	0.345	Below	2015-03-18	3	16.5	Pre	Pre	-1075	10	Negative	None	Negative	Negative	0	Negative	Negative	Negative	Negative	Seropositive	0.723	Negative	0.025	Still in high school	Regular income	Urban	Tile or metal	Follicular	Eligible
2015-18730	630486	IL-17A	1	1.3	Below	2015-03-18	3	16.5	Pre	Pre	-1075	10	Negative	None	Negative	Negative	0	Negative	Negative	Negative	Negative	Seropositive	0.723	Negative	0.025	Still in high school	Regular income	Urban	Tile or metal	Follicular	Eligible
2015-18730	630486	IL-18	1	407.8932869855045	In	2015-03-18	3	16.5	Pre	Pre	-1075	10	Negative	None	Negative	Negative	0	Negative	Negative	Negative	Negative	Seropositive	0.723	Negative	0.025	Still in high school	Regular income	Urban	Tile or metal	Follicular	Eligible
2015-18730	630486	IL-1a	1	43.2986559907108	In	2015-03-18	3	16.5	Pre	Pre	-1075	10	Negative	None	Negative	Negative	0	Negative	Negative	Negative	Negative	Seropositive	0.723	Negative	0.025	Still in high school	Regular income	Urban	Tile or metal	Follicular	Eligible
2015-18730	630486	IL-1b	1	3.223530107030615	In	2015-03-18	3	16.5	Pre	Pre	-1075	10	Negative	None	Negative	Negative	0	Negative	Negative	Negative	Negative	Seropositive	0.723	Negative	0.025	Still in high school	Regular income	Urban	Tile or metal	Follicular	Eligible
2015-18730	630486	IL-2	1	3.35466079214884	In	2015-03-18	3	16.5	Pre	Pre	-1075	10	Negative	None	Negative	Negative	0	Negative	Negative	Negative	Negative	Seropositive	0.723	Negative	0.025	Still in high school	Regular income	Urban	Tile or metal	Follicular	Eligible
2015-18730	630486	IL-6	1	8.05760260771737	In	2015-03-18	3	16.5	Pre	Pre	-1075	10	Negative	None	Negative	Negative	0	Negative	Negative	Negative	Negative	Seropositive	0.723	Negative	0.025	Still in high school	Regular income	Urban	Tile or metal	Follicular	Eligible
2015-18730	630486	IL-7	1	2.02995500508246	In	2015-03-18	3	16.5	Pre	Pre	-1075	10	Negative	None	Negative	Negative	0	Negative	Negative	Negative	Negative	Seropositive	0.723	Negative	0.025	Still in high school	Regular income	Urban	Tile or metal	Follicular	Eligible
2015-18730	630486	CXCL8	1	776.3862002507251	In	2015-03-18	3	16.5	Pre	Pre	-1075	10	Negative	None	Negative	Negative	0	Negative	Negative	Negative	Negative	Seropositive	0.723	Negative	0.025	Still in high school	Regular income	Urban	Tile or metal	Follicular	Eligible
2015-18730	630486	IL-1RA	100	48281.445541063404	In	2015-03-18	3	16.5	Pre	Pre	-1075	10	Negative	None	Negative	Negative	0	Negative	Negative	Negative	Negative	Seropositive	0.723	Negative	0.025	Still in high school	Regular income	Urban	Tile or metal	Follicular	Eligible
2015-18730	630486	CXCL10	1	214.495318971603	In	2015-03-18	3	16.5	Pre	Pre	-1075	10	Negative	None	Negative	Negative	0	Negative	Negative	Negative	Negative	Seropositive	0.723	Negative	0.025	Still in high school	Regular income	Urban	Tile or metal	Follicular	Eligible
2015-18730	630486	CXCL9	10	58.41693039191385	In	2015-03-18	3	16.5	Pre	Pre	-1075	10	Negative	None	Negative	Negative	0	Negative	Negative	Negative	Negative	Seropositive	0.723	Negative	0.025	Still in high school	Regular income	Urban	Tile or metal	Follicular	Eligible
2015-18730	630486	CCL3	1	22.23299378795075	In	2015-03-18	3	16.5	Pre	Pre	-1075	10	Negative	None	Negative	Negative	0	Negative	Negative	Negative	Negative	Seropositive	0.723	Negative	0.025	Still in high school	Regular income	Urban	Tile or metal	Follicular	Eligible
2015-18730	630486	CCL4	1	8.14603927131893	In	2015-03-18	3	16.5	Pre	Pre	-1075	10	Negative	None	Negative	Negative	0	Negative	Negative	Negative	Negative	Seropositive	0.723	Negative	0.025	Still in high school	Regular income	Urban	Tile or metal	Follicular	Eligible
2015-18730	630486	CCL20	1	84.47798324046614	In	2015-03-18	3	16.5	Pre	Pre	-1075	10	Negative	None	Negative	Negative	0	Negative	Negative	Negative	Negative	Seropositive	0.723	Negative	0.025	Still in high school	Regular income	Urban	Tile or metal	Follicular	Eligible
2015-18730	630486	CCL5	10	14.91401967311365	In	2015-03-18	3	16.5	Pre	Pre	-1075	10	Negative	None	Negative	Negative	0	Negative	Negative	Negative	Negative	Seropositive	0.723	Negative	0.025	Still in high school	Regular income	Urban	Tile or metal	Follicular	Eligible
2015-18730	630486	TNF	1	1.7508045654621056	In	2015-03-18	3	16.5	Pre	Pre	-1075	10	Negative	None	Negative	Negative	0	Negative	Negative	Negative	Negative	Seropositive	0.723	Negative	0.025	Still in high school	Regular income	Urban	Tile or metal	Follicular	Eligible
2015-18734	630499	IFN-a2a	1	2	Below	2015-03-18	3	17.9	Pre	Pre	NA	31	Negative	None	Negative	Negative	0	Negative	Negative	Negative	Negative	Seropositive	0.277	Negative	20.58	Still in high school	Regular income	Urban	Not tile or metal	Luteal	Eligible
2015-18734	630499	IFNg	1	0.85	Below	2015-03-18	3	17.9	Pre	Pre	NA	31	Negative	None	Negative	Negative	0	Negative	Negative	Negative	Negative	Seropositive	0.277	Negative	20.58	Still in high school	Regular income	Urban	Not tile or metal	Luteal	Eligible
2015-18734	630499	IL-10	1	0.07	Below	2015-03-18	3	17.9	Pre	Pre	NA	31	Negative	None	Negative	Negative	0	Negative	Negative	Negative	Negative	Seropositive	0.277	Negative	20.58	Still in high school	Regular income	Urban	Not tile or metal	Luteal	Eligible
2015-18734	630499	IL-12p70	1	0.345	Below	2015-03-18	3	17.9	Pre	Pre	NA	31	Negative	None	Negative	Negative	0	Negative	Negative	Negative	Negative	Seropositive	0.277	Negative	20.58	Still in high school	Regular income	Urban	Not tile or metal	Luteal	Eligible
2015-18734	630499	IL-17A	1	3.4462497950147952	In	2015-03-18	3	17.9	Pre	Pre	NA	31	Negative	None	Negative	Negative	0	Negative	Negative	Negative	Negative	Seropositive	0.277	Negative	20.58	Still in high school	Regular income	Urban	Not tile or metal	Luteal	Eligible
2015-18734	630499	IL-18	1	631.6332383243105	In	2015-03-18	3	17.9	Pre	Pre	NA	31	Negative	None	Negative	Negative	0	Negative	Negative	Negative	Negative	Seropositive	0.277	Negative	20.58	Still in high school	Regular income	Urban	Not tile or metal	Luteal	Eligible
2015-18734	630499	IL-1a	1	131.811802247988	In	2015-03-18	3	17.9	Pre	Pre	NA	31	Negative	None	Negative	Negative	0	Negative	Negative	Negative	Negative	Seropositive	0.277	Negative	20.58	Still in high school	Regular income	Urban	Not tile or metal	Luteal	Eligible
2015-18734	630499	IL-1b	1	10.558973927208651	In	2015-03-18	3	17.9	Pre	Pre	NA	31	Negative	None	Negative	Negative	0	Negative	Negative	Negative	Negative	Seropositive	0.277	Negative	20.58	Still in high school	Regular income	Urban	Not tile or metal	Luteal	Eligible
2015-18734	630499	IL-2	1	3.35527091980133	In	2015-03-18	3	17.9	Pre	Pre	NA	31	Negative	None	Negative	Negative	0	Negative	Negative	Negative	Negative	Seropositive	0.277	Negative	20.58	Still in high school	Regular income	Urban	Not tile or metal	Luteal	Eligible
2015-18734	630499	IL-6	1	7.10521410152704	In	2015-03-18	3	17.9	Pre	Pre	NA	31	Negative	None	Negative	Negative	0	Negative	Negative	Negative	Negative	Seropositive	0.277	Negative	20.58	Still in high school	Regular income	Urban	Not tile or metal	Luteal	Eligible
2015-18734	630499	IL-7	1	0.75	Below	2015-03-18	3	17.9	Pre	Pre	NA	31	Negative	None	Negative	Negative	0	Negative	Negative	Negative	Negative	Seropositive	0.277	Negative	20.58	Still in high school	Regular income	Urban	Not tile or metal	Luteal	Eligible
2015-18734	630499	CXCL8	1	642.8870654256646	In	2015-03-18	3	17.9	Pre	Pre	NA	31	Negative	None	Negative	Negative	0	Negative	Negative	Negative	Negative	Seropositive	0.277	Negative	20.58	Still in high school	Regular income	Urban	Not tile or metal	Luteal	Eligible
2015-18734	630499	IL-1RA	100	29395.881813637447	In	2015-03-18	3	17.9	Pre	Pre	NA	31	Negative	None	Negative	Negative	0	Negative	Negative	Negative	Negative	Seropositive	0.277	Negative	20.58	Still in high school	Regular income	Urban	Not tile or metal	Luteal	Eligible
2015-18734	630499	CXCL10	1	46.0034775545018	In	2015-03-18	3	17.9	Pre	Pre	NA	31	Negative	None	Negative	Negative	0	Negative	Negative	Negative	Negative	Seropositive	0.277	Negative	20.58	Still in high school	Regular income	Urban	Not tile or metal	Luteal	Eligible
2015-18734	630499	CXCL9	10	8.247250044105506	In	2015-03-18	3	17.9	Pre	Pre	NA	31	Negative	None	Negative	Negative	0	Negative	Negative	Negative	Negative	Seropositive	0.277	Negative	20.58	Still in high school	Regular income	Urban	Not tile or metal	Luteal	Eligible
2015-18734	630499	CCL3	1	27.1770664969713	In	2015-03-18	3	17.9	Pre	Pre	NA	31	Negative	None	Negative	Negative	0	Negative	Negative	Negative	Negative	Seropositive	0.277	Negative	20.58	Still in high school	Regular income	Urban	Not tile or metal	Luteal	Eligible
2015-18734	630499	CCL4	1	8.622255506717664	In	2015-03-18	3	17.9	Pre	Pre	NA	31	Negative	None	Negative	Negative	0	Negative	Negative	Negative	Negative	Seropositive	0.277	Negative	20.58	Still in high school	Regular income	Urban	Not tile or metal	Luteal	Eligible
2015-18734	630499	CCL20	1	85.102541470192	In	2015-03-18	3	17.9	Pre	Pre	NA	31	Negative	None	Negative	Negative	0	Negative	Negative	Negative	Negative	Seropositive	0.277	Negative	20.58	Still in high school	Regular income	Urban	Not tile or metal	Luteal	Eligible
2015-18734	630499	CCL5	10	9.938786909111375	In	2015-03-18	3	17.9	Pre	Pre	NA	31	Negative	None	Negative	Negative	0	Negative	Negative	Negative	Negative	Seropositive	0.277	Negative	20.58	Still in high school	Regular income	Urban	Not tile or metal	Luteal	Eligible
2015-18734	630499	TNF	1	1.409882664996815	In	2015-03-18	3	17.9	Pre	Pre	NA	31	Negative	None	Negative	Negative	0	Negative	Negative	Negative	Negative	Seropositive	0.277	Negative	20.58	Still in high school	Regular income	Urban	Not tile or metal	Luteal	Eligible
2015-18742	630806	IFN-a2a	1	2	Below	2015-03-20	0	16.3	Pre	Pre	-469	18	Negative	None	Negative	Negative	0	Negative	Negative	Negative	Negative	Seropositive	0.658	Negative	11.65	Still in high school	Regular income	Rural	Tile or metal	Luteal	Eligible
2015-18742	630806	IFNg	1	0.85	Below	2015-03-20	0	16.3	Pre	Pre	-469	18	Negative	None	Negative	Negative	0	Negative	Negative	Negative	Negative	Seropositive	0.658	Negative	11.65	Still in high school	Regular income	Rural	Tile or metal	Luteal	Eligible
2015-18742	630806	IL-10	1	0.07	Below	2015-03-20	0	16.3	Pre	Pre	-469	18	Negative	None	Negative	Negative	0	Negative	Negative	Negative	Negative	Seropositive	0.658	Negative	11.65	Still in high school	Regular income	Rural	Tile or metal	Luteal	Eligible
2015-18742	630806	IL-12p70	1	0.6023866931979149	In	2015-03-20	0	16.3	Pre	Pre	-469	18	Negative	None	Negative	Negative	0	Negative	Negative	Negative	Negative	Seropositive	0.658	Negative	11.65	Still in high school	Regular income	Rural	Tile or metal	Luteal	Eligible
2015-18742	630806	IL-17A	1	1.3	Below	2015-03-20	0	16.3	Pre	Pre	-469	18	Negative	None	Negative	Negative	0	Negative	Negative	Negative	Negative	Seropositive	0.658	Negative	11.65	Still in high school	Regular income	Rural	Tile or metal	Luteal	Eligible
2015-18742	630806	IL-18	1	162.1893161698795	In	2015-03-20	0	16.3	Pre	Pre	-469	18	Negative	None	Negative	Negative	0	Negative	Negative	Negative	Negative	Seropositive	0.658	Negative	11.65	Still in high school	Regular income	Rural	Tile or metal	Luteal	Eligible
2015-18742	630806	IL-1a	1	63.6079000577216	In	2015-03-20	0	16.3	Pre	Pre	-469	18	Negative	None	Negative	Negative	0	Negative	Negative	Negative	Negative	Seropositive	0.658	Negative	11.65	Still in high school	Regular income	Rural	Tile or metal	Luteal	Eligible
2015-18742	630806	IL-1b	1	0.201855140435681	In	2015-03-20	0	16.3	Pre	Pre	-469	18	Negative	None	Negative	Negative	0	Negative	Negative	Negative	Negative	Seropositive	0.658	Negative	11.65	Still in high school	Regular income	Rural	Tile or metal	Luteal	Eligible
2015-18742	630806	IL-2	1	0.35	Below	2015-03-20	0	16.3	Pre	Pre	-469	18	Negative	None	Negative	Negative	0	Negative	Negative	Negative	Negative	Seropositive	0.658	Negative	11.65	Still in high school	Regular income	Rural	Tile or metal	Luteal	Eligible
2015-18742	630806	IL-6	1	0.3575545055034015	In	2015-03-20	0	16.3	Pre	Pre	-469	18	Negative	None	Negative	Negative	0	Negative	Negative	Negative	Negative	Seropositive	0.658	Negative	11.65	Still in high school	Regular income	Rural	Tile or metal	Luteal	Eligible
2015-18742	630806	IL-7	1	0.75	Below	2015-03-20	0	16.3	Pre	Pre	-469	18	Negative	None	Negative	Negative	0	Negative	Negative	Negative	Negative	Seropositive	0.658	Negative	11.65	Still in high school	Regular income	Rural	Tile or metal	Luteal	Eligible
2015-18742	630806	CXCL8	1	16.64777723797215	In	2015-03-20	0	16.3	Pre	Pre	-469	18	Negative	None	Negative	Negative	0	Negative	Negative	Negative	Negative	Seropositive	0.658	Negative	11.65	Still in high school	Regular income	Rural	Tile or metal	Luteal	Eligible
2015-18742	630806	IL-1RA	100	36116.775806504345	In	2015-03-20	0	16.3	Pre	Pre	-469	18	Negative	None	Negative	Negative	0	Negative	Negative	Negative	Negative	Seropositive	0.658	Negative	11.65	Still in high school	Regular income	Rural	Tile or metal	Luteal	Eligible
2015-18742	630806	CXCL10	1	495.744413408559	In	2015-03-20	0	16.3	Pre	Pre	-469	18	Negative	None	Negative	Negative	0	Negative	Negative	Negative	Negative	Seropositive	0.658	Negative	11.65	Still in high school	Regular income	Rural	Tile or metal	Luteal	Eligible
2015-18742	630806	CXCL9	10	111.66831150572702	In	2015-03-20	0	16.3	Pre	Pre	-469	18	Negative	None	Negative	Negative	0	Negative	Negative	Negative	Negative	Seropositive	0.658	Negative	11.65	Still in high school	Regular income	Rural	Tile or metal	Luteal	Eligible
2015-18742	630806	CCL3	1	13.423212184253451	In	2015-03-20	0	16.3	Pre	Pre	-469	18	Negative	None	Negative	Negative	0	Negative	Negative	Negative	Negative	Seropositive	0.658	Negative	11.65	Still in high school	Regular income	Rural	Tile or metal	Luteal	Eligible
2015-18742	630806	CCL4	1	0.75	Below	2015-03-20	0	16.3	Pre	Pre	-469	18	Negative	None	Negative	Negative	0	Negative	Negative	Negative	Negative	Seropositive	0.658	Negative	11.65	Still in high school	Regular income	Rural	Tile or metal	Luteal	Eligible
2015-18742	630806	CCL20	1	3.37248134196853	In	2015-03-20	0	16.3	Pre	Pre	-469	18	Negative	None	Negative	Negative	0	Negative	Negative	Negative	Negative	Seropositive	0.658	Negative	11.65	Still in high school	Regular income	Rural	Tile or metal	Luteal	Eligible
2015-18742	630806	CCL5	10	10.74484901159709	In	2015-03-20	0	16.3	Pre	Pre	-469	18	Negative	None	Negative	Negative	0	Negative	Negative	Negative	Negative	Seropositive	0.658	Negative	11.65	Still in high school	Regular income	Rural	Tile or metal	Luteal	Eligible
2015-18742	630806	TNF	1	0.6438918847245501	In	2015-03-20	0	16.3	Pre	Pre	-469	18	Negative	None	Negative	Negative	0	Negative	Negative	Negative	Negative	Seropositive	0.658	Negative	11.65	Still in high school	Regular income	Rural	Tile or metal	Luteal	Eligible
2015-18746	630792	IFN-a2a	1	2	Below	2015-03-20	0	19.2	Pre	Pre	NA	116	Negative	None	Negative	Intermediate	4	Negative	Negative	Negative	Negative	Seropositive	0.189	Negative	0.025	Still in high school	No regular income	Urban	Tile or metal	Other	Eligible
2015-18746	630792	IFNg	1	0.85	Below	2015-03-20	0	19.2	Pre	Pre	NA	116	Negative	None	Negative	Intermediate	4	Negative	Negative	Negative	Negative	Seropositive	0.189	Negative	0.025	Still in high school	No regular income	Urban	Tile or metal	Other	Eligible
2015-18746	630792	IL-10	1	0.27367337236254496	In	2015-03-20	0	19.2	Pre	Pre	NA	116	Negative	None	Negative	Intermediate	4	Negative	Negative	Negative	Negative	Seropositive	0.189	Negative	0.025	Still in high school	No regular income	Urban	Tile or metal	Other	Eligible
2015-18746	630792	IL-12p70	1	0.345	Below	2015-03-20	0	19.2	Pre	Pre	NA	116	Negative	None	Negative	Intermediate	4	Negative	Negative	Negative	Negative	Seropositive	0.189	Negative	0.025	Still in high school	No regular income	Urban	Tile or metal	Other	Eligible
2015-18746	630792	IL-17A	1	1.3	Below	2015-03-20	0	19.2	Pre	Pre	NA	116	Negative	None	Negative	Intermediate	4	Negative	Negative	Negative	Negative	Seropositive	0.189	Negative	0.025	Still in high school	No regular income	Urban	Tile or metal	Other	Eligible
2015-18746	630792	IL-18	1	202.89617166402348	In	2015-03-20	0	19.2	Pre	Pre	NA	116	Negative	None	Negative	Intermediate	4	Negative	Negative	Negative	Negative	Seropositive	0.189	Negative	0.025	Still in high school	No regular income	Urban	Tile or metal	Other	Eligible
2015-18746	630792	IL-1a	1	8.24920030107591	In	2015-03-20	0	19.2	Pre	Pre	NA	116	Negative	None	Negative	Intermediate	4	Negative	Negative	Negative	Negative	Seropositive	0.189	Negative	0.025	Still in high school	No regular income	Urban	Tile or metal	Other	Eligible
2015-18746	630792	IL-1b	1	1.881521890352935	In	2015-03-20	0	19.2	Pre	Pre	NA	116	Negative	None	Negative	Intermediate	4	Negative	Negative	Negative	Negative	Seropositive	0.189	Negative	0.025	Still in high school	No regular income	Urban	Tile or metal	Other	Eligible
2015-18746	630792	IL-2	1	0.35	Below	2015-03-20	0	19.2	Pre	Pre	NA	116	Negative	None	Negative	Intermediate	4	Negative	Negative	Negative	Negative	Seropositive	0.189	Negative	0.025	Still in high school	No regular income	Urban	Tile or metal	Other	Eligible
2015-18746	630792	IL-6	1	0.4603219051238415	In	2015-03-20	0	19.2	Pre	Pre	NA	116	Negative	None	Negative	Intermediate	4	Negative	Negative	Negative	Negative	Seropositive	0.189	Negative	0.025	Still in high school	No regular income	Urban	Tile or metal	Other	Eligible
2015-18746	630792	IL-7	1	0.75	Below	2015-03-20	0	19.2	Pre	Pre	NA	116	Negative	None	Negative	Intermediate	4	Negative	Negative	Negative	Negative	Seropositive	0.189	Negative	0.025	Still in high school	No regular income	Urban	Tile or metal	Other	Eligible
2015-18746	630792	CXCL8	1	274.6804792885875	In	2015-03-20	0	19.2	Pre	Pre	NA	116	Negative	None	Negative	Intermediate	4	Negative	Negative	Negative	Negative	Seropositive	0.189	Negative	0.025	Still in high school	No regular income	Urban	Tile or metal	Other	Eligible
2015-18746	630792	IL-1RA	100	10776.5817201506	In	2015-03-20	0	19.2	Pre	Pre	NA	116	Negative	None	Negative	Intermediate	4	Negative	Negative	Negative	Negative	Seropositive	0.189	Negative	0.025	Still in high school	No regular income	Urban	Tile or metal	Other	Eligible
2015-18746	630792	CXCL10	1	79.99894229150435	In	2015-03-20	0	19.2	Pre	Pre	NA	116	Negative	None	Negative	Intermediate	4	Negative	Negative	Negative	Negative	Seropositive	0.189	Negative	0.025	Still in high school	No regular income	Urban	Tile or metal	Other	Eligible
2015-18746	630792	CXCL9	10	17.203321566337802	In	2015-03-20	0	19.2	Pre	Pre	NA	116	Negative	None	Negative	Intermediate	4	Negative	Negative	Negative	Negative	Seropositive	0.189	Negative	0.025	Still in high school	No regular income	Urban	Tile or metal	Other	Eligible
2015-18746	630792	CCL3	1	10.808258979570255	In	2015-03-20	0	19.2	Pre	Pre	NA	116	Negative	None	Negative	Intermediate	4	Negative	Negative	Negative	Negative	Seropositive	0.189	Negative	0.025	Still in high school	No regular income	Urban	Tile or metal	Other	Eligible
2015-18746	630792	CCL4	1	15.95619744066655	In	2015-03-20	0	19.2	Pre	Pre	NA	116	Negative	None	Negative	Intermediate	4	Negative	Negative	Negative	Negative	Seropositive	0.189	Negative	0.025	Still in high school	No regular income	Urban	Tile or metal	Other	Eligible
2015-18746	630792	CCL20	1	21.62956197113825	In	2015-03-20	0	19.2	Pre	Pre	NA	116	Negative	None	Negative	Intermediate	4	Negative	Negative	Negative	Negative	Seropositive	0.189	Negative	0.025	Still in high school	No regular income	Urban	Tile or metal	Other	Eligible
2015-18746	630792	CCL5	10	54.1395911539147	In	2015-03-20	0	19.2	Pre	Pre	NA	116	Negative	None	Negative	Intermediate	4	Negative	Negative	Negative	Negative	Seropositive	0.189	Negative	0.025	Still in high school	No regular income	Urban	Tile or metal	Other	Eligible
2015-18746	630792	TNF	1	1.068878262000786	In	2015-03-20	0	19.2	Pre	Pre	NA	116	Negative	None	Negative	Intermediate	4	Negative	Negative	Negative	Negative	Seropositive	0.189	Negative	0.025	Still in high school	No regular income	Urban	Tile or metal	Other	Eligible
2015-18758	630457	IFN-a2a	1	2	Below	2015-03-22	3	17.4	Pre	Pre	NA	6	Negative	None	Negative	Negative	0	Negative	Negative	Negative	Negative	Seropositive	1.037	Negative	0.13	Still in high school	Regular income	Rural	Tile or metal	Follicular	Eligible
2015-18758	630457	IFNg	1	0.85	Below	2015-03-22	3	17.4	Pre	Pre	NA	6	Negative	None	Negative	Negative	0	Negative	Negative	Negative	Negative	Seropositive	1.037	Negative	0.13	Still in high school	Regular income	Rural	Tile or metal	Follicular	Eligible
2015-18758	630457	IL-10	1	0.07	Below	2015-03-22	3	17.4	Pre	Pre	NA	6	Negative	None	Negative	Negative	0	Negative	Negative	Negative	Negative	Seropositive	1.037	Negative	0.13	Still in high school	Regular income	Rural	Tile or metal	Follicular	Eligible
2015-18758	630457	IL-12p70	1	0.345	Below	2015-03-22	3	17.4	Pre	Pre	NA	6	Negative	None	Negative	Negative	0	Negative	Negative	Negative	Negative	Seropositive	1.037	Negative	0.13	Still in high school	Regular income	Rural	Tile or metal	Follicular	Eligible
2015-18758	630457	IL-17A	1	1.3	Below	2015-03-22	3	17.4	Pre	Pre	NA	6	Negative	None	Negative	Negative	0	Negative	Negative	Negative	Negative	Seropositive	1.037	Negative	0.13	Still in high school	Regular income	Rural	Tile or metal	Follicular	Eligible
2015-18758	630457	IL-18	1	195.804699243119	In	2015-03-22	3	17.4	Pre	Pre	NA	6	Negative	None	Negative	Negative	0	Negative	Negative	Negative	Negative	Seropositive	1.037	Negative	0.13	Still in high school	Regular income	Rural	Tile or metal	Follicular	Eligible
2015-18758	630457	IL-1a	1	40.5978502605803	In	2015-03-22	3	17.4	Pre	Pre	NA	6	Negative	None	Negative	Negative	0	Negative	Negative	Negative	Negative	Seropositive	1.037	Negative	0.13	Still in high school	Regular income	Rural	Tile or metal	Follicular	Eligible
2015-18758	630457	IL-1b	1	2.37612932962276	In	2015-03-22	3	17.4	Pre	Pre	NA	6	Negative	None	Negative	Negative	0	Negative	Negative	Negative	Negative	Seropositive	1.037	Negative	0.13	Still in high school	Regular income	Rural	Tile or metal	Follicular	Eligible
2015-18758	630457	IL-2	1	3.52032455938684	In	2015-03-22	3	17.4	Pre	Pre	NA	6	Negative	None	Negative	Negative	0	Negative	Negative	Negative	Negative	Seropositive	1.037	Negative	0.13	Still in high school	Regular income	Rural	Tile or metal	Follicular	Eligible
2015-18758	630457	IL-6	1	1.66185127316189	In	2015-03-22	3	17.4	Pre	Pre	NA	6	Negative	None	Negative	Negative	0	Negative	Negative	Negative	Negative	Seropositive	1.037	Negative	0.13	Still in high school	Regular income	Rural	Tile or metal	Follicular	Eligible
2015-18758	630457	IL-7	1	0.75	Below	2015-03-22	3	17.4	Pre	Pre	NA	6	Negative	None	Negative	Negative	0	Negative	Negative	Negative	Negative	Seropositive	1.037	Negative	0.13	Still in high school	Regular income	Rural	Tile or metal	Follicular	Eligible
2015-18758	630457	CXCL8	1	251.947123385088	In	2015-03-22	3	17.4	Pre	Pre	NA	6	Negative	None	Negative	Negative	0	Negative	Negative	Negative	Negative	Seropositive	1.037	Negative	0.13	Still in high school	Regular income	Rural	Tile or metal	Follicular	Eligible
2015-18758	630457	IL-1RA	100	25149.1115762094	In	2015-03-22	3	17.4	Pre	Pre	NA	6	Negative	None	Negative	Negative	0	Negative	Negative	Negative	Negative	Seropositive	1.037	Negative	0.13	Still in high school	Regular income	Rural	Tile or metal	Follicular	Eligible
2015-18758	630457	CXCL10	1	131.44573030152	In	2015-03-22	3	17.4	Pre	Pre	NA	6	Negative	None	Negative	Negative	0	Negative	Negative	Negative	Negative	Seropositive	1.037	Negative	0.13	Still in high school	Regular income	Rural	Tile or metal	Follicular	Eligible
2015-18758	630457	CXCL9	10	77.4827834775956	In	2015-03-22	3	17.4	Pre	Pre	NA	6	Negative	None	Negative	Negative	0	Negative	Negative	Negative	Negative	Seropositive	1.037	Negative	0.13	Still in high school	Regular income	Rural	Tile or metal	Follicular	Eligible
2015-18758	630457	CCL3	1	12.6860340319045	In	2015-03-22	3	17.4	Pre	Pre	NA	6	Negative	None	Negative	Negative	0	Negative	Negative	Negative	Negative	Seropositive	1.037	Negative	0.13	Still in high school	Regular income	Rural	Tile or metal	Follicular	Eligible
2015-18758	630457	CCL4	1	4.112299392029805	In	2015-03-22	3	17.4	Pre	Pre	NA	6	Negative	None	Negative	Negative	0	Negative	Negative	Negative	Negative	Seropositive	1.037	Negative	0.13	Still in high school	Regular income	Rural	Tile or metal	Follicular	Eligible
2015-18758	630457	CCL20	1	12.2232013147527	In	2015-03-22	3	17.4	Pre	Pre	NA	6	Negative	None	Negative	Negative	0	Negative	Negative	Negative	Negative	Seropositive	1.037	Negative	0.13	Still in high school	Regular income	Rural	Tile or metal	Follicular	Eligible
2015-18758	630457	CCL5	10	17.83637780035835	In	2015-03-22	3	17.4	Pre	Pre	NA	6	Negative	None	Negative	Negative	0	Negative	Negative	Negative	Negative	Seropositive	1.037	Negative	0.13	Still in high school	Regular income	Rural	Tile or metal	Follicular	Eligible
2015-18758	630457	TNF	1	2.878581290918	In	2015-03-22	3	17.4	Pre	Pre	NA	6	Negative	None	Negative	Negative	0	Negative	Negative	Negative	Negative	Seropositive	1.037	Negative	0.13	Still in high school	Regular income	Rural	Tile or metal	Follicular	Eligible
2015-18762	630402	IFN-a2a	1	2	Below	2015-03-22	3	18.4	Pre	Pre	NA	23	Negative	None	Negative	Negative	0	Negative	Negative	Negative	Negative	Seropositive	0.657	Negative	0.128	Still in high school	Regular income	Rural	Tile or metal	Follicular	Eligible
2015-18762	630402	IFNg	1	5.010086450965395	In	2015-03-22	3	18.4	Pre	Pre	NA	23	Negative	None	Negative	Negative	0	Negative	Negative	Negative	Negative	Seropositive	0.657	Negative	0.128	Still in high school	Regular income	Rural	Tile or metal	Follicular	Eligible
2015-18762	630402	IL-10	1	0.07	Below	2015-03-22	3	18.4	Pre	Pre	NA	23	Negative	None	Negative	Negative	0	Negative	Negative	Negative	Negative	Seropositive	0.657	Negative	0.128	Still in high school	Regular income	Rural	Tile or metal	Follicular	Eligible
2015-18762	630402	IL-12p70	1	0.702168760366975	In	2015-03-22	3	18.4	Pre	Pre	NA	23	Negative	None	Negative	Negative	0	Negative	Negative	Negative	Negative	Seropositive	0.657	Negative	0.128	Still in high school	Regular income	Rural	Tile or metal	Follicular	Eligible
2015-18762	630402	IL-17A	1	9.574309103036475	In	2015-03-22	3	18.4	Pre	Pre	NA	23	Negative	None	Negative	Negative	0	Negative	Negative	Negative	Negative	Seropositive	0.657	Negative	0.128	Still in high school	Regular income	Rural	Tile or metal	Follicular	Eligible
2015-18762	630402	IL-18	1	775.537790093541	In	2015-03-22	3	18.4	Pre	Pre	NA	23	Negative	None	Negative	Negative	0	Negative	Negative	Negative	Negative	Seropositive	0.657	Negative	0.128	Still in high school	Regular income	Rural	Tile or metal	Follicular	Eligible
2015-18762	630402	IL-1a	1	164.382265637434	In	2015-03-22	3	18.4	Pre	Pre	NA	23	Negative	None	Negative	Negative	0	Negative	Negative	Negative	Negative	Seropositive	0.657	Negative	0.128	Still in high school	Regular income	Rural	Tile or metal	Follicular	Eligible
2015-18762	630402	IL-1b	1	30.99564543803605	In	2015-03-22	3	18.4	Pre	Pre	NA	23	Negative	None	Negative	Negative	0	Negative	Negative	Negative	Negative	Seropositive	0.657	Negative	0.128	Still in high school	Regular income	Rural	Tile or metal	Follicular	Eligible
2015-18762	630402	IL-2	1	9.259208065092281	In	2015-03-22	3	18.4	Pre	Pre	NA	23	Negative	None	Negative	Negative	0	Negative	Negative	Negative	Negative	Seropositive	0.657	Negative	0.128	Still in high school	Regular income	Rural	Tile or metal	Follicular	Eligible
2015-18762	630402	IL-6	1	19.432002634522	In	2015-03-22	3	18.4	Pre	Pre	NA	23	Negative	None	Negative	Negative	0	Negative	Negative	Negative	Negative	Seropositive	0.657	Negative	0.128	Still in high school	Regular income	Rural	Tile or metal	Follicular	Eligible
2015-18762	630402	IL-7	1	0.75	Below	2015-03-22	3	18.4	Pre	Pre	NA	23	Negative	None	Negative	Negative	0	Negative	Negative	Negative	Negative	Seropositive	0.657	Negative	0.128	Still in high school	Regular income	Rural	Tile or metal	Follicular	Eligible
2015-18762	630402	CXCL8	1	3678.2847429919602	Above	2015-03-22	3	18.4	Pre	Pre	NA	23	Negative	None	Negative	Negative	0	Negative	Negative	Negative	Negative	Seropositive	0.657	Negative	0.128	Still in high school	Regular income	Rural	Tile or metal	Follicular	Eligible
2015-18762	630402	IL-1RA	100	151650.848545068	In	2015-03-22	3	18.4	Pre	Pre	NA	23	Negative	None	Negative	Negative	0	Negative	Negative	Negative	Negative	Seropositive	0.657	Negative	0.128	Still in high school	Regular income	Rural	Tile or metal	Follicular	Eligible
2015-18762	630402	CXCL10	1	197.770725641522	In	2015-03-22	3	18.4	Pre	Pre	NA	23	Negative	None	Negative	Negative	0	Negative	Negative	Negative	Negative	Seropositive	0.657	Negative	0.128	Still in high school	Regular income	Rural	Tile or metal	Follicular	Eligible
2015-18762	630402	CXCL9	10	259.684216781097	In	2015-03-22	3	18.4	Pre	Pre	NA	23	Negative	None	Negative	Negative	0	Negative	Negative	Negative	Negative	Seropositive	0.657	Negative	0.128	Still in high school	Regular income	Rural	Tile or metal	Follicular	Eligible
2015-18762	630402	CCL3	1	28.618282240715402	In	2015-03-22	3	18.4	Pre	Pre	NA	23	Negative	None	Negative	Negative	0	Negative	Negative	Negative	Negative	Seropositive	0.657	Negative	0.128	Still in high school	Regular income	Rural	Tile or metal	Follicular	Eligible
2015-18762	630402	CCL4	1	8.99380363138537	In	2015-03-22	3	18.4	Pre	Pre	NA	23	Negative	None	Negative	Negative	0	Negative	Negative	Negative	Negative	Seropositive	0.657	Negative	0.128	Still in high school	Regular income	Rural	Tile or metal	Follicular	Eligible
2015-18762	630402	CCL20	1	76.60287946231175	In	2015-03-22	3	18.4	Pre	Pre	NA	23	Negative	None	Negative	Negative	0	Negative	Negative	Negative	Negative	Seropositive	0.657	Negative	0.128	Still in high school	Regular income	Rural	Tile or metal	Follicular	Eligible
2015-18762	630402	CCL5	10	96.34817420374439	In	2015-03-22	3	18.4	Pre	Pre	NA	23	Negative	None	Negative	Negative	0	Negative	Negative	Negative	Negative	Seropositive	0.657	Negative	0.128	Still in high school	Regular income	Rural	Tile or metal	Follicular	Eligible
2015-18762	630402	TNF	1	6.762528912030865	In	2015-03-22	3	18.4	Pre	Pre	NA	23	Negative	None	Negative	Negative	0	Negative	Negative	Negative	Negative	Seropositive	0.657	Negative	0.128	Still in high school	Regular income	Rural	Tile or metal	Follicular	Eligible
2015-18766	630125	IFN-a2a	1	2	Below	2015-04-08	6	19	Post	Post	66	6	Negative	None	Negative	Intermediate	4	Negative	Negative	Negative	Negative	Seropositive	0.444	Negative	0.098	Completed high school	Regular income	Urban	Tile or metal	Follicular	Eligible
2015-18766	630125	IFNg	1	0.85	Below	2015-04-08	6	19	Post	Post	66	6	Negative	None	Negative	Intermediate	4	Negative	Negative	Negative	Negative	Seropositive	0.444	Negative	0.098	Completed high school	Regular income	Urban	Tile or metal	Follicular	Eligible
2015-18766	630125	IL-10	1	0.07	Below	2015-04-08	6	19	Post	Post	66	6	Negative	None	Negative	Intermediate	4	Negative	Negative	Negative	Negative	Seropositive	0.444	Negative	0.098	Completed high school	Regular income	Urban	Tile or metal	Follicular	Eligible
2015-18766	630125	IL-12p70	1	0.345	Below	2015-04-08	6	19	Post	Post	66	6	Negative	None	Negative	Intermediate	4	Negative	Negative	Negative	Negative	Seropositive	0.444	Negative	0.098	Completed high school	Regular income	Urban	Tile or metal	Follicular	Eligible
2015-18766	630125	IL-17A	1	3.071999249687085	In	2015-04-08	6	19	Post	Post	66	6	Negative	None	Negative	Intermediate	4	Negative	Negative	Negative	Negative	Seropositive	0.444	Negative	0.098	Completed high school	Regular income	Urban	Tile or metal	Follicular	Eligible
2015-18766	630125	IL-18	1	3769.994595829805	In	2015-04-08	6	19	Post	Post	66	6	Negative	None	Negative	Intermediate	4	Negative	Negative	Negative	Negative	Seropositive	0.444	Negative	0.098	Completed high school	Regular income	Urban	Tile or metal	Follicular	Eligible
2015-18766	630125	IL-1a	1	39.394395270720096	In	2015-04-08	6	19	Post	Post	66	6	Negative	None	Negative	Intermediate	4	Negative	Negative	Negative	Negative	Seropositive	0.444	Negative	0.098	Completed high school	Regular income	Urban	Tile or metal	Follicular	Eligible
2015-18766	630125	IL-1b	1	20.1550894108079	In	2015-04-08	6	19	Post	Post	66	6	Negative	None	Negative	Intermediate	4	Negative	Negative	Negative	Negative	Seropositive	0.444	Negative	0.098	Completed high school	Regular income	Urban	Tile or metal	Follicular	Eligible
2015-18766	630125	IL-2	1	5.88274293669652	In	2015-04-08	6	19	Post	Post	66	6	Negative	None	Negative	Intermediate	4	Negative	Negative	Negative	Negative	Seropositive	0.444	Negative	0.098	Completed high school	Regular income	Urban	Tile or metal	Follicular	Eligible
2015-18766	630125	IL-6	1	27.9906264671516	In	2015-04-08	6	19	Post	Post	66	6	Negative	None	Negative	Intermediate	4	Negative	Negative	Negative	Negative	Seropositive	0.444	Negative	0.098	Completed high school	Regular income	Urban	Tile or metal	Follicular	Eligible
2015-18766	630125	IL-7	1	2.4340764751950053	In	2015-04-08	6	19	Post	Post	66	6	Negative	None	Negative	Intermediate	4	Negative	Negative	Negative	Negative	Seropositive	0.444	Negative	0.098	Completed high school	Regular income	Urban	Tile or metal	Follicular	Eligible
2015-18766	630125	CXCL8	1	2981.48553922768	In	2015-04-08	6	19	Post	Post	66	6	Negative	None	Negative	Intermediate	4	Negative	Negative	Negative	Negative	Seropositive	0.444	Negative	0.098	Completed high school	Regular income	Urban	Tile or metal	Follicular	Eligible
2015-18766	630125	IL-1RA	100	220136.3022247026	In	2015-04-08	6	19	Post	Post	66	6	Negative	None	Negative	Intermediate	4	Negative	Negative	Negative	Negative	Seropositive	0.444	Negative	0.098	Completed high school	Regular income	Urban	Tile or metal	Follicular	Eligible
2015-18766	630125	CXCL10	1	423.490724922301	In	2015-04-08	6	19	Post	Post	66	6	Negative	None	Negative	Intermediate	4	Negative	Negative	Negative	Negative	Seropositive	0.444	Negative	0.098	Completed high school	Regular income	Urban	Tile or metal	Follicular	Eligible
2015-18766	630125	CXCL9	10	119.74864370647185	In	2015-04-08	6	19	Post	Post	66	6	Negative	None	Negative	Intermediate	4	Negative	Negative	Negative	Negative	Seropositive	0.444	Negative	0.098	Completed high school	Regular income	Urban	Tile or metal	Follicular	Eligible
2015-18766	630125	CCL3	1	32.40906045325525	In	2015-04-08	6	19	Post	Post	66	6	Negative	None	Negative	Intermediate	4	Negative	Negative	Negative	Negative	Seropositive	0.444	Negative	0.098	Completed high school	Regular income	Urban	Tile or metal	Follicular	Eligible
2015-18766	630125	CCL4	1	18.7694618713525	In	2015-04-08	6	19	Post	Post	66	6	Negative	None	Negative	Intermediate	4	Negative	Negative	Negative	Negative	Seropositive	0.444	Negative	0.098	Completed high school	Regular income	Urban	Tile or metal	Follicular	Eligible
2015-18766	630125	CCL20	1	52.0089651176995	In	2015-04-08	6	19	Post	Post	66	6	Negative	None	Negative	Intermediate	4	Negative	Negative	Negative	Negative	Seropositive	0.444	Negative	0.098	Completed high school	Regular income	Urban	Tile or metal	Follicular	Eligible
2015-18766	630125	CCL5	10	95.04095151596955	In	2015-04-08	6	19	Post	Post	66	6	Negative	None	Negative	Intermediate	4	Negative	Negative	Negative	Negative	Seropositive	0.444	Negative	0.098	Completed high school	Regular income	Urban	Tile or metal	Follicular	Eligible
2015-18766	630125	TNF	1	7.21184775857872	In	2015-04-08	6	19	Post	Post	66	6	Negative	None	Negative	Intermediate	4	Negative	Negative	Negative	Negative	Seropositive	0.444	Negative	0.098	Completed high school	Regular income	Urban	Tile or metal	Follicular	Eligible
2015-18770	630835	IFN-a2a	1	2	Below	2015-04-08	0	18	Pre	Pre	-999	13	Negative	None	Negative	Negative	0	Negative	Negative	Negative	Negative	Seropositive	0.837	Negative	0.758	Still in high school	Regular income	Rural	Tile or metal	Follicular	Eligible
2015-18770	630835	IFNg	1	0.85	Below	2015-04-08	0	18	Pre	Pre	-999	13	Negative	None	Negative	Negative	0	Negative	Negative	Negative	Negative	Seropositive	0.837	Negative	0.758	Still in high school	Regular income	Rural	Tile or metal	Follicular	Eligible
2015-18770	630835	IL-10	1	0.07	Below	2015-04-08	0	18	Pre	Pre	-999	13	Negative	None	Negative	Negative	0	Negative	Negative	Negative	Negative	Seropositive	0.837	Negative	0.758	Still in high school	Regular income	Rural	Tile or metal	Follicular	Eligible
2015-18770	630835	IL-12p70	1	0.345	Below	2015-04-08	0	18	Pre	Pre	-999	13	Negative	None	Negative	Negative	0	Negative	Negative	Negative	Negative	Seropositive	0.837	Negative	0.758	Still in high school	Regular income	Rural	Tile or metal	Follicular	Eligible
2015-18770	630835	IL-17A	1	1.3	Below	2015-04-08	0	18	Pre	Pre	-999	13	Negative	None	Negative	Negative	0	Negative	Negative	Negative	Negative	Seropositive	0.837	Negative	0.758	Still in high school	Regular income	Rural	Tile or metal	Follicular	Eligible
2015-18770	630835	IL-18	1	30.04303085621455	In	2015-04-08	0	18	Pre	Pre	-999	13	Negative	None	Negative	Negative	0	Negative	Negative	Negative	Negative	Seropositive	0.837	Negative	0.758	Still in high school	Regular income	Rural	Tile or metal	Follicular	Eligible
2015-18770	630835	IL-1a	1	47.01249119522355	In	2015-04-08	0	18	Pre	Pre	-999	13	Negative	None	Negative	Negative	0	Negative	Negative	Negative	Negative	Seropositive	0.837	Negative	0.758	Still in high school	Regular income	Rural	Tile or metal	Follicular	Eligible
2015-18770	630835	IL-1b	1	10.1498382881798	In	2015-04-08	0	18	Pre	Pre	-999	13	Negative	None	Negative	Negative	0	Negative	Negative	Negative	Negative	Seropositive	0.837	Negative	0.758	Still in high school	Regular income	Rural	Tile or metal	Follicular	Eligible
2015-18770	630835	IL-2	1	0.35	Below	2015-04-08	0	18	Pre	Pre	-999	13	Negative	None	Negative	Negative	0	Negative	Negative	Negative	Negative	Seropositive	0.837	Negative	0.758	Still in high school	Regular income	Rural	Tile or metal	Follicular	Eligible
2015-18770	630835	IL-6	1	3.17968837072777	In	2015-04-08	0	18	Pre	Pre	-999	13	Negative	None	Negative	Negative	0	Negative	Negative	Negative	Negative	Seropositive	0.837	Negative	0.758	Still in high school	Regular income	Rural	Tile or metal	Follicular	Eligible
2015-18770	630835	IL-7	1	0.75	Below	2015-04-08	0	18	Pre	Pre	-999	13	Negative	None	Negative	Negative	0	Negative	Negative	Negative	Negative	Seropositive	0.837	Negative	0.758	Still in high school	Regular income	Rural	Tile or metal	Follicular	Eligible
2015-18770	630835	CXCL8	1	309.7278395123195	In	2015-04-08	0	18	Pre	Pre	-999	13	Negative	None	Negative	Negative	0	Negative	Negative	Negative	Negative	Seropositive	0.837	Negative	0.758	Still in high school	Regular income	Rural	Tile or metal	Follicular	Eligible
2015-18770	630835	IL-1RA	100	35801.680655644996	In	2015-04-08	0	18	Pre	Pre	-999	13	Negative	None	Negative	Negative	0	Negative	Negative	Negative	Negative	Seropositive	0.837	Negative	0.758	Still in high school	Regular income	Rural	Tile or metal	Follicular	Eligible
2015-18770	630835	CXCL10	1	130.4430771326765	In	2015-04-08	0	18	Pre	Pre	-999	13	Negative	None	Negative	Negative	0	Negative	Negative	Negative	Negative	Seropositive	0.837	Negative	0.758	Still in high school	Regular income	Rural	Tile or metal	Follicular	Eligible
2015-18770	630835	CXCL9	10	46.64325782873281	In	2015-04-08	0	18	Pre	Pre	-999	13	Negative	None	Negative	Negative	0	Negative	Negative	Negative	Negative	Seropositive	0.837	Negative	0.758	Still in high school	Regular income	Rural	Tile or metal	Follicular	Eligible
2015-18770	630835	CCL3	1	3.85	Below	2015-04-08	0	18	Pre	Pre	-999	13	Negative	None	Negative	Negative	0	Negative	Negative	Negative	Negative	Seropositive	0.837	Negative	0.758	Still in high school	Regular income	Rural	Tile or metal	Follicular	Eligible
2015-18770	630835	CCL4	1	1.370053880762095	In	2015-04-08	0	18	Pre	Pre	-999	13	Negative	None	Negative	Negative	0	Negative	Negative	Negative	Negative	Seropositive	0.837	Negative	0.758	Still in high school	Regular income	Rural	Tile or metal	Follicular	Eligible
2015-18770	630835	CCL20	1	44.5088540564704	In	2015-04-08	0	18	Pre	Pre	-999	13	Negative	None	Negative	Negative	0	Negative	Negative	Negative	Negative	Seropositive	0.837	Negative	0.758	Still in high school	Regular income	Rural	Tile or metal	Follicular	Eligible
2015-18770	630835	CCL5	10	2.3371704386130148	In	2015-04-08	0	18	Pre	Pre	-999	13	Negative	None	Negative	Negative	0	Negative	Negative	Negative	Negative	Seropositive	0.837	Negative	0.758	Still in high school	Regular income	Rural	Tile or metal	Follicular	Eligible
2015-18770	630835	TNF	1	0.255	Below	2015-04-08	0	18	Pre	Pre	-999	13	Negative	None	Negative	Negative	0	Negative	Negative	Negative	Negative	Seropositive	0.837	Negative	0.758	Still in high school	Regular income	Rural	Tile or metal	Follicular	Eligible
2015-18774	630138	IFN-a2a	1	2	Below	2015-04-08	6	19.8	Post	Pre	0	28	Negative	None	Positive	Negative	0	Negative	Negative	Negative	Negative	Seropositive	0.906	Negative	0.839	Still in high school	No regular income	Urban	Tile or metal	Follicular	Eligible
2015-18774	630138	IFNg	1	0.85	Below	2015-04-08	6	19.8	Post	Pre	0	28	Negative	None	Positive	Negative	0	Negative	Negative	Negative	Negative	Seropositive	0.906	Negative	0.839	Still in high school	No regular income	Urban	Tile or metal	Follicular	Eligible
2015-18774	630138	IL-10	1	0.07	Below	2015-04-08	6	19.8	Post	Pre	0	28	Negative	None	Positive	Negative	0	Negative	Negative	Negative	Negative	Seropositive	0.906	Negative	0.839	Still in high school	No regular income	Urban	Tile or metal	Follicular	Eligible
2015-18774	630138	IL-12p70	1	0.345	Below	2015-04-08	6	19.8	Post	Pre	0	28	Negative	None	Positive	Negative	0	Negative	Negative	Negative	Negative	Seropositive	0.906	Negative	0.839	Still in high school	No regular income	Urban	Tile or metal	Follicular	Eligible
2015-18774	630138	IL-17A	1	3.6686334946917	In	2015-04-08	6	19.8	Post	Pre	0	28	Negative	None	Positive	Negative	0	Negative	Negative	Negative	Negative	Seropositive	0.906	Negative	0.839	Still in high school	No regular income	Urban	Tile or metal	Follicular	Eligible
2015-18774	630138	IL-18	1	1905.4253389118849	In	2015-04-08	6	19.8	Post	Pre	0	28	Negative	None	Positive	Negative	0	Negative	Negative	Negative	Negative	Seropositive	0.906	Negative	0.839	Still in high school	No regular income	Urban	Tile or metal	Follicular	Eligible
2015-18774	630138	IL-1a	1	115.562379877148	In	2015-04-08	6	19.8	Post	Pre	0	28	Negative	None	Positive	Negative	0	Negative	Negative	Negative	Negative	Seropositive	0.906	Negative	0.839	Still in high school	No regular income	Urban	Tile or metal	Follicular	Eligible
2015-18774	630138	IL-1b	1	5.630873218061115	In	2015-04-08	6	19.8	Post	Pre	0	28	Negative	None	Positive	Negative	0	Negative	Negative	Negative	Negative	Seropositive	0.906	Negative	0.839	Still in high school	No regular income	Urban	Tile or metal	Follicular	Eligible
2015-18774	630138	IL-2	1	0.35	Below	2015-04-08	6	19.8	Post	Pre	0	28	Negative	None	Positive	Negative	0	Negative	Negative	Negative	Negative	Seropositive	0.906	Negative	0.839	Still in high school	No regular income	Urban	Tile or metal	Follicular	Eligible
2015-18774	630138	IL-6	1	0.165	Below	2015-04-08	6	19.8	Post	Pre	0	28	Negative	None	Positive	Negative	0	Negative	Negative	Negative	Negative	Seropositive	0.906	Negative	0.839	Still in high school	No regular income	Urban	Tile or metal	Follicular	Eligible
2015-18774	630138	IL-7	1	1.30817303457325	In	2015-04-08	6	19.8	Post	Pre	0	28	Negative	None	Positive	Negative	0	Negative	Negative	Negative	Negative	Seropositive	0.906	Negative	0.839	Still in high school	No regular income	Urban	Tile or metal	Follicular	Eligible
2015-18774	630138	CXCL8	1	496.199988000781	In	2015-04-08	6	19.8	Post	Pre	0	28	Negative	None	Positive	Negative	0	Negative	Negative	Negative	Negative	Seropositive	0.906	Negative	0.839	Still in high school	No regular income	Urban	Tile or metal	Follicular	Eligible
2015-18774	630138	IL-1RA	100	349290.87081366096	Above	2015-04-08	6	19.8	Post	Pre	0	28	Negative	None	Positive	Negative	0	Negative	Negative	Negative	Negative	Seropositive	0.906	Negative	0.839	Still in high school	No regular income	Urban	Tile or metal	Follicular	Eligible
2015-18774	630138	CXCL10	1	348.497020071119	In	2015-04-08	6	19.8	Post	Pre	0	28	Negative	None	Positive	Negative	0	Negative	Negative	Negative	Negative	Seropositive	0.906	Negative	0.839	Still in high school	No regular income	Urban	Tile or metal	Follicular	Eligible
2015-18774	630138	CXCL9	10	213.1287531204635	In	2015-04-08	6	19.8	Post	Pre	0	28	Negative	None	Positive	Negative	0	Negative	Negative	Negative	Negative	Seropositive	0.906	Negative	0.839	Still in high school	No regular income	Urban	Tile or metal	Follicular	Eligible
2015-18774	630138	CCL3	1	39.22600897544545	In	2015-04-08	6	19.8	Post	Pre	0	28	Negative	None	Positive	Negative	0	Negative	Negative	Negative	Negative	Seropositive	0.906	Negative	0.839	Still in high school	No regular income	Urban	Tile or metal	Follicular	Eligible
2015-18774	630138	CCL4	1	10.356928423698601	In	2015-04-08	6	19.8	Post	Pre	0	28	Negative	None	Positive	Negative	0	Negative	Negative	Negative	Negative	Seropositive	0.906	Negative	0.839	Still in high school	No regular income	Urban	Tile or metal	Follicular	Eligible
2015-18774	630138	CCL20	1	12.257417060263101	In	2015-04-08	6	19.8	Post	Pre	0	28	Negative	None	Positive	Negative	0	Negative	Negative	Negative	Negative	Seropositive	0.906	Negative	0.839	Still in high school	No regular income	Urban	Tile or metal	Follicular	Eligible
2015-18774	630138	CCL5	10	103.6379677327889	In	2015-04-08	6	19.8	Post	Pre	0	28	Negative	None	Positive	Negative	0	Negative	Negative	Negative	Negative	Seropositive	0.906	Negative	0.839	Still in high school	No regular income	Urban	Tile or metal	Follicular	Eligible
2015-18774	630138	TNF	1	0.4824063978675325	In	2015-04-08	6	19.8	Post	Pre	0	28	Negative	None	Positive	Negative	0	Negative	Negative	Negative	Negative	Seropositive	0.906	Negative	0.839	Still in high school	No regular income	Urban	Tile or metal	Follicular	Eligible
2015-18782	630109	IFN-a2a	1	2	Below	2015-04-08	6	21.4	Post	Pre	0	7	Negative	None	Positive	Negative	0	Negative	Negative	Negative	Negative	Seropositive	0.552	Negative	0.085	Completed high school	Regular income	Urban	Tile or metal	Follicular	Eligible
2015-18782	630109	IFNg	1	1.54075871099762	In	2015-04-08	6	21.4	Post	Pre	0	7	Negative	None	Positive	Negative	0	Negative	Negative	Negative	Negative	Seropositive	0.552	Negative	0.085	Completed high school	Regular income	Urban	Tile or metal	Follicular	Eligible
2015-18782	630109	IL-10	1	0.223296817581033	In	2015-04-08	6	21.4	Post	Pre	0	7	Negative	None	Positive	Negative	0	Negative	Negative	Negative	Negative	Seropositive	0.552	Negative	0.085	Completed high school	Regular income	Urban	Tile or metal	Follicular	Eligible
2015-18782	630109	IL-12p70	1	0.345	Below	2015-04-08	6	21.4	Post	Pre	0	7	Negative	None	Positive	Negative	0	Negative	Negative	Negative	Negative	Seropositive	0.552	Negative	0.085	Completed high school	Regular income	Urban	Tile or metal	Follicular	Eligible
2015-18782	630109	IL-17A	1	3.06584480162227	In	2015-04-08	6	21.4	Post	Pre	0	7	Negative	None	Positive	Negative	0	Negative	Negative	Negative	Negative	Seropositive	0.552	Negative	0.085	Completed high school	Regular income	Urban	Tile or metal	Follicular	Eligible
2015-18782	630109	IL-18	1	1639.78510316407	In	2015-04-08	6	21.4	Post	Pre	0	7	Negative	None	Positive	Negative	0	Negative	Negative	Negative	Negative	Seropositive	0.552	Negative	0.085	Completed high school	Regular income	Urban	Tile or metal	Follicular	Eligible
2015-18782	630109	IL-1a	1	49.5757252764989	In	2015-04-08	6	21.4	Post	Pre	0	7	Negative	None	Positive	Negative	0	Negative	Negative	Negative	Negative	Seropositive	0.552	Negative	0.085	Completed high school	Regular income	Urban	Tile or metal	Follicular	Eligible
2015-18782	630109	IL-1b	1	135.56374541651502	In	2015-04-08	6	21.4	Post	Pre	0	7	Negative	None	Positive	Negative	0	Negative	Negative	Negative	Negative	Seropositive	0.552	Negative	0.085	Completed high school	Regular income	Urban	Tile or metal	Follicular	Eligible
2015-18782	630109	IL-2	1	17.5196778004358	In	2015-04-08	6	21.4	Post	Pre	0	7	Negative	None	Positive	Negative	0	Negative	Negative	Negative	Negative	Seropositive	0.552	Negative	0.085	Completed high school	Regular income	Urban	Tile or metal	Follicular	Eligible
2015-18782	630109	IL-6	1	631.128212929651	In	2015-04-08	6	21.4	Post	Pre	0	7	Negative	None	Positive	Negative	0	Negative	Negative	Negative	Negative	Seropositive	0.552	Negative	0.085	Completed high school	Regular income	Urban	Tile or metal	Follicular	Eligible
2015-18782	630109	IL-7	1	3.2920750303294097	In	2015-04-08	6	21.4	Post	Pre	0	7	Negative	None	Positive	Negative	0	Negative	Negative	Negative	Negative	Seropositive	0.552	Negative	0.085	Completed high school	Regular income	Urban	Tile or metal	Follicular	Eligible
2015-18782	630109	CXCL8	1	13546.940255969948	Above	2015-04-08	6	21.4	Post	Pre	0	7	Negative	None	Positive	Negative	0	Negative	Negative	Negative	Negative	Seropositive	0.552	Negative	0.085	Completed high school	Regular income	Urban	Tile or metal	Follicular	Eligible
2015-18782	630109	IL-1RA	100	45428.752725007544	In	2015-04-08	6	21.4	Post	Pre	0	7	Negative	None	Positive	Negative	0	Negative	Negative	Negative	Negative	Seropositive	0.552	Negative	0.085	Completed high school	Regular income	Urban	Tile or metal	Follicular	Eligible
2015-18782	630109	CXCL10	1	86.67351501484205	In	2015-04-08	6	21.4	Post	Pre	0	7	Negative	None	Positive	Negative	0	Negative	Negative	Negative	Negative	Seropositive	0.552	Negative	0.085	Completed high school	Regular income	Urban	Tile or metal	Follicular	Eligible
2015-18782	630109	CXCL9	10	28.446794775783147	In	2015-04-08	6	21.4	Post	Pre	0	7	Negative	None	Positive	Negative	0	Negative	Negative	Negative	Negative	Seropositive	0.552	Negative	0.085	Completed high school	Regular income	Urban	Tile or metal	Follicular	Eligible
2015-18782	630109	CCL3	1	64.4985645359618	In	2015-04-08	6	21.4	Post	Pre	0	7	Negative	None	Positive	Negative	0	Negative	Negative	Negative	Negative	Seropositive	0.552	Negative	0.085	Completed high school	Regular income	Urban	Tile or metal	Follicular	Eligible
2015-18782	630109	CCL4	1	28.9080493641222	In	2015-04-08	6	21.4	Post	Pre	0	7	Negative	None	Positive	Negative	0	Negative	Negative	Negative	Negative	Seropositive	0.552	Negative	0.085	Completed high school	Regular income	Urban	Tile or metal	Follicular	Eligible
2015-18782	630109	CCL20	1	175.910120337077	In	2015-04-08	6	21.4	Post	Pre	0	7	Negative	None	Positive	Negative	0	Negative	Negative	Negative	Negative	Seropositive	0.552	Negative	0.085	Completed high school	Regular income	Urban	Tile or metal	Follicular	Eligible
2015-18782	630109	CCL5	10	58.4994548358881	In	2015-04-08	6	21.4	Post	Pre	0	7	Negative	None	Positive	Negative	0	Negative	Negative	Negative	Negative	Seropositive	0.552	Negative	0.085	Completed high school	Regular income	Urban	Tile or metal	Follicular	Eligible
2015-18782	630109	TNF	1	33.83108797076555	In	2015-04-08	6	21.4	Post	Pre	0	7	Negative	None	Positive	Negative	0	Negative	Negative	Negative	Negative	Seropositive	0.552	Negative	0.085	Completed high school	Regular income	Urban	Tile or metal	Follicular	Eligible
2015-18790	630848	IFN-a2a	1	2	Below	2015-04-08	0	19	Pre	Pre	-89	10	Negative	None	Negative	Negative	0	Negative	Negative	Negative	Negative	Negative	0.334	Negative	2.26	Still in high school	Regular income	Rural	Tile or metal	Follicular	Eligible
2015-18790	630848	IFNg	1	0.85	Below	2015-04-08	0	19	Pre	Pre	-89	10	Negative	None	Negative	Negative	0	Negative	Negative	Negative	Negative	Negative	0.334	Negative	2.26	Still in high school	Regular income	Rural	Tile or metal	Follicular	Eligible
2015-18790	630848	IL-10	1	0.07	Below	2015-04-08	0	19	Pre	Pre	-89	10	Negative	None	Negative	Negative	0	Negative	Negative	Negative	Negative	Negative	0.334	Negative	2.26	Still in high school	Regular income	Rural	Tile or metal	Follicular	Eligible
2015-18790	630848	IL-12p70	1	0.345	Below	2015-04-08	0	19	Pre	Pre	-89	10	Negative	None	Negative	Negative	0	Negative	Negative	Negative	Negative	Negative	0.334	Negative	2.26	Still in high school	Regular income	Rural	Tile or metal	Follicular	Eligible
2015-18790	630848	IL-17A	1	1.3	Below	2015-04-08	0	19	Pre	Pre	-89	10	Negative	None	Negative	Negative	0	Negative	Negative	Negative	Negative	Negative	0.334	Negative	2.26	Still in high school	Regular income	Rural	Tile or metal	Follicular	Eligible
2015-18790	630848	IL-18	1	149.962551804243	In	2015-04-08	0	19	Pre	Pre	-89	10	Negative	None	Negative	Negative	0	Negative	Negative	Negative	Negative	Negative	0.334	Negative	2.26	Still in high school	Regular income	Rural	Tile or metal	Follicular	Eligible
2015-18790	630848	IL-1a	1	30.83504231775195	In	2015-04-08	0	19	Pre	Pre	-89	10	Negative	None	Negative	Negative	0	Negative	Negative	Negative	Negative	Negative	0.334	Negative	2.26	Still in high school	Regular income	Rural	Tile or metal	Follicular	Eligible
2015-18790	630848	IL-1b	1	0.075	Below	2015-04-08	0	19	Pre	Pre	-89	10	Negative	None	Negative	Negative	0	Negative	Negative	Negative	Negative	Negative	0.334	Negative	2.26	Still in high school	Regular income	Rural	Tile or metal	Follicular	Eligible
2015-18790	630848	IL-2	1	0.5760682516827169	In	2015-04-08	0	19	Pre	Pre	-89	10	Negative	None	Negative	Negative	0	Negative	Negative	Negative	Negative	Negative	0.334	Negative	2.26	Still in high school	Regular income	Rural	Tile or metal	Follicular	Eligible
2015-18790	630848	IL-6	1	0.270463503757121	In	2015-04-08	0	19	Pre	Pre	-89	10	Negative	None	Negative	Negative	0	Negative	Negative	Negative	Negative	Negative	0.334	Negative	2.26	Still in high school	Regular income	Rural	Tile or metal	Follicular	Eligible
2015-18790	630848	IL-7	1	1.177616695007375	In	2015-04-08	0	19	Pre	Pre	-89	10	Negative	None	Negative	Negative	0	Negative	Negative	Negative	Negative	Negative	0.334	Negative	2.26	Still in high school	Regular income	Rural	Tile or metal	Follicular	Eligible
2015-18790	630848	CXCL8	1	58.58118778596215	In	2015-04-08	0	19	Pre	Pre	-89	10	Negative	None	Negative	Negative	0	Negative	Negative	Negative	Negative	Negative	0.334	Negative	2.26	Still in high school	Regular income	Rural	Tile or metal	Follicular	Eligible
2015-18790	630848	IL-1RA	100	16900.58369640115	In	2015-04-08	0	19	Pre	Pre	-89	10	Negative	None	Negative	Negative	0	Negative	Negative	Negative	Negative	Negative	0.334	Negative	2.26	Still in high school	Regular income	Rural	Tile or metal	Follicular	Eligible
2015-18790	630848	CXCL10	1	145.8044111987025	In	2015-04-08	0	19	Pre	Pre	-89	10	Negative	None	Negative	Negative	0	Negative	Negative	Negative	Negative	Negative	0.334	Negative	2.26	Still in high school	Regular income	Rural	Tile or metal	Follicular	Eligible
2015-18790	630848	CXCL9	10	18.276082246392452	In	2015-04-08	0	19	Pre	Pre	-89	10	Negative	None	Negative	Negative	0	Negative	Negative	Negative	Negative	Negative	0.334	Negative	2.26	Still in high school	Regular income	Rural	Tile or metal	Follicular	Eligible
2015-18790	630848	CCL3	1	3.85	Below	2015-04-08	0	19	Pre	Pre	-89	10	Negative	None	Negative	Negative	0	Negative	Negative	Negative	Negative	Negative	0.334	Negative	2.26	Still in high school	Regular income	Rural	Tile or metal	Follicular	Eligible
2015-18790	630848	CCL4	1	0.75	Below	2015-04-08	0	19	Pre	Pre	-89	10	Negative	None	Negative	Negative	0	Negative	Negative	Negative	Negative	Negative	0.334	Negative	2.26	Still in high school	Regular income	Rural	Tile or metal	Follicular	Eligible
2015-18790	630848	CCL20	1	4.0750548330500855	In	2015-04-08	0	19	Pre	Pre	-89	10	Negative	None	Negative	Negative	0	Negative	Negative	Negative	Negative	Negative	0.334	Negative	2.26	Still in high school	Regular income	Rural	Tile or metal	Follicular	Eligible
2015-18790	630848	CCL5	10	3.09442045125782	In	2015-04-08	0	19	Pre	Pre	-89	10	Negative	None	Negative	Negative	0	Negative	Negative	Negative	Negative	Negative	0.334	Negative	2.26	Still in high school	Regular income	Rural	Tile or metal	Follicular	Eligible
2015-18790	630848	TNF	1	0.255	Below	2015-04-08	0	19	Pre	Pre	-89	10	Negative	None	Negative	Negative	0	Negative	Negative	Negative	Negative	Negative	0.334	Negative	2.26	Still in high school	Regular income	Rural	Tile or metal	Follicular	Eligible
2015-18798	630864	IFN-a2a	1	2	Below	2015-04-08	0	18	Pre	Pre	-63	3	Negative	None	Negative	Negative	3	Negative	Negative	Negative	Negative	Seropositive	0.619	Negative	0.094	Still in high school	No regular income	Rural	Tile or metal	Follicular	Eligible
2015-18798	630864	IFNg	1	7.053713743865355	In	2015-04-08	0	18	Pre	Pre	-63	3	Negative	None	Negative	Negative	3	Negative	Negative	Negative	Negative	Seropositive	0.619	Negative	0.094	Still in high school	No regular income	Rural	Tile or metal	Follicular	Eligible
2015-18798	630864	IL-10	1	0.500439309907026	In	2015-04-08	0	18	Pre	Pre	-63	3	Negative	None	Negative	Negative	3	Negative	Negative	Negative	Negative	Seropositive	0.619	Negative	0.094	Still in high school	No regular income	Rural	Tile or metal	Follicular	Eligible
2015-18798	630864	IL-12p70	1	0.345	Below	2015-04-08	0	18	Pre	Pre	-63	3	Negative	None	Negative	Negative	3	Negative	Negative	Negative	Negative	Seropositive	0.619	Negative	0.094	Still in high school	No regular income	Rural	Tile or metal	Follicular	Eligible
2015-18798	630864	IL-17A	1	15.596323235056449	In	2015-04-08	0	18	Pre	Pre	-63	3	Negative	None	Negative	Negative	3	Negative	Negative	Negative	Negative	Seropositive	0.619	Negative	0.094	Still in high school	No regular income	Rural	Tile or metal	Follicular	Eligible
2015-18798	630864	IL-18	1	617.497896748435	In	2015-04-08	0	18	Pre	Pre	-63	3	Negative	None	Negative	Negative	3	Negative	Negative	Negative	Negative	Seropositive	0.619	Negative	0.094	Still in high school	No regular income	Rural	Tile or metal	Follicular	Eligible
2015-18798	630864	IL-1a	1	19.098475653877898	In	2015-04-08	0	18	Pre	Pre	-63	3	Negative	None	Negative	Negative	3	Negative	Negative	Negative	Negative	Seropositive	0.619	Negative	0.094	Still in high school	No regular income	Rural	Tile or metal	Follicular	Eligible
2015-18798	630864	IL-1b	1	30.7882166465484	In	2015-04-08	0	18	Pre	Pre	-63	3	Negative	None	Negative	Negative	3	Negative	Negative	Negative	Negative	Seropositive	0.619	Negative	0.094	Still in high school	No regular income	Rural	Tile or metal	Follicular	Eligible
2015-18798	630864	IL-2	1	3.017997542879865	In	2015-04-08	0	18	Pre	Pre	-63	3	Negative	None	Negative	Negative	3	Negative	Negative	Negative	Negative	Seropositive	0.619	Negative	0.094	Still in high school	No regular income	Rural	Tile or metal	Follicular	Eligible
2015-18798	630864	IL-6	1	16.981121749219902	In	2015-04-08	0	18	Pre	Pre	-63	3	Negative	None	Negative	Negative	3	Negative	Negative	Negative	Negative	Seropositive	0.619	Negative	0.094	Still in high school	No regular income	Rural	Tile or metal	Follicular	Eligible
2015-18798	630864	IL-7	1	0.75	Below	2015-04-08	0	18	Pre	Pre	-63	3	Negative	None	Negative	Negative	3	Negative	Negative	Negative	Negative	Seropositive	0.619	Negative	0.094	Still in high school	No regular income	Rural	Tile or metal	Follicular	Eligible
2015-18798	630864	CXCL8	1	1705.10060576203	In	2015-04-08	0	18	Pre	Pre	-63	3	Negative	None	Negative	Negative	3	Negative	Negative	Negative	Negative	Seropositive	0.619	Negative	0.094	Still in high school	No regular income	Rural	Tile or metal	Follicular	Eligible
2015-18798	630864	IL-1RA	100	185631.581183418	In	2015-04-08	0	18	Pre	Pre	-63	3	Negative	None	Negative	Negative	3	Negative	Negative	Negative	Negative	Seropositive	0.619	Negative	0.094	Still in high school	No regular income	Rural	Tile or metal	Follicular	Eligible
2015-18798	630864	CXCL10	1	398.7183248836135	In	2015-04-08	0	18	Pre	Pre	-63	3	Negative	None	Negative	Negative	3	Negative	Negative	Negative	Negative	Seropositive	0.619	Negative	0.094	Still in high school	No regular income	Rural	Tile or metal	Follicular	Eligible
2015-18798	630864	CXCL9	10	152.817813276393	In	2015-04-08	0	18	Pre	Pre	-63	3	Negative	None	Negative	Negative	3	Negative	Negative	Negative	Negative	Seropositive	0.619	Negative	0.094	Still in high school	No regular income	Rural	Tile or metal	Follicular	Eligible
2015-18798	630864	CCL3	1	23.19876303343655	In	2015-04-08	0	18	Pre	Pre	-63	3	Negative	None	Negative	Negative	3	Negative	Negative	Negative	Negative	Seropositive	0.619	Negative	0.094	Still in high school	No regular income	Rural	Tile or metal	Follicular	Eligible
2015-18798	630864	CCL4	1	44.0661641938316	In	2015-04-08	0	18	Pre	Pre	-63	3	Negative	None	Negative	Negative	3	Negative	Negative	Negative	Negative	Seropositive	0.619	Negative	0.094	Still in high school	No regular income	Rural	Tile or metal	Follicular	Eligible
2015-18798	630864	CCL20	1	65.79192787647435	In	2015-04-08	0	18	Pre	Pre	-63	3	Negative	None	Negative	Negative	3	Negative	Negative	Negative	Negative	Seropositive	0.619	Negative	0.094	Still in high school	No regular income	Rural	Tile or metal	Follicular	Eligible
2015-18798	630864	CCL5	10	199.9332604782845	In	2015-04-08	0	18	Pre	Pre	-63	3	Negative	None	Negative	Negative	3	Negative	Negative	Negative	Negative	Seropositive	0.619	Negative	0.094	Still in high school	No regular income	Rural	Tile or metal	Follicular	Eligible
2015-18798	630864	TNF	1	4.311162579528305	In	2015-04-08	0	18	Pre	Pre	-63	3	Negative	None	Negative	Negative	3	Negative	Negative	Negative	Negative	Seropositive	0.619	Negative	0.094	Still in high school	No regular income	Rural	Tile or metal	Follicular	Eligible
2015-18814	630880	IFN-a2a	1	2	Below	2015-04-10	0	20.2	Pre	Pre	-111	7	Negative	None	Negative	Negative	0	Negative	Negative	Negative	Negative	Seropositive	0.233	Negative	0.025	Completed high school	No regular income	Rural	Not tile or metal	Follicular	Eligible
2015-18814	630880	IFNg	1	0.85	Below	2015-04-10	0	20.2	Pre	Pre	-111	7	Negative	None	Negative	Negative	0	Negative	Negative	Negative	Negative	Seropositive	0.233	Negative	0.025	Completed high school	No regular income	Rural	Not tile or metal	Follicular	Eligible
2015-18814	630880	IL-10	1	0.07	Below	2015-04-10	0	20.2	Pre	Pre	-111	7	Negative	None	Negative	Negative	0	Negative	Negative	Negative	Negative	Seropositive	0.233	Negative	0.025	Completed high school	No regular income	Rural	Not tile or metal	Follicular	Eligible
2015-18814	630880	IL-12p70	1	0.345	Below	2015-04-10	0	20.2	Pre	Pre	-111	7	Negative	None	Negative	Negative	0	Negative	Negative	Negative	Negative	Seropositive	0.233	Negative	0.025	Completed high school	No regular income	Rural	Not tile or metal	Follicular	Eligible
2015-18814	630880	IL-17A	1	1.3	Below	2015-04-10	0	20.2	Pre	Pre	-111	7	Negative	None	Negative	Negative	0	Negative	Negative	Negative	Negative	Seropositive	0.233	Negative	0.025	Completed high school	No regular income	Rural	Not tile or metal	Follicular	Eligible
2015-18814	630880	IL-18	1	1471.082321476905	In	2015-04-10	0	20.2	Pre	Pre	-111	7	Negative	None	Negative	Negative	0	Negative	Negative	Negative	Negative	Seropositive	0.233	Negative	0.025	Completed high school	No regular income	Rural	Not tile or metal	Follicular	Eligible
2015-18814	630880	IL-1a	1	29.482190253972803	In	2015-04-10	0	20.2	Pre	Pre	-111	7	Negative	None	Negative	Negative	0	Negative	Negative	Negative	Negative	Seropositive	0.233	Negative	0.025	Completed high school	No regular income	Rural	Not tile or metal	Follicular	Eligible
2015-18814	630880	IL-1b	1	1.07964018592555	In	2015-04-10	0	20.2	Pre	Pre	-111	7	Negative	None	Negative	Negative	0	Negative	Negative	Negative	Negative	Seropositive	0.233	Negative	0.025	Completed high school	No regular income	Rural	Not tile or metal	Follicular	Eligible
2015-18814	630880	IL-2	1	0.35	Below	2015-04-10	0	20.2	Pre	Pre	-111	7	Negative	None	Negative	Negative	0	Negative	Negative	Negative	Negative	Seropositive	0.233	Negative	0.025	Completed high school	No regular income	Rural	Not tile or metal	Follicular	Eligible
2015-18814	630880	IL-6	1	1.203866703640815	In	2015-04-10	0	20.2	Pre	Pre	-111	7	Negative	None	Negative	Negative	0	Negative	Negative	Negative	Negative	Seropositive	0.233	Negative	0.025	Completed high school	No regular income	Rural	Not tile or metal	Follicular	Eligible
2015-18814	630880	IL-7	1	0.75	Below	2015-04-10	0	20.2	Pre	Pre	-111	7	Negative	None	Negative	Negative	0	Negative	Negative	Negative	Negative	Seropositive	0.233	Negative	0.025	Completed high school	No regular income	Rural	Not tile or metal	Follicular	Eligible
2015-18814	630880	CXCL8	1	209.8514596679305	In	2015-04-10	0	20.2	Pre	Pre	-111	7	Negative	None	Negative	Negative	0	Negative	Negative	Negative	Negative	Seropositive	0.233	Negative	0.025	Completed high school	No regular income	Rural	Not tile or metal	Follicular	Eligible
2015-18814	630880	IL-1RA	100	48783.5654793689	In	2015-04-10	0	20.2	Pre	Pre	-111	7	Negative	None	Negative	Negative	0	Negative	Negative	Negative	Negative	Seropositive	0.233	Negative	0.025	Completed high school	No regular income	Rural	Not tile or metal	Follicular	Eligible
2015-18814	630880	CXCL10	1	45.07207958934265	In	2015-04-10	0	20.2	Pre	Pre	-111	7	Negative	None	Negative	Negative	0	Negative	Negative	Negative	Negative	Seropositive	0.233	Negative	0.025	Completed high school	No regular income	Rural	Not tile or metal	Follicular	Eligible
2015-18814	630880	CXCL9	10	14.5856991300419	In	2015-04-10	0	20.2	Pre	Pre	-111	7	Negative	None	Negative	Negative	0	Negative	Negative	Negative	Negative	Seropositive	0.233	Negative	0.025	Completed high school	No regular income	Rural	Not tile or metal	Follicular	Eligible
2015-18814	630880	CCL3	1	19.68198741401735	In	2015-04-10	0	20.2	Pre	Pre	-111	7	Negative	None	Negative	Negative	0	Negative	Negative	Negative	Negative	Seropositive	0.233	Negative	0.025	Completed high school	No regular income	Rural	Not tile or metal	Follicular	Eligible
2015-18814	630880	CCL4	1	2.6860678920356653	In	2015-04-10	0	20.2	Pre	Pre	-111	7	Negative	None	Negative	Negative	0	Negative	Negative	Negative	Negative	Seropositive	0.233	Negative	0.025	Completed high school	No regular income	Rural	Not tile or metal	Follicular	Eligible
2015-18814	630880	CCL20	1	26.586769853982247	In	2015-04-10	0	20.2	Pre	Pre	-111	7	Negative	None	Negative	Negative	0	Negative	Negative	Negative	Negative	Seropositive	0.233	Negative	0.025	Completed high school	No regular income	Rural	Not tile or metal	Follicular	Eligible
2015-18814	630880	CCL5	10	11.436781976817901	In	2015-04-10	0	20.2	Pre	Pre	-111	7	Negative	None	Negative	Negative	0	Negative	Negative	Negative	Negative	Seropositive	0.233	Negative	0.025	Completed high school	No regular income	Rural	Not tile or metal	Follicular	Eligible
2015-18814	630880	TNF	1	0.255	Below	2015-04-10	0	20.2	Pre	Pre	-111	7	Negative	None	Negative	Negative	0	Negative	Negative	Negative	Negative	Seropositive	0.233	Negative	0.025	Completed high school	No regular income	Rural	Not tile or metal	Follicular	Eligible
2015-18834	630415	IFN-a2a	1	2	Below	2015-04-14	3	16.5	Post	Post	124	22	Negative	None	Negative	Intermediate	6	Positive	Negative	Negative	Negative	Seropositive	0.384	Negative	5.93	Still in high school	Regular income	Urban	Tile or metal	Luteal	Eligible
2015-18834	630415	IFNg	1	0.85	Below	2015-04-14	3	16.5	Post	Post	124	22	Negative	None	Negative	Intermediate	6	Positive	Negative	Negative	Negative	Seropositive	0.384	Negative	5.93	Still in high school	Regular income	Urban	Tile or metal	Luteal	Eligible
2015-18834	630415	IL-10	1	0.07	Below	2015-04-14	3	16.5	Post	Post	124	22	Negative	None	Negative	Intermediate	6	Positive	Negative	Negative	Negative	Seropositive	0.384	Negative	5.93	Still in high school	Regular income	Urban	Tile or metal	Luteal	Eligible
2015-18834	630415	IL-12p70	1	0.345	Below	2015-04-14	3	16.5	Post	Post	124	22	Negative	None	Negative	Intermediate	6	Positive	Negative	Negative	Negative	Seropositive	0.384	Negative	5.93	Still in high school	Regular income	Urban	Tile or metal	Luteal	Eligible
2015-18834	630415	IL-17A	1	4.71321985248873	In	2015-04-14	3	16.5	Post	Post	124	22	Negative	None	Negative	Intermediate	6	Positive	Negative	Negative	Negative	Seropositive	0.384	Negative	5.93	Still in high school	Regular income	Urban	Tile or metal	Luteal	Eligible
2015-18834	630415	IL-18	1	1761.653956940035	In	2015-04-14	3	16.5	Post	Post	124	22	Negative	None	Negative	Intermediate	6	Positive	Negative	Negative	Negative	Seropositive	0.384	Negative	5.93	Still in high school	Regular income	Urban	Tile or metal	Luteal	Eligible
2015-18834	630415	IL-1a	1	236.474368325537	In	2015-04-14	3	16.5	Post	Post	124	22	Negative	None	Negative	Intermediate	6	Positive	Negative	Negative	Negative	Seropositive	0.384	Negative	5.93	Still in high school	Regular income	Urban	Tile or metal	Luteal	Eligible
2015-18834	630415	IL-1b	1	10.7186664325578	In	2015-04-14	3	16.5	Post	Post	124	22	Negative	None	Negative	Intermediate	6	Positive	Negative	Negative	Negative	Seropositive	0.384	Negative	5.93	Still in high school	Regular income	Urban	Tile or metal	Luteal	Eligible
2015-18834	630415	IL-2	1	0.35	Below	2015-04-14	3	16.5	Post	Post	124	22	Negative	None	Negative	Intermediate	6	Positive	Negative	Negative	Negative	Seropositive	0.384	Negative	5.93	Still in high school	Regular income	Urban	Tile or metal	Luteal	Eligible
2015-18834	630415	IL-6	1	0.165	Below	2015-04-14	3	16.5	Post	Post	124	22	Negative	None	Negative	Intermediate	6	Positive	Negative	Negative	Negative	Seropositive	0.384	Negative	5.93	Still in high school	Regular income	Urban	Tile or metal	Luteal	Eligible
2015-18834	630415	IL-7	1	0.75	Below	2015-04-14	3	16.5	Post	Post	124	22	Negative	None	Negative	Intermediate	6	Positive	Negative	Negative	Negative	Seropositive	0.384	Negative	5.93	Still in high school	Regular income	Urban	Tile or metal	Luteal	Eligible
2015-18834	630415	CXCL8	1	106.170768375973	In	2015-04-14	3	16.5	Post	Post	124	22	Negative	None	Negative	Intermediate	6	Positive	Negative	Negative	Negative	Seropositive	0.384	Negative	5.93	Still in high school	Regular income	Urban	Tile or metal	Luteal	Eligible
2015-18834	630415	IL-1RA	100	457114.90233582054	Above	2015-04-14	3	16.5	Post	Post	124	22	Negative	None	Negative	Intermediate	6	Positive	Negative	Negative	Negative	Seropositive	0.384	Negative	5.93	Still in high school	Regular income	Urban	Tile or metal	Luteal	Eligible
2015-18834	630415	CXCL10	1	7.394212467132305	In	2015-04-14	3	16.5	Post	Post	124	22	Negative	None	Negative	Intermediate	6	Positive	Negative	Negative	Negative	Seropositive	0.384	Negative	5.93	Still in high school	Regular income	Urban	Tile or metal	Luteal	Eligible
2015-18834	630415	CXCL9	10	77.6920398179337	In	2015-04-14	3	16.5	Post	Post	124	22	Negative	None	Negative	Intermediate	6	Positive	Negative	Negative	Negative	Seropositive	0.384	Negative	5.93	Still in high school	Regular income	Urban	Tile or metal	Luteal	Eligible
2015-18834	630415	CCL3	1	46.016293905533104	In	2015-04-14	3	16.5	Post	Post	124	22	Negative	None	Negative	Intermediate	6	Positive	Negative	Negative	Negative	Seropositive	0.384	Negative	5.93	Still in high school	Regular income	Urban	Tile or metal	Luteal	Eligible
2015-18834	630415	CCL4	1	8.75999766494119	In	2015-04-14	3	16.5	Post	Post	124	22	Negative	None	Negative	Intermediate	6	Positive	Negative	Negative	Negative	Seropositive	0.384	Negative	5.93	Still in high school	Regular income	Urban	Tile or metal	Luteal	Eligible
2015-18834	630415	CCL20	1	5.36385355120371	In	2015-04-14	3	16.5	Post	Post	124	22	Negative	None	Negative	Intermediate	6	Positive	Negative	Negative	Negative	Seropositive	0.384	Negative	5.93	Still in high school	Regular income	Urban	Tile or metal	Luteal	Eligible
2015-18834	630415	CCL5	10	86.1591144805064	In	2015-04-14	3	16.5	Post	Post	124	22	Negative	None	Negative	Intermediate	6	Positive	Negative	Negative	Negative	Seropositive	0.384	Negative	5.93	Still in high school	Regular income	Urban	Tile or metal	Luteal	Eligible
2015-18834	630415	TNF	1	0.255	Below	2015-04-14	3	16.5	Post	Post	124	22	Negative	None	Negative	Intermediate	6	Positive	Negative	Negative	Negative	Seropositive	0.384	Negative	5.93	Still in high school	Regular income	Urban	Tile or metal	Luteal	Eligible
2015-18838	630385	IFN-a2a	1	2	Below	2015-04-15	3	19	Pre	Pre	-839	38	Negative	None	Negative	Negative	0	Negative	Negative	Negative	Negative	Seropositive	0.183	Negative	0.777	Still in high school	Regular income	Rural	Tile or metal	Other	Eligible
2015-18838	630385	IFNg	1	0.85	Below	2015-04-15	3	19	Pre	Pre	-839	38	Negative	None	Negative	Negative	0	Negative	Negative	Negative	Negative	Seropositive	0.183	Negative	0.777	Still in high school	Regular income	Rural	Tile or metal	Other	Eligible
2015-18838	630385	IL-10	1	0.07	Below	2015-04-15	3	19	Pre	Pre	-839	38	Negative	None	Negative	Negative	0	Negative	Negative	Negative	Negative	Seropositive	0.183	Negative	0.777	Still in high school	Regular income	Rural	Tile or metal	Other	Eligible
2015-18838	630385	IL-12p70	1	1.156241718272075	In	2015-04-15	3	19	Pre	Pre	-839	38	Negative	None	Negative	Negative	0	Negative	Negative	Negative	Negative	Seropositive	0.183	Negative	0.777	Still in high school	Regular income	Rural	Tile or metal	Other	Eligible
2015-18838	630385	IL-17A	1	1.3	Below	2015-04-15	3	19	Pre	Pre	-839	38	Negative	None	Negative	Negative	0	Negative	Negative	Negative	Negative	Seropositive	0.183	Negative	0.777	Still in high school	Regular income	Rural	Tile or metal	Other	Eligible
2015-18838	630385	IL-18	1	141.402270241163	In	2015-04-15	3	19	Pre	Pre	-839	38	Negative	None	Negative	Negative	0	Negative	Negative	Negative	Negative	Seropositive	0.183	Negative	0.777	Still in high school	Regular income	Rural	Tile or metal	Other	Eligible
2015-18838	630385	IL-1a	1	27.3026269299651	In	2015-04-15	3	19	Pre	Pre	-839	38	Negative	None	Negative	Negative	0	Negative	Negative	Negative	Negative	Seropositive	0.183	Negative	0.777	Still in high school	Regular income	Rural	Tile or metal	Other	Eligible
2015-18838	630385	IL-1b	1	0.25833433907160297	In	2015-04-15	3	19	Pre	Pre	-839	38	Negative	None	Negative	Negative	0	Negative	Negative	Negative	Negative	Seropositive	0.183	Negative	0.777	Still in high school	Regular income	Rural	Tile or metal	Other	Eligible
2015-18838	630385	IL-2	1	0.825263278933305	In	2015-04-15	3	19	Pre	Pre	-839	38	Negative	None	Negative	Negative	0	Negative	Negative	Negative	Negative	Seropositive	0.183	Negative	0.777	Still in high school	Regular income	Rural	Tile or metal	Other	Eligible
2015-18838	630385	IL-6	1	1.312018811393555	In	2015-04-15	3	19	Pre	Pre	-839	38	Negative	None	Negative	Negative	0	Negative	Negative	Negative	Negative	Seropositive	0.183	Negative	0.777	Still in high school	Regular income	Rural	Tile or metal	Other	Eligible
2015-18838	630385	IL-7	1	0.75	Below	2015-04-15	3	19	Pre	Pre	-839	38	Negative	None	Negative	Negative	0	Negative	Negative	Negative	Negative	Seropositive	0.183	Negative	0.777	Still in high school	Regular income	Rural	Tile or metal	Other	Eligible
2015-18838	630385	CXCL8	1	50.90233363141455	In	2015-04-15	3	19	Pre	Pre	-839	38	Negative	None	Negative	Negative	0	Negative	Negative	Negative	Negative	Seropositive	0.183	Negative	0.777	Still in high school	Regular income	Rural	Tile or metal	Other	Eligible
2015-18838	630385	IL-1RA	100	17093.452157688353	In	2015-04-15	3	19	Pre	Pre	-839	38	Negative	None	Negative	Negative	0	Negative	Negative	Negative	Negative	Seropositive	0.183	Negative	0.777	Still in high school	Regular income	Rural	Tile or metal	Other	Eligible
2015-18838	630385	CXCL10	1	137.077953427793	In	2015-04-15	3	19	Pre	Pre	-839	38	Negative	None	Negative	Negative	0	Negative	Negative	Negative	Negative	Seropositive	0.183	Negative	0.777	Still in high school	Regular income	Rural	Tile or metal	Other	Eligible
2015-18838	630385	CXCL9	10	51.9119681788565	In	2015-04-15	3	19	Pre	Pre	-839	38	Negative	None	Negative	Negative	0	Negative	Negative	Negative	Negative	Seropositive	0.183	Negative	0.777	Still in high school	Regular income	Rural	Tile or metal	Other	Eligible
2015-18838	630385	CCL3	1	6.332028483012065	In	2015-04-15	3	19	Pre	Pre	-839	38	Negative	None	Negative	Negative	0	Negative	Negative	Negative	Negative	Seropositive	0.183	Negative	0.777	Still in high school	Regular income	Rural	Tile or metal	Other	Eligible
2015-18838	630385	CCL4	1	1.60417833626974	In	2015-04-15	3	19	Pre	Pre	-839	38	Negative	None	Negative	Negative	0	Negative	Negative	Negative	Negative	Seropositive	0.183	Negative	0.777	Still in high school	Regular income	Rural	Tile or metal	Other	Eligible
2015-18838	630385	CCL20	1	111.7561772749415	In	2015-04-15	3	19	Pre	Pre	-839	38	Negative	None	Negative	Negative	0	Negative	Negative	Negative	Negative	Seropositive	0.183	Negative	0.777	Still in high school	Regular income	Rural	Tile or metal	Other	Eligible
2015-18838	630385	CCL5	10	6.21191282335261	In	2015-04-15	3	19	Pre	Pre	-839	38	Negative	None	Negative	Negative	0	Negative	Negative	Negative	Negative	Seropositive	0.183	Negative	0.777	Still in high school	Regular income	Rural	Tile or metal	Other	Eligible
2015-18838	630385	TNF	1	5.9766954814359	In	2015-04-15	3	19	Pre	Pre	-839	38	Negative	None	Negative	Negative	0	Negative	Negative	Negative	Negative	Seropositive	0.183	Negative	0.777	Still in high school	Regular income	Rural	Tile or metal	Other	Eligible
2015-18842	630910	IFN-a2a	1	2	Below	2015-04-16	0	16	Pre	Pre	-995	26	Negative	None	Negative	Negative	0	Negative	Negative	Negative	Negative	Seropositive	0.426	Negative	4.76	Still in high school	Regular income	Rural	Tile or metal	Luteal	Eligible
2015-18842	630910	IFNg	1	0.85	Below	2015-04-16	0	16	Pre	Pre	-995	26	Negative	None	Negative	Negative	0	Negative	Negative	Negative	Negative	Seropositive	0.426	Negative	4.76	Still in high school	Regular income	Rural	Tile or metal	Luteal	Eligible
2015-18842	630910	IL-10	1	0.07	Below	2015-04-16	0	16	Pre	Pre	-995	26	Negative	None	Negative	Negative	0	Negative	Negative	Negative	Negative	Seropositive	0.426	Negative	4.76	Still in high school	Regular income	Rural	Tile or metal	Luteal	Eligible
2015-18842	630910	IL-12p70	1	0.345	Below	2015-04-16	0	16	Pre	Pre	-995	26	Negative	None	Negative	Negative	0	Negative	Negative	Negative	Negative	Seropositive	0.426	Negative	4.76	Still in high school	Regular income	Rural	Tile or metal	Luteal	Eligible
2015-18842	630910	IL-17A	1	1.3	Below	2015-04-16	0	16	Pre	Pre	-995	26	Negative	None	Negative	Negative	0	Negative	Negative	Negative	Negative	Seropositive	0.426	Negative	4.76	Still in high school	Regular income	Rural	Tile or metal	Luteal	Eligible
2015-18842	630910	IL-18	1	33.5338198740151	In	2015-04-16	0	16	Pre	Pre	-995	26	Negative	None	Negative	Negative	0	Negative	Negative	Negative	Negative	Seropositive	0.426	Negative	4.76	Still in high school	Regular income	Rural	Tile or metal	Luteal	Eligible
2015-18842	630910	IL-1a	1	32.197570823573855	In	2015-04-16	0	16	Pre	Pre	-995	26	Negative	None	Negative	Negative	0	Negative	Negative	Negative	Negative	Seropositive	0.426	Negative	4.76	Still in high school	Regular income	Rural	Tile or metal	Luteal	Eligible
2015-18842	630910	IL-1b	1	0.474171156446458	In	2015-04-16	0	16	Pre	Pre	-995	26	Negative	None	Negative	Negative	0	Negative	Negative	Negative	Negative	Seropositive	0.426	Negative	4.76	Still in high school	Regular income	Rural	Tile or metal	Luteal	Eligible
2015-18842	630910	IL-2	1	0.35	Below	2015-04-16	0	16	Pre	Pre	-995	26	Negative	None	Negative	Negative	0	Negative	Negative	Negative	Negative	Seropositive	0.426	Negative	4.76	Still in high school	Regular income	Rural	Tile or metal	Luteal	Eligible
2015-18842	630910	IL-6	1	1.4490435340482701	In	2015-04-16	0	16	Pre	Pre	-995	26	Negative	None	Negative	Negative	0	Negative	Negative	Negative	Negative	Seropositive	0.426	Negative	4.76	Still in high school	Regular income	Rural	Tile or metal	Luteal	Eligible
2015-18842	630910	IL-7	1	0.75	Below	2015-04-16	0	16	Pre	Pre	-995	26	Negative	None	Negative	Negative	0	Negative	Negative	Negative	Negative	Seropositive	0.426	Negative	4.76	Still in high school	Regular income	Rural	Tile or metal	Luteal	Eligible
2015-18842	630910	CXCL8	1	74.1486930881875	In	2015-04-16	0	16	Pre	Pre	-995	26	Negative	None	Negative	Negative	0	Negative	Negative	Negative	Negative	Seropositive	0.426	Negative	4.76	Still in high school	Regular income	Rural	Tile or metal	Luteal	Eligible
2015-18842	630910	IL-1RA	100	8408.09344903492	In	2015-04-16	0	16	Pre	Pre	-995	26	Negative	None	Negative	Negative	0	Negative	Negative	Negative	Negative	Seropositive	0.426	Negative	4.76	Still in high school	Regular income	Rural	Tile or metal	Luteal	Eligible
2015-18842	630910	CXCL10	1	284.724535929907	In	2015-04-16	0	16	Pre	Pre	-995	26	Negative	None	Negative	Negative	0	Negative	Negative	Negative	Negative	Seropositive	0.426	Negative	4.76	Still in high school	Regular income	Rural	Tile or metal	Luteal	Eligible
2015-18842	630910	CXCL9	10	31.083582604028752	In	2015-04-16	0	16	Pre	Pre	-995	26	Negative	None	Negative	Negative	0	Negative	Negative	Negative	Negative	Seropositive	0.426	Negative	4.76	Still in high school	Regular income	Rural	Tile or metal	Luteal	Eligible
2015-18842	630910	CCL3	1	3.85	Below	2015-04-16	0	16	Pre	Pre	-995	26	Negative	None	Negative	Negative	0	Negative	Negative	Negative	Negative	Seropositive	0.426	Negative	4.76	Still in high school	Regular income	Rural	Tile or metal	Luteal	Eligible
2015-18842	630910	CCL4	1	0.75	Below	2015-04-16	0	16	Pre	Pre	-995	26	Negative	None	Negative	Negative	0	Negative	Negative	Negative	Negative	Seropositive	0.426	Negative	4.76	Still in high school	Regular income	Rural	Tile or metal	Luteal	Eligible
2015-18842	630910	CCL20	1	2.846098905355905	In	2015-04-16	0	16	Pre	Pre	-995	26	Negative	None	Negative	Negative	0	Negative	Negative	Negative	Negative	Seropositive	0.426	Negative	4.76	Still in high school	Regular income	Rural	Tile or metal	Luteal	Eligible
2015-18842	630910	CCL5	10	2.499058850735585	In	2015-04-16	0	16	Pre	Pre	-995	26	Negative	None	Negative	Negative	0	Negative	Negative	Negative	Negative	Seropositive	0.426	Negative	4.76	Still in high school	Regular income	Rural	Tile or metal	Luteal	Eligible
2015-18842	630910	TNF	1	0.255	Below	2015-04-16	0	16	Pre	Pre	-995	26	Negative	None	Negative	Negative	0	Negative	Negative	Negative	Negative	Seropositive	0.426	Negative	4.76	Still in high school	Regular income	Rural	Tile or metal	Luteal	Eligible
2015-18846	630037	IFN-a2a	1	2	Below	2015-04-17	9	18.7	Pre	Pre	-45	5	Negative	None	Negative	Negative	0	Negative	Negative	Negative	Negative	Seropositive	0.166	Negative	0.195	Still in high school	No regular income	Rural	Tile or metal	Follicular	Eligible
2015-18846	630037	IFNg	1	0.85	Below	2015-04-17	9	18.7	Pre	Pre	-45	5	Negative	None	Negative	Negative	0	Negative	Negative	Negative	Negative	Seropositive	0.166	Negative	0.195	Still in high school	No regular income	Rural	Tile or metal	Follicular	Eligible
2015-18846	630037	IL-10	1	0.07	Below	2015-04-17	9	18.7	Pre	Pre	-45	5	Negative	None	Negative	Negative	0	Negative	Negative	Negative	Negative	Seropositive	0.166	Negative	0.195	Still in high school	No regular income	Rural	Tile or metal	Follicular	Eligible
2015-18846	630037	IL-12p70	1	0.345	Below	2015-04-17	9	18.7	Pre	Pre	-45	5	Negative	None	Negative	Negative	0	Negative	Negative	Negative	Negative	Seropositive	0.166	Negative	0.195	Still in high school	No regular income	Rural	Tile or metal	Follicular	Eligible
2015-18846	630037	IL-17A	1	1.3	Below	2015-04-17	9	18.7	Pre	Pre	-45	5	Negative	None	Negative	Negative	0	Negative	Negative	Negative	Negative	Seropositive	0.166	Negative	0.195	Still in high school	No regular income	Rural	Tile or metal	Follicular	Eligible
2015-18846	630037	IL-18	1	385.0894509684035	In	2015-04-17	9	18.7	Pre	Pre	-45	5	Negative	None	Negative	Negative	0	Negative	Negative	Negative	Negative	Seropositive	0.166	Negative	0.195	Still in high school	No regular income	Rural	Tile or metal	Follicular	Eligible
2015-18846	630037	IL-1a	1	5.52326776641658	In	2015-04-17	9	18.7	Pre	Pre	-45	5	Negative	None	Negative	Negative	0	Negative	Negative	Negative	Negative	Seropositive	0.166	Negative	0.195	Still in high school	No regular income	Rural	Tile or metal	Follicular	Eligible
2015-18846	630037	IL-1b	1	1.21414023297491	In	2015-04-17	9	18.7	Pre	Pre	-45	5	Negative	None	Negative	Negative	0	Negative	Negative	Negative	Negative	Seropositive	0.166	Negative	0.195	Still in high school	No regular income	Rural	Tile or metal	Follicular	Eligible
2015-18846	630037	IL-2	1	0.35	Below	2015-04-17	9	18.7	Pre	Pre	-45	5	Negative	None	Negative	Negative	0	Negative	Negative	Negative	Negative	Seropositive	0.166	Negative	0.195	Still in high school	No regular income	Rural	Tile or metal	Follicular	Eligible
2015-18846	630037	IL-6	1	2.857321229241685	In	2015-04-17	9	18.7	Pre	Pre	-45	5	Negative	None	Negative	Negative	0	Negative	Negative	Negative	Negative	Seropositive	0.166	Negative	0.195	Still in high school	No regular income	Rural	Tile or metal	Follicular	Eligible
2015-18846	630037	IL-7	1	0.75	Below	2015-04-17	9	18.7	Pre	Pre	-45	5	Negative	None	Negative	Negative	0	Negative	Negative	Negative	Negative	Seropositive	0.166	Negative	0.195	Still in high school	No regular income	Rural	Tile or metal	Follicular	Eligible
2015-18846	630037	CXCL8	1	158.42099609680798	In	2015-04-17	9	18.7	Pre	Pre	-45	5	Negative	None	Negative	Negative	0	Negative	Negative	Negative	Negative	Seropositive	0.166	Negative	0.195	Still in high school	No regular income	Rural	Tile or metal	Follicular	Eligible
2015-18846	630037	IL-1RA	100	70581.8146549836	In	2015-04-17	9	18.7	Pre	Pre	-45	5	Negative	None	Negative	Negative	0	Negative	Negative	Negative	Negative	Seropositive	0.166	Negative	0.195	Still in high school	No regular income	Rural	Tile or metal	Follicular	Eligible
2015-18846	630037	CXCL10	1	54.98794887614455	In	2015-04-17	9	18.7	Pre	Pre	-45	5	Negative	None	Negative	Negative	0	Negative	Negative	Negative	Negative	Seropositive	0.166	Negative	0.195	Still in high school	No regular income	Rural	Tile or metal	Follicular	Eligible
2015-18846	630037	CXCL9	10	36.9541414597676	In	2015-04-17	9	18.7	Pre	Pre	-45	5	Negative	None	Negative	Negative	0	Negative	Negative	Negative	Negative	Seropositive	0.166	Negative	0.195	Still in high school	No regular income	Rural	Tile or metal	Follicular	Eligible
2015-18846	630037	CCL3	1	19.216075388699302	In	2015-04-17	9	18.7	Pre	Pre	-45	5	Negative	None	Negative	Negative	0	Negative	Negative	Negative	Negative	Seropositive	0.166	Negative	0.195	Still in high school	No regular income	Rural	Tile or metal	Follicular	Eligible
2015-18846	630037	CCL4	1	5.618420150242275	In	2015-04-17	9	18.7	Pre	Pre	-45	5	Negative	None	Negative	Negative	0	Negative	Negative	Negative	Negative	Seropositive	0.166	Negative	0.195	Still in high school	No regular income	Rural	Tile or metal	Follicular	Eligible
2015-18846	630037	CCL20	1	21.9919620661632	In	2015-04-17	9	18.7	Pre	Pre	-45	5	Negative	None	Negative	Negative	0	Negative	Negative	Negative	Negative	Seropositive	0.166	Negative	0.195	Still in high school	No regular income	Rural	Tile or metal	Follicular	Eligible
2015-18846	630037	CCL5	10	41.3091326336675	In	2015-04-17	9	18.7	Pre	Pre	-45	5	Negative	None	Negative	Negative	0	Negative	Negative	Negative	Negative	Seropositive	0.166	Negative	0.195	Still in high school	No regular income	Rural	Tile or metal	Follicular	Eligible
2015-18846	630037	TNF	1	0.255	Below	2015-04-17	9	18.7	Pre	Pre	-45	5	Negative	None	Negative	Negative	0	Negative	Negative	Negative	Negative	Seropositive	0.166	Negative	0.195	Still in high school	No regular income	Rural	Tile or metal	Follicular	Eligible
2015-18850	630949	IFN-a2a	1	2	Below	2015-04-17	0	17.3	Pre	Pre	-280	29	Negative	None	Negative	Negative	0	Negative	Negative	Negative	Negative	Seropositive	0.141	Negative	6.51	Still in high school	Regular income	Rural	Not tile or metal	Luteal	Eligible
2015-18850	630949	IFNg	1	0.85	Below	2015-04-17	0	17.3	Pre	Pre	-280	29	Negative	None	Negative	Negative	0	Negative	Negative	Negative	Negative	Seropositive	0.141	Negative	6.51	Still in high school	Regular income	Rural	Not tile or metal	Luteal	Eligible
2015-18850	630949	IL-10	1	0.07	Below	2015-04-17	0	17.3	Pre	Pre	-280	29	Negative	None	Negative	Negative	0	Negative	Negative	Negative	Negative	Seropositive	0.141	Negative	6.51	Still in high school	Regular income	Rural	Not tile or metal	Luteal	Eligible
2015-18850	630949	IL-12p70	1	0.345	Below	2015-04-17	0	17.3	Pre	Pre	-280	29	Negative	None	Negative	Negative	0	Negative	Negative	Negative	Negative	Seropositive	0.141	Negative	6.51	Still in high school	Regular income	Rural	Not tile or metal	Luteal	Eligible
2015-18850	630949	IL-17A	1	1.3	Below	2015-04-17	0	17.3	Pre	Pre	-280	29	Negative	None	Negative	Negative	0	Negative	Negative	Negative	Negative	Seropositive	0.141	Negative	6.51	Still in high school	Regular income	Rural	Not tile or metal	Luteal	Eligible
2015-18850	630949	IL-18	1	27.357623085213348	In	2015-04-17	0	17.3	Pre	Pre	-280	29	Negative	None	Negative	Negative	0	Negative	Negative	Negative	Negative	Seropositive	0.141	Negative	6.51	Still in high school	Regular income	Rural	Not tile or metal	Luteal	Eligible
2015-18850	630949	IL-1a	1	20.13314326757655	In	2015-04-17	0	17.3	Pre	Pre	-280	29	Negative	None	Negative	Negative	0	Negative	Negative	Negative	Negative	Seropositive	0.141	Negative	6.51	Still in high school	Regular income	Rural	Not tile or metal	Luteal	Eligible
2015-18850	630949	IL-1b	1	0.352088256957082	In	2015-04-17	0	17.3	Pre	Pre	-280	29	Negative	None	Negative	Negative	0	Negative	Negative	Negative	Negative	Seropositive	0.141	Negative	6.51	Still in high school	Regular income	Rural	Not tile or metal	Luteal	Eligible
2015-18850	630949	IL-2	1	0.35	Below	2015-04-17	0	17.3	Pre	Pre	-280	29	Negative	None	Negative	Negative	0	Negative	Negative	Negative	Negative	Seropositive	0.141	Negative	6.51	Still in high school	Regular income	Rural	Not tile or metal	Luteal	Eligible
2015-18850	630949	IL-6	1	1.469324289266465	In	2015-04-17	0	17.3	Pre	Pre	-280	29	Negative	None	Negative	Negative	0	Negative	Negative	Negative	Negative	Seropositive	0.141	Negative	6.51	Still in high school	Regular income	Rural	Not tile or metal	Luteal	Eligible
2015-18850	630949	IL-7	1	0.75	Below	2015-04-17	0	17.3	Pre	Pre	-280	29	Negative	None	Negative	Negative	0	Negative	Negative	Negative	Negative	Seropositive	0.141	Negative	6.51	Still in high school	Regular income	Rural	Not tile or metal	Luteal	Eligible
2015-18850	630949	CXCL8	1	29.3165989644967	In	2015-04-17	0	17.3	Pre	Pre	-280	29	Negative	None	Negative	Negative	0	Negative	Negative	Negative	Negative	Seropositive	0.141	Negative	6.51	Still in high school	Regular income	Rural	Not tile or metal	Luteal	Eligible
2015-18850	630949	IL-1RA	100	81350.7457859615	In	2015-04-17	0	17.3	Pre	Pre	-280	29	Negative	None	Negative	Negative	0	Negative	Negative	Negative	Negative	Seropositive	0.141	Negative	6.51	Still in high school	Regular income	Rural	Not tile or metal	Luteal	Eligible
2015-18850	630949	CXCL10	1	13.24433740380905	In	2015-04-17	0	17.3	Pre	Pre	-280	29	Negative	None	Negative	Negative	0	Negative	Negative	Negative	Negative	Seropositive	0.141	Negative	6.51	Still in high school	Regular income	Rural	Not tile or metal	Luteal	Eligible
2015-18850	630949	CXCL9	10	29.81420781103095	In	2015-04-17	0	17.3	Pre	Pre	-280	29	Negative	None	Negative	Negative	0	Negative	Negative	Negative	Negative	Seropositive	0.141	Negative	6.51	Still in high school	Regular income	Rural	Not tile or metal	Luteal	Eligible
2015-18850	630949	CCL3	1	3.85	Below	2015-04-17	0	17.3	Pre	Pre	-280	29	Negative	None	Negative	Negative	0	Negative	Negative	Negative	Negative	Seropositive	0.141	Negative	6.51	Still in high school	Regular income	Rural	Not tile or metal	Luteal	Eligible
2015-18850	630949	CCL4	1	0.75	Below	2015-04-17	0	17.3	Pre	Pre	-280	29	Negative	None	Negative	Negative	0	Negative	Negative	Negative	Negative	Seropositive	0.141	Negative	6.51	Still in high school	Regular income	Rural	Not tile or metal	Luteal	Eligible
2015-18850	630949	CCL20	1	30.963832408736252	In	2015-04-17	0	17.3	Pre	Pre	-280	29	Negative	None	Negative	Negative	0	Negative	Negative	Negative	Negative	Seropositive	0.141	Negative	6.51	Still in high school	Regular income	Rural	Not tile or metal	Luteal	Eligible
2015-18850	630949	CCL5	10	44.409193363878856	In	2015-04-17	0	17.3	Pre	Pre	-280	29	Negative	None	Negative	Negative	0	Negative	Negative	Negative	Negative	Seropositive	0.141	Negative	6.51	Still in high school	Regular income	Rural	Not tile or metal	Luteal	Eligible
2015-18850	630949	TNF	1	0.255	Below	2015-04-17	0	17.3	Pre	Pre	-280	29	Negative	None	Negative	Negative	0	Negative	Negative	Negative	Negative	Seropositive	0.141	Negative	6.51	Still in high school	Regular income	Rural	Not tile or metal	Luteal	Eligible
2015-18854	630952	IFN-a2a	1	2	Below	2015-04-17	0	16.6	Pre	Pre	-686	23	Negative	None	Negative	Negative	0	Negative	Negative	Negative	Negative	Seropositive	0.591	Negative	1.9	Still in high school	No regular income	Rural	Tile or metal	Follicular	Eligible
2015-18854	630952	IFNg	1	0.85	Below	2015-04-17	0	16.6	Pre	Pre	-686	23	Negative	None	Negative	Negative	0	Negative	Negative	Negative	Negative	Seropositive	0.591	Negative	1.9	Still in high school	No regular income	Rural	Tile or metal	Follicular	Eligible
2015-18854	630952	IL-10	1	0.07	Below	2015-04-17	0	16.6	Pre	Pre	-686	23	Negative	None	Negative	Negative	0	Negative	Negative	Negative	Negative	Seropositive	0.591	Negative	1.9	Still in high school	No regular income	Rural	Tile or metal	Follicular	Eligible
2015-18854	630952	IL-12p70	1	0.345	Below	2015-04-17	0	16.6	Pre	Pre	-686	23	Negative	None	Negative	Negative	0	Negative	Negative	Negative	Negative	Seropositive	0.591	Negative	1.9	Still in high school	No regular income	Rural	Tile or metal	Follicular	Eligible
2015-18854	630952	IL-17A	1	2.276001314857655	In	2015-04-17	0	16.6	Pre	Pre	-686	23	Negative	None	Negative	Negative	0	Negative	Negative	Negative	Negative	Seropositive	0.591	Negative	1.9	Still in high school	No regular income	Rural	Tile or metal	Follicular	Eligible
2015-18854	630952	IL-18	1	209.119720210043	In	2015-04-17	0	16.6	Pre	Pre	-686	23	Negative	None	Negative	Negative	0	Negative	Negative	Negative	Negative	Seropositive	0.591	Negative	1.9	Still in high school	No regular income	Rural	Tile or metal	Follicular	Eligible
2015-18854	630952	IL-1a	1	63.737034568033494	In	2015-04-17	0	16.6	Pre	Pre	-686	23	Negative	None	Negative	Negative	0	Negative	Negative	Negative	Negative	Seropositive	0.591	Negative	1.9	Still in high school	No regular income	Rural	Tile or metal	Follicular	Eligible
2015-18854	630952	IL-1b	1	17.00625142080295	In	2015-04-17	0	16.6	Pre	Pre	-686	23	Negative	None	Negative	Negative	0	Negative	Negative	Negative	Negative	Seropositive	0.591	Negative	1.9	Still in high school	No regular income	Rural	Tile or metal	Follicular	Eligible
2015-18854	630952	IL-2	1	1.5658471588528848	In	2015-04-17	0	16.6	Pre	Pre	-686	23	Negative	None	Negative	Negative	0	Negative	Negative	Negative	Negative	Seropositive	0.591	Negative	1.9	Still in high school	No regular income	Rural	Tile or metal	Follicular	Eligible
2015-18854	630952	IL-6	1	9.689754287392564	In	2015-04-17	0	16.6	Pre	Pre	-686	23	Negative	None	Negative	Negative	0	Negative	Negative	Negative	Negative	Seropositive	0.591	Negative	1.9	Still in high school	No regular income	Rural	Tile or metal	Follicular	Eligible
2015-18854	630952	IL-7	1	37.7826635432141	In	2015-04-17	0	16.6	Pre	Pre	-686	23	Negative	None	Negative	Negative	0	Negative	Negative	Negative	Negative	Seropositive	0.591	Negative	1.9	Still in high school	No regular income	Rural	Tile or metal	Follicular	Eligible
2015-18854	630952	CXCL8	1	987.8530074764976	In	2015-04-17	0	16.6	Pre	Pre	-686	23	Negative	None	Negative	Negative	0	Negative	Negative	Negative	Negative	Seropositive	0.591	Negative	1.9	Still in high school	No regular income	Rural	Tile or metal	Follicular	Eligible
2015-18854	630952	IL-1RA	100	31323.2701232501	In	2015-04-17	0	16.6	Pre	Pre	-686	23	Negative	None	Negative	Negative	0	Negative	Negative	Negative	Negative	Seropositive	0.591	Negative	1.9	Still in high school	No regular income	Rural	Tile or metal	Follicular	Eligible
2015-18854	630952	CXCL10	1	3082.996274391755	In	2015-04-17	0	16.6	Pre	Pre	-686	23	Negative	None	Negative	Negative	0	Negative	Negative	Negative	Negative	Seropositive	0.591	Negative	1.9	Still in high school	No regular income	Rural	Tile or metal	Follicular	Eligible
2015-18854	630952	CXCL9	10	264.80078478030947	In	2015-04-17	0	16.6	Pre	Pre	-686	23	Negative	None	Negative	Negative	0	Negative	Negative	Negative	Negative	Seropositive	0.591	Negative	1.9	Still in high school	No regular income	Rural	Tile or metal	Follicular	Eligible
2015-18854	630952	CCL3	1	18.34366398355	In	2015-04-17	0	16.6	Pre	Pre	-686	23	Negative	None	Negative	Negative	0	Negative	Negative	Negative	Negative	Seropositive	0.591	Negative	1.9	Still in high school	No regular income	Rural	Tile or metal	Follicular	Eligible
2015-18854	630952	CCL4	1	43.7999972454525	In	2015-04-17	0	16.6	Pre	Pre	-686	23	Negative	None	Negative	Negative	0	Negative	Negative	Negative	Negative	Seropositive	0.591	Negative	1.9	Still in high school	No regular income	Rural	Tile or metal	Follicular	Eligible
2015-18854	630952	CCL20	1	662.8211528642835	In	2015-04-17	0	16.6	Pre	Pre	-686	23	Negative	None	Negative	Negative	0	Negative	Negative	Negative	Negative	Seropositive	0.591	Negative	1.9	Still in high school	No regular income	Rural	Tile or metal	Follicular	Eligible
2015-18854	630952	CCL5	10	29.371371498317252	In	2015-04-17	0	16.6	Pre	Pre	-686	23	Negative	None	Negative	Negative	0	Negative	Negative	Negative	Negative	Seropositive	0.591	Negative	1.9	Still in high school	No regular income	Rural	Tile or metal	Follicular	Eligible
2015-18854	630952	TNF	1	1.41943988041875	In	2015-04-17	0	16.6	Pre	Pre	-686	23	Negative	None	Negative	Negative	0	Negative	Negative	Negative	Negative	Seropositive	0.591	Negative	1.9	Still in high school	No regular income	Rural	Tile or metal	Follicular	Eligible
2015-18862	630923	IFN-a2a	1	2	Below	2015-04-20	0	19.1	Pre	Pre	-879	6	Negative	None	Negative	Negative	0	Negative	Negative	Negative	Negative	Seropositive	0.269	Negative	0.204	Still in high school	No regular income	Rural	Tile or metal	Follicular	Eligible
2015-18862	630923	IFNg	1	1.536546477469225	In	2015-04-20	0	19.1	Pre	Pre	-879	6	Negative	None	Negative	Negative	0	Negative	Negative	Negative	Negative	Seropositive	0.269	Negative	0.204	Still in high school	No regular income	Rural	Tile or metal	Follicular	Eligible
2015-18862	630923	IL-10	1	0.07	Below	2015-04-20	0	19.1	Pre	Pre	-879	6	Negative	None	Negative	Negative	0	Negative	Negative	Negative	Negative	Seropositive	0.269	Negative	0.204	Still in high school	No regular income	Rural	Tile or metal	Follicular	Eligible
2015-18862	630923	IL-12p70	1	0.345	Below	2015-04-20	0	19.1	Pre	Pre	-879	6	Negative	None	Negative	Negative	0	Negative	Negative	Negative	Negative	Seropositive	0.269	Negative	0.204	Still in high school	No regular income	Rural	Tile or metal	Follicular	Eligible
2015-18862	630923	IL-17A	1	1.3	Below	2015-04-20	0	19.1	Pre	Pre	-879	6	Negative	None	Negative	Negative	0	Negative	Negative	Negative	Negative	Seropositive	0.269	Negative	0.204	Still in high school	No regular income	Rural	Tile or metal	Follicular	Eligible
2015-18862	630923	IL-18	1	123.76971746185001	In	2015-04-20	0	19.1	Pre	Pre	-879	6	Negative	None	Negative	Negative	0	Negative	Negative	Negative	Negative	Seropositive	0.269	Negative	0.204	Still in high school	No regular income	Rural	Tile or metal	Follicular	Eligible
2015-18862	630923	IL-1a	1	60.51174557363175	In	2015-04-20	0	19.1	Pre	Pre	-879	6	Negative	None	Negative	Negative	0	Negative	Negative	Negative	Negative	Seropositive	0.269	Negative	0.204	Still in high school	No regular income	Rural	Tile or metal	Follicular	Eligible
2015-18862	630923	IL-1b	1	28.76098214135905	In	2015-04-20	0	19.1	Pre	Pre	-879	6	Negative	None	Negative	Negative	0	Negative	Negative	Negative	Negative	Seropositive	0.269	Negative	0.204	Still in high school	No regular income	Rural	Tile or metal	Follicular	Eligible
2015-18862	630923	IL-2	1	2.56367453570536	In	2015-04-20	0	19.1	Pre	Pre	-879	6	Negative	None	Negative	Negative	0	Negative	Negative	Negative	Negative	Seropositive	0.269	Negative	0.204	Still in high school	No regular income	Rural	Tile or metal	Follicular	Eligible
2015-18862	630923	IL-6	1	24.9337365863738	In	2015-04-20	0	19.1	Pre	Pre	-879	6	Negative	None	Negative	Negative	0	Negative	Negative	Negative	Negative	Seropositive	0.269	Negative	0.204	Still in high school	No regular income	Rural	Tile or metal	Follicular	Eligible
2015-18862	630923	IL-7	1	0.75	Below	2015-04-20	0	19.1	Pre	Pre	-879	6	Negative	None	Negative	Negative	0	Negative	Negative	Negative	Negative	Seropositive	0.269	Negative	0.204	Still in high school	No regular income	Rural	Tile or metal	Follicular	Eligible
2015-18862	630923	CXCL8	1	1310.9238334808201	In	2015-04-20	0	19.1	Pre	Pre	-879	6	Negative	None	Negative	Negative	0	Negative	Negative	Negative	Negative	Seropositive	0.269	Negative	0.204	Still in high school	No regular income	Rural	Tile or metal	Follicular	Eligible
2015-18862	630923	IL-1RA	100	98118.46345397914	In	2015-04-20	0	19.1	Pre	Pre	-879	6	Negative	None	Negative	Negative	0	Negative	Negative	Negative	Negative	Seropositive	0.269	Negative	0.204	Still in high school	No regular income	Rural	Tile or metal	Follicular	Eligible
2015-18862	630923	CXCL10	1	96.46486119662791	In	2015-04-20	0	19.1	Pre	Pre	-879	6	Negative	None	Negative	Negative	0	Negative	Negative	Negative	Negative	Seropositive	0.269	Negative	0.204	Still in high school	No regular income	Rural	Tile or metal	Follicular	Eligible
2015-18862	630923	CXCL9	10	41.905180725654745	In	2015-04-20	0	19.1	Pre	Pre	-879	6	Negative	None	Negative	Negative	0	Negative	Negative	Negative	Negative	Seropositive	0.269	Negative	0.204	Still in high school	No regular income	Rural	Tile or metal	Follicular	Eligible
2015-18862	630923	CCL3	1	6.469864415410325	In	2015-04-20	0	19.1	Pre	Pre	-879	6	Negative	None	Negative	Negative	0	Negative	Negative	Negative	Negative	Seropositive	0.269	Negative	0.204	Still in high school	No regular income	Rural	Tile or metal	Follicular	Eligible
2015-18862	630923	CCL4	1	5.525866568019115	In	2015-04-20	0	19.1	Pre	Pre	-879	6	Negative	None	Negative	Negative	0	Negative	Negative	Negative	Negative	Seropositive	0.269	Negative	0.204	Still in high school	No regular income	Rural	Tile or metal	Follicular	Eligible
2015-18862	630923	CCL20	1	59.84236435308825	In	2015-04-20	0	19.1	Pre	Pre	-879	6	Negative	None	Negative	Negative	0	Negative	Negative	Negative	Negative	Seropositive	0.269	Negative	0.204	Still in high school	No regular income	Rural	Tile or metal	Follicular	Eligible
2015-18862	630923	CCL5	10	49.8479809407892	In	2015-04-20	0	19.1	Pre	Pre	-879	6	Negative	None	Negative	Negative	0	Negative	Negative	Negative	Negative	Seropositive	0.269	Negative	0.204	Still in high school	No regular income	Rural	Tile or metal	Follicular	Eligible
2015-18862	630923	TNF	1	1.4500996606695051	In	2015-04-20	0	19.1	Pre	Pre	-879	6	Negative	None	Negative	Negative	0	Negative	Negative	Negative	Negative	Seropositive	0.269	Negative	0.204	Still in high school	No regular income	Rural	Tile or metal	Follicular	Eligible
2015-18866	630503	IFN-a2a	1	2	Below	2015-04-20	3	17.1	Pre	Pre	-469	17	Negative	None	Negative	Negative	0	Negative	Negative	Negative	Negative	Seropositive	0.617	Negative	9.56	Still in high school	Regular income	Urban	Tile or metal	Luteal	Eligible
2015-18866	630503	IFNg	1	0.85	Below	2015-04-20	3	17.1	Pre	Pre	-469	17	Negative	None	Negative	Negative	0	Negative	Negative	Negative	Negative	Seropositive	0.617	Negative	9.56	Still in high school	Regular income	Urban	Tile or metal	Luteal	Eligible
2015-18866	630503	IL-10	1	0.07	Below	2015-04-20	3	17.1	Pre	Pre	-469	17	Negative	None	Negative	Negative	0	Negative	Negative	Negative	Negative	Seropositive	0.617	Negative	9.56	Still in high school	Regular income	Urban	Tile or metal	Luteal	Eligible
2015-18866	630503	IL-12p70	1	0.345	Below	2015-04-20	3	17.1	Pre	Pre	-469	17	Negative	None	Negative	Negative	0	Negative	Negative	Negative	Negative	Seropositive	0.617	Negative	9.56	Still in high school	Regular income	Urban	Tile or metal	Luteal	Eligible
2015-18866	630503	IL-17A	1	1.3	Below	2015-04-20	3	17.1	Pre	Pre	-469	17	Negative	None	Negative	Negative	0	Negative	Negative	Negative	Negative	Seropositive	0.617	Negative	9.56	Still in high school	Regular income	Urban	Tile or metal	Luteal	Eligible
2015-18866	630503	IL-18	1	23.286140219460748	In	2015-04-20	3	17.1	Pre	Pre	-469	17	Negative	None	Negative	Negative	0	Negative	Negative	Negative	Negative	Seropositive	0.617	Negative	9.56	Still in high school	Regular income	Urban	Tile or metal	Luteal	Eligible
2015-18866	630503	IL-1a	1	12.9965729227401	In	2015-04-20	3	17.1	Pre	Pre	-469	17	Negative	None	Negative	Negative	0	Negative	Negative	Negative	Negative	Seropositive	0.617	Negative	9.56	Still in high school	Regular income	Urban	Tile or metal	Luteal	Eligible
2015-18866	630503	IL-1b	1	0.30348043268535	In	2015-04-20	3	17.1	Pre	Pre	-469	17	Negative	None	Negative	Negative	0	Negative	Negative	Negative	Negative	Seropositive	0.617	Negative	9.56	Still in high school	Regular income	Urban	Tile or metal	Luteal	Eligible
2015-18866	630503	IL-2	1	0.7018137415645549	In	2015-04-20	3	17.1	Pre	Pre	-469	17	Negative	None	Negative	Negative	0	Negative	Negative	Negative	Negative	Seropositive	0.617	Negative	9.56	Still in high school	Regular income	Urban	Tile or metal	Luteal	Eligible
2015-18866	630503	IL-6	1	0.524823461466996	In	2015-04-20	3	17.1	Pre	Pre	-469	17	Negative	None	Negative	Negative	0	Negative	Negative	Negative	Negative	Seropositive	0.617	Negative	9.56	Still in high school	Regular income	Urban	Tile or metal	Luteal	Eligible
2015-18866	630503	IL-7	1	0.75	Below	2015-04-20	3	17.1	Pre	Pre	-469	17	Negative	None	Negative	Negative	0	Negative	Negative	Negative	Negative	Seropositive	0.617	Negative	9.56	Still in high school	Regular income	Urban	Tile or metal	Luteal	Eligible
2015-18866	630503	CXCL8	1	36.5727556121269	In	2015-04-20	3	17.1	Pre	Pre	-469	17	Negative	None	Negative	Negative	0	Negative	Negative	Negative	Negative	Seropositive	0.617	Negative	9.56	Still in high school	Regular income	Urban	Tile or metal	Luteal	Eligible
2015-18866	630503	IL-1RA	100	7771.3654398915	In	2015-04-20	3	17.1	Pre	Pre	-469	17	Negative	None	Negative	Negative	0	Negative	Negative	Negative	Negative	Seropositive	0.617	Negative	9.56	Still in high school	Regular income	Urban	Tile or metal	Luteal	Eligible
2015-18866	630503	CXCL10	1	167.89613049626502	In	2015-04-20	3	17.1	Pre	Pre	-469	17	Negative	None	Negative	Negative	0	Negative	Negative	Negative	Negative	Seropositive	0.617	Negative	9.56	Still in high school	Regular income	Urban	Tile or metal	Luteal	Eligible
2015-18866	630503	CXCL9	10	18.45030690742725	In	2015-04-20	3	17.1	Pre	Pre	-469	17	Negative	None	Negative	Negative	0	Negative	Negative	Negative	Negative	Seropositive	0.617	Negative	9.56	Still in high school	Regular income	Urban	Tile or metal	Luteal	Eligible
2015-18866	630503	CCL3	1	3.85	Below	2015-04-20	3	17.1	Pre	Pre	-469	17	Negative	None	Negative	Negative	0	Negative	Negative	Negative	Negative	Seropositive	0.617	Negative	9.56	Still in high school	Regular income	Urban	Tile or metal	Luteal	Eligible
2015-18866	630503	CCL4	1	0.75	Below	2015-04-20	3	17.1	Pre	Pre	-469	17	Negative	None	Negative	Negative	0	Negative	Negative	Negative	Negative	Seropositive	0.617	Negative	9.56	Still in high school	Regular income	Urban	Tile or metal	Luteal	Eligible
2015-18866	630503	CCL20	1	12.69994840146865	In	2015-04-20	3	17.1	Pre	Pre	-469	17	Negative	None	Negative	Negative	0	Negative	Negative	Negative	Negative	Seropositive	0.617	Negative	9.56	Still in high school	Regular income	Urban	Tile or metal	Luteal	Eligible
2015-18866	630503	CCL5	10	1.25	Below	2015-04-20	3	17.1	Pre	Pre	-469	17	Negative	None	Negative	Negative	0	Negative	Negative	Negative	Negative	Seropositive	0.617	Negative	9.56	Still in high school	Regular income	Urban	Tile or metal	Luteal	Eligible
2015-18866	630503	TNF	1	0.255	Below	2015-04-20	3	17.1	Pre	Pre	-469	17	Negative	None	Negative	Negative	0	Negative	Negative	Negative	Negative	Seropositive	0.617	Negative	9.56	Still in high school	Regular income	Urban	Tile or metal	Luteal	Eligible
2015-18870	630965	IFN-a2a	1	2	Below	2015-04-20	0	18.1	Pre	Pre	-521	5	Negative	None	Negative	Negative	0	Negative	Negative	Negative	Negative	Seropositive	0.387	Negative	0.118	Still in high school	Regular income	Rural	Tile or metal	Follicular	Eligible
2015-18870	630965	IFNg	1	0.85	Below	2015-04-20	0	18.1	Pre	Pre	-521	5	Negative	None	Negative	Negative	0	Negative	Negative	Negative	Negative	Seropositive	0.387	Negative	0.118	Still in high school	Regular income	Rural	Tile or metal	Follicular	Eligible
2015-18870	630965	IL-10	1	0.07	Below	2015-04-20	0	18.1	Pre	Pre	-521	5	Negative	None	Negative	Negative	0	Negative	Negative	Negative	Negative	Seropositive	0.387	Negative	0.118	Still in high school	Regular income	Rural	Tile or metal	Follicular	Eligible
2015-18870	630965	IL-12p70	1	0.345	Below	2015-04-20	0	18.1	Pre	Pre	-521	5	Negative	None	Negative	Negative	0	Negative	Negative	Negative	Negative	Seropositive	0.387	Negative	0.118	Still in high school	Regular income	Rural	Tile or metal	Follicular	Eligible
2015-18870	630965	IL-17A	1	1.3	Below	2015-04-20	0	18.1	Pre	Pre	-521	5	Negative	None	Negative	Negative	0	Negative	Negative	Negative	Negative	Seropositive	0.387	Negative	0.118	Still in high school	Regular income	Rural	Tile or metal	Follicular	Eligible
2015-18870	630965	IL-18	1	749.7453189179905	In	2015-04-20	0	18.1	Pre	Pre	-521	5	Negative	None	Negative	Negative	0	Negative	Negative	Negative	Negative	Seropositive	0.387	Negative	0.118	Still in high school	Regular income	Rural	Tile or metal	Follicular	Eligible
2015-18870	630965	IL-1a	1	61.92708816768605	In	2015-04-20	0	18.1	Pre	Pre	-521	5	Negative	None	Negative	Negative	0	Negative	Negative	Negative	Negative	Seropositive	0.387	Negative	0.118	Still in high school	Regular income	Rural	Tile or metal	Follicular	Eligible
2015-18870	630965	IL-1b	1	6.650957359838005	In	2015-04-20	0	18.1	Pre	Pre	-521	5	Negative	None	Negative	Negative	0	Negative	Negative	Negative	Negative	Seropositive	0.387	Negative	0.118	Still in high school	Regular income	Rural	Tile or metal	Follicular	Eligible
2015-18870	630965	IL-2	1	0.6215957329808479	In	2015-04-20	0	18.1	Pre	Pre	-521	5	Negative	None	Negative	Negative	0	Negative	Negative	Negative	Negative	Seropositive	0.387	Negative	0.118	Still in high school	Regular income	Rural	Tile or metal	Follicular	Eligible
2015-18870	630965	IL-6	1	6.63436133530237	In	2015-04-20	0	18.1	Pre	Pre	-521	5	Negative	None	Negative	Negative	0	Negative	Negative	Negative	Negative	Seropositive	0.387	Negative	0.118	Still in high school	Regular income	Rural	Tile or metal	Follicular	Eligible
2015-18870	630965	IL-7	1	0.75	Below	2015-04-20	0	18.1	Pre	Pre	-521	5	Negative	None	Negative	Negative	0	Negative	Negative	Negative	Negative	Seropositive	0.387	Negative	0.118	Still in high school	Regular income	Rural	Tile or metal	Follicular	Eligible
2015-18870	630965	CXCL8	1	567.0257570445181	In	2015-04-20	0	18.1	Pre	Pre	-521	5	Negative	None	Negative	Negative	0	Negative	Negative	Negative	Negative	Seropositive	0.387	Negative	0.118	Still in high school	Regular income	Rural	Tile or metal	Follicular	Eligible
2015-18870	630965	IL-1RA	100	130444.06072470402	In	2015-04-20	0	18.1	Pre	Pre	-521	5	Negative	None	Negative	Negative	0	Negative	Negative	Negative	Negative	Seropositive	0.387	Negative	0.118	Still in high school	Regular income	Rural	Tile or metal	Follicular	Eligible
2015-18870	630965	CXCL10	1	109.460974600058	In	2015-04-20	0	18.1	Pre	Pre	-521	5	Negative	None	Negative	Negative	0	Negative	Negative	Negative	Negative	Seropositive	0.387	Negative	0.118	Still in high school	Regular income	Rural	Tile or metal	Follicular	Eligible
2015-18870	630965	CXCL9	10	62.29505465615805	In	2015-04-20	0	18.1	Pre	Pre	-521	5	Negative	None	Negative	Negative	0	Negative	Negative	Negative	Negative	Seropositive	0.387	Negative	0.118	Still in high school	Regular income	Rural	Tile or metal	Follicular	Eligible
2015-18870	630965	CCL3	1	17.319530848692203	In	2015-04-20	0	18.1	Pre	Pre	-521	5	Negative	None	Negative	Negative	0	Negative	Negative	Negative	Negative	Seropositive	0.387	Negative	0.118	Still in high school	Regular income	Rural	Tile or metal	Follicular	Eligible
2015-18870	630965	CCL4	1	11.449543541387701	In	2015-04-20	0	18.1	Pre	Pre	-521	5	Negative	None	Negative	Negative	0	Negative	Negative	Negative	Negative	Seropositive	0.387	Negative	0.118	Still in high school	Regular income	Rural	Tile or metal	Follicular	Eligible
2015-18870	630965	CCL20	1	457.29242582395796	In	2015-04-20	0	18.1	Pre	Pre	-521	5	Negative	None	Negative	Negative	0	Negative	Negative	Negative	Negative	Seropositive	0.387	Negative	0.118	Still in high school	Regular income	Rural	Tile or metal	Follicular	Eligible
2015-18870	630965	CCL5	10	82.7838538611119	In	2015-04-20	0	18.1	Pre	Pre	-521	5	Negative	None	Negative	Negative	0	Negative	Negative	Negative	Negative	Seropositive	0.387	Negative	0.118	Still in high school	Regular income	Rural	Tile or metal	Follicular	Eligible
2015-18870	630965	TNF	1	0.8317025730910115	In	2015-04-20	0	18.1	Pre	Pre	-521	5	Negative	None	Negative	Negative	0	Negative	Negative	Negative	Negative	Seropositive	0.387	Negative	0.118	Still in high school	Regular income	Rural	Tile or metal	Follicular	Eligible
2015-18874	630978	IFN-a2a	1	2	Below	2015-04-21	0	19.3	Post	Pre	0	11	Negative	None	Positive	Negative	0	Negative	Negative	Negative	Negative	Seropositive	1.011	Negative	6.41	Still in high school	Regular income	Rural	Tile or metal	Luteal	Eligible
2015-18874	630978	IFNg	1	0.85	Below	2015-04-21	0	19.3	Post	Pre	0	11	Negative	None	Positive	Negative	0	Negative	Negative	Negative	Negative	Seropositive	1.011	Negative	6.41	Still in high school	Regular income	Rural	Tile or metal	Luteal	Eligible
2015-18874	630978	IL-10	1	0.07	Below	2015-04-21	0	19.3	Post	Pre	0	11	Negative	None	Positive	Negative	0	Negative	Negative	Negative	Negative	Seropositive	1.011	Negative	6.41	Still in high school	Regular income	Rural	Tile or metal	Luteal	Eligible
2015-18874	630978	IL-12p70	1	0.345	Below	2015-04-21	0	19.3	Post	Pre	0	11	Negative	None	Positive	Negative	0	Negative	Negative	Negative	Negative	Seropositive	1.011	Negative	6.41	Still in high school	Regular income	Rural	Tile or metal	Luteal	Eligible
2015-18874	630978	IL-17A	1	1.3	Below	2015-04-21	0	19.3	Post	Pre	0	11	Negative	None	Positive	Negative	0	Negative	Negative	Negative	Negative	Seropositive	1.011	Negative	6.41	Still in high school	Regular income	Rural	Tile or metal	Luteal	Eligible
2015-18874	630978	IL-18	1	121.7592055315115	In	2015-04-21	0	19.3	Post	Pre	0	11	Negative	None	Positive	Negative	0	Negative	Negative	Negative	Negative	Seropositive	1.011	Negative	6.41	Still in high school	Regular income	Rural	Tile or metal	Luteal	Eligible
2015-18874	630978	IL-1a	1	52.646809137720254	In	2015-04-21	0	19.3	Post	Pre	0	11	Negative	None	Positive	Negative	0	Negative	Negative	Negative	Negative	Seropositive	1.011	Negative	6.41	Still in high school	Regular income	Rural	Tile or metal	Luteal	Eligible
2015-18874	630978	IL-1b	1	1.316782783908585	In	2015-04-21	0	19.3	Post	Pre	0	11	Negative	None	Positive	Negative	0	Negative	Negative	Negative	Negative	Seropositive	1.011	Negative	6.41	Still in high school	Regular income	Rural	Tile or metal	Luteal	Eligible
2015-18874	630978	IL-2	1	0.9690284493044385	In	2015-04-21	0	19.3	Post	Pre	0	11	Negative	None	Positive	Negative	0	Negative	Negative	Negative	Negative	Seropositive	1.011	Negative	6.41	Still in high school	Regular income	Rural	Tile or metal	Luteal	Eligible
2015-18874	630978	IL-6	1	18.6229579124131	In	2015-04-21	0	19.3	Post	Pre	0	11	Negative	None	Positive	Negative	0	Negative	Negative	Negative	Negative	Seropositive	1.011	Negative	6.41	Still in high school	Regular income	Rural	Tile or metal	Luteal	Eligible
2015-18874	630978	IL-7	1	0.75	Below	2015-04-21	0	19.3	Post	Pre	0	11	Negative	None	Positive	Negative	0	Negative	Negative	Negative	Negative	Seropositive	1.011	Negative	6.41	Still in high school	Regular income	Rural	Tile or metal	Luteal	Eligible
2015-18874	630978	CXCL8	1	231.78714812951551	In	2015-04-21	0	19.3	Post	Pre	0	11	Negative	None	Positive	Negative	0	Negative	Negative	Negative	Negative	Seropositive	1.011	Negative	6.41	Still in high school	Regular income	Rural	Tile or metal	Luteal	Eligible
2015-18874	630978	IL-1RA	100	32765.6255582033	In	2015-04-21	0	19.3	Post	Pre	0	11	Negative	None	Positive	Negative	0	Negative	Negative	Negative	Negative	Seropositive	1.011	Negative	6.41	Still in high school	Regular income	Rural	Tile or metal	Luteal	Eligible
2015-18874	630978	CXCL10	1	329.882528310774	In	2015-04-21	0	19.3	Post	Pre	0	11	Negative	None	Positive	Negative	0	Negative	Negative	Negative	Negative	Seropositive	1.011	Negative	6.41	Still in high school	Regular income	Rural	Tile or metal	Luteal	Eligible
2015-18874	630978	CXCL9	10	92.51794890011985	In	2015-04-21	0	19.3	Post	Pre	0	11	Negative	None	Positive	Negative	0	Negative	Negative	Negative	Negative	Seropositive	1.011	Negative	6.41	Still in high school	Regular income	Rural	Tile or metal	Luteal	Eligible
2015-18874	630978	CCL3	1	3.85	Below	2015-04-21	0	19.3	Post	Pre	0	11	Negative	None	Positive	Negative	0	Negative	Negative	Negative	Negative	Seropositive	1.011	Negative	6.41	Still in high school	Regular income	Rural	Tile or metal	Luteal	Eligible
2015-18874	630978	CCL4	1	0.75	Below	2015-04-21	0	19.3	Post	Pre	0	11	Negative	None	Positive	Negative	0	Negative	Negative	Negative	Negative	Seropositive	1.011	Negative	6.41	Still in high school	Regular income	Rural	Tile or metal	Luteal	Eligible
2015-18874	630978	CCL20	1	96.57686482222475	In	2015-04-21	0	19.3	Post	Pre	0	11	Negative	None	Positive	Negative	0	Negative	Negative	Negative	Negative	Seropositive	1.011	Negative	6.41	Still in high school	Regular income	Rural	Tile or metal	Luteal	Eligible
2015-18874	630978	CCL5	10	5.798949182396004	In	2015-04-21	0	19.3	Post	Pre	0	11	Negative	None	Positive	Negative	0	Negative	Negative	Negative	Negative	Seropositive	1.011	Negative	6.41	Still in high school	Regular income	Rural	Tile or metal	Luteal	Eligible
2015-18874	630978	TNF	1	0.4120789527217565	In	2015-04-21	0	19.3	Post	Pre	0	11	Negative	None	Positive	Negative	0	Negative	Negative	Negative	Negative	Seropositive	1.011	Negative	6.41	Still in high school	Regular income	Rural	Tile or metal	Luteal	Eligible
2015-18878	630981	IFN-a2a	1	2	Below	2015-04-21	0	18.8	Pre	Pre	NA	15	Negative	None	Negative	Negative	0	Negative	Negative	Negative	Negative	Seropositive	0.057	Negative	2.42	Still in high school	Regular income	Rural	Tile or metal	Follicular	Eligible
2015-18878	630981	IFNg	1	0.85	Below	2015-04-21	0	18.8	Pre	Pre	NA	15	Negative	None	Negative	Negative	0	Negative	Negative	Negative	Negative	Seropositive	0.057	Negative	2.42	Still in high school	Regular income	Rural	Tile or metal	Follicular	Eligible
2015-18878	630981	IL-10	1	0.07	Below	2015-04-21	0	18.8	Pre	Pre	NA	15	Negative	None	Negative	Negative	0	Negative	Negative	Negative	Negative	Seropositive	0.057	Negative	2.42	Still in high school	Regular income	Rural	Tile or metal	Follicular	Eligible
2015-18878	630981	IL-12p70	1	0.345	Below	2015-04-21	0	18.8	Pre	Pre	NA	15	Negative	None	Negative	Negative	0	Negative	Negative	Negative	Negative	Seropositive	0.057	Negative	2.42	Still in high school	Regular income	Rural	Tile or metal	Follicular	Eligible
2015-18878	630981	IL-17A	1	1.3	Below	2015-04-21	0	18.8	Pre	Pre	NA	15	Negative	None	Negative	Negative	0	Negative	Negative	Negative	Negative	Seropositive	0.057	Negative	2.42	Still in high school	Regular income	Rural	Tile or metal	Follicular	Eligible
2015-18878	630981	IL-18	1	6.515744157000385	In	2015-04-21	0	18.8	Pre	Pre	NA	15	Negative	None	Negative	Negative	0	Negative	Negative	Negative	Negative	Seropositive	0.057	Negative	2.42	Still in high school	Regular income	Rural	Tile or metal	Follicular	Eligible
2015-18878	630981	IL-1a	1	11.92933462608445	In	2015-04-21	0	18.8	Pre	Pre	NA	15	Negative	None	Negative	Negative	0	Negative	Negative	Negative	Negative	Seropositive	0.057	Negative	2.42	Still in high school	Regular income	Rural	Tile or metal	Follicular	Eligible
2015-18878	630981	IL-1b	1	0.075	Below	2015-04-21	0	18.8	Pre	Pre	NA	15	Negative	None	Negative	Negative	0	Negative	Negative	Negative	Negative	Seropositive	0.057	Negative	2.42	Still in high school	Regular income	Rural	Tile or metal	Follicular	Eligible
2015-18878	630981	IL-2	1	0.35	Below	2015-04-21	0	18.8	Pre	Pre	NA	15	Negative	None	Negative	Negative	0	Negative	Negative	Negative	Negative	Seropositive	0.057	Negative	2.42	Still in high school	Regular income	Rural	Tile or metal	Follicular	Eligible
2015-18878	630981	IL-6	1	0.165	Below	2015-04-21	0	18.8	Pre	Pre	NA	15	Negative	None	Negative	Negative	0	Negative	Negative	Negative	Negative	Seropositive	0.057	Negative	2.42	Still in high school	Regular income	Rural	Tile or metal	Follicular	Eligible
2015-18878	630981	IL-7	1	0.75	Below	2015-04-21	0	18.8	Pre	Pre	NA	15	Negative	None	Negative	Negative	0	Negative	Negative	Negative	Negative	Seropositive	0.057	Negative	2.42	Still in high school	Regular income	Rural	Tile or metal	Follicular	Eligible
2015-18878	630981	CXCL8	1	3.829794389650975	In	2015-04-21	0	18.8	Pre	Pre	NA	15	Negative	None	Negative	Negative	0	Negative	Negative	Negative	Negative	Seropositive	0.057	Negative	2.42	Still in high school	Regular income	Rural	Tile or metal	Follicular	Eligible
2015-18878	630981	IL-1RA	100	6704.791782302431	In	2015-04-21	0	18.8	Pre	Pre	NA	15	Negative	None	Negative	Negative	0	Negative	Negative	Negative	Negative	Seropositive	0.057	Negative	2.42	Still in high school	Regular income	Rural	Tile or metal	Follicular	Eligible
2015-18878	630981	CXCL10	1	5.366992141894955	In	2015-04-21	0	18.8	Pre	Pre	NA	15	Negative	None	Negative	Negative	0	Negative	Negative	Negative	Negative	Seropositive	0.057	Negative	2.42	Still in high school	Regular income	Rural	Tile or metal	Follicular	Eligible
2015-18878	630981	CXCL9	10	2.5198497049364548	In	2015-04-21	0	18.8	Pre	Pre	NA	15	Negative	None	Negative	Negative	0	Negative	Negative	Negative	Negative	Seropositive	0.057	Negative	2.42	Still in high school	Regular income	Rural	Tile or metal	Follicular	Eligible
2015-18878	630981	CCL3	1	3.85	Below	2015-04-21	0	18.8	Pre	Pre	NA	15	Negative	None	Negative	Negative	0	Negative	Negative	Negative	Negative	Seropositive	0.057	Negative	2.42	Still in high school	Regular income	Rural	Tile or metal	Follicular	Eligible
2015-18878	630981	CCL4	1	0.75	Below	2015-04-21	0	18.8	Pre	Pre	NA	15	Negative	None	Negative	Negative	0	Negative	Negative	Negative	Negative	Seropositive	0.057	Negative	2.42	Still in high school	Regular income	Rural	Tile or metal	Follicular	Eligible
2015-18878	630981	CCL20	1	0.9	Below	2015-04-21	0	18.8	Pre	Pre	NA	15	Negative	None	Negative	Negative	0	Negative	Negative	Negative	Negative	Seropositive	0.057	Negative	2.42	Still in high school	Regular income	Rural	Tile or metal	Follicular	Eligible
2015-18878	630981	CCL5	10	1.25	Below	2015-04-21	0	18.8	Pre	Pre	NA	15	Negative	None	Negative	Negative	0	Negative	Negative	Negative	Negative	Seropositive	0.057	Negative	2.42	Still in high school	Regular income	Rural	Tile or metal	Follicular	Eligible
2015-18878	630981	TNF	1	0.255	Below	2015-04-21	0	18.8	Pre	Pre	NA	15	Negative	None	Negative	Negative	0	Negative	Negative	Negative	Negative	Seropositive	0.057	Negative	2.42	Still in high school	Regular income	Rural	Tile or metal	Follicular	Eligible
2015-18898	631008	IFN-a2a	1	2	Below	2015-04-22	0	19.6	Pre	Pre	-901	79	Negative	None	Negative	Negative	0	Negative	Negative	Negative	Negative	Seropositive	0.258	Negative	0.14	Completed high school	No regular income	Rural	Tile or metal	Other	Eligible
2015-18898	631008	IFNg	1	0.85	Below	2015-04-22	0	19.6	Pre	Pre	-901	79	Negative	None	Negative	Negative	0	Negative	Negative	Negative	Negative	Seropositive	0.258	Negative	0.14	Completed high school	No regular income	Rural	Tile or metal	Other	Eligible
2015-18898	631008	IL-10	1	0.07	Below	2015-04-22	0	19.6	Pre	Pre	-901	79	Negative	None	Negative	Negative	0	Negative	Negative	Negative	Negative	Seropositive	0.258	Negative	0.14	Completed high school	No regular income	Rural	Tile or metal	Other	Eligible
2015-18898	631008	IL-12p70	1	0.345	Below	2015-04-22	0	19.6	Pre	Pre	-901	79	Negative	None	Negative	Negative	0	Negative	Negative	Negative	Negative	Seropositive	0.258	Negative	0.14	Completed high school	No regular income	Rural	Tile or metal	Other	Eligible
2015-18898	631008	IL-17A	1	1.3	Below	2015-04-22	0	19.6	Pre	Pre	-901	79	Negative	None	Negative	Negative	0	Negative	Negative	Negative	Negative	Seropositive	0.258	Negative	0.14	Completed high school	No regular income	Rural	Tile or metal	Other	Eligible
2015-18898	631008	IL-18	1	238.5756977517175	In	2015-04-22	0	19.6	Pre	Pre	-901	79	Negative	None	Negative	Negative	0	Negative	Negative	Negative	Negative	Seropositive	0.258	Negative	0.14	Completed high school	No regular income	Rural	Tile or metal	Other	Eligible
2015-18898	631008	IL-1a	1	39.3627691543942	In	2015-04-22	0	19.6	Pre	Pre	-901	79	Negative	None	Negative	Negative	0	Negative	Negative	Negative	Negative	Seropositive	0.258	Negative	0.14	Completed high school	No regular income	Rural	Tile or metal	Other	Eligible
2015-18898	631008	IL-1b	1	0.3086087253920215	In	2015-04-22	0	19.6	Pre	Pre	-901	79	Negative	None	Negative	Negative	0	Negative	Negative	Negative	Negative	Seropositive	0.258	Negative	0.14	Completed high school	No regular income	Rural	Tile or metal	Other	Eligible
2015-18898	631008	IL-2	1	0.35	Below	2015-04-22	0	19.6	Pre	Pre	-901	79	Negative	None	Negative	Negative	0	Negative	Negative	Negative	Negative	Seropositive	0.258	Negative	0.14	Completed high school	No regular income	Rural	Tile or metal	Other	Eligible
2015-18898	631008	IL-6	1	0.165	Below	2015-04-22	0	19.6	Pre	Pre	-901	79	Negative	None	Negative	Negative	0	Negative	Negative	Negative	Negative	Seropositive	0.258	Negative	0.14	Completed high school	No regular income	Rural	Tile or metal	Other	Eligible
2015-18898	631008	IL-7	1	0.75	Below	2015-04-22	0	19.6	Pre	Pre	-901	79	Negative	None	Negative	Negative	0	Negative	Negative	Negative	Negative	Seropositive	0.258	Negative	0.14	Completed high school	No regular income	Rural	Tile or metal	Other	Eligible
2015-18898	631008	CXCL8	1	172.80546068306052	In	2015-04-22	0	19.6	Pre	Pre	-901	79	Negative	None	Negative	Negative	0	Negative	Negative	Negative	Negative	Seropositive	0.258	Negative	0.14	Completed high school	No regular income	Rural	Tile or metal	Other	Eligible
2015-18898	631008	IL-1RA	100	15638.974787894147	In	2015-04-22	0	19.6	Pre	Pre	-901	79	Negative	None	Negative	Negative	0	Negative	Negative	Negative	Negative	Seropositive	0.258	Negative	0.14	Completed high school	No regular income	Rural	Tile or metal	Other	Eligible
2015-18898	631008	CXCL10	1	71.51000694954075	In	2015-04-22	0	19.6	Pre	Pre	-901	79	Negative	None	Negative	Negative	0	Negative	Negative	Negative	Negative	Seropositive	0.258	Negative	0.14	Completed high school	No regular income	Rural	Tile or metal	Other	Eligible
2015-18898	631008	CXCL9	10	7.187449806450886	In	2015-04-22	0	19.6	Pre	Pre	-901	79	Negative	None	Negative	Negative	0	Negative	Negative	Negative	Negative	Seropositive	0.258	Negative	0.14	Completed high school	No regular income	Rural	Tile or metal	Other	Eligible
2015-18898	631008	CCL3	1	5.88965310912263	In	2015-04-22	0	19.6	Pre	Pre	-901	79	Negative	None	Negative	Negative	0	Negative	Negative	Negative	Negative	Seropositive	0.258	Negative	0.14	Completed high school	No regular income	Rural	Tile or metal	Other	Eligible
2015-18898	631008	CCL4	1	0.75	Below	2015-04-22	0	19.6	Pre	Pre	-901	79	Negative	None	Negative	Negative	0	Negative	Negative	Negative	Negative	Seropositive	0.258	Negative	0.14	Completed high school	No regular income	Rural	Tile or metal	Other	Eligible
2015-18898	631008	CCL20	1	2.8019118602495254	In	2015-04-22	0	19.6	Pre	Pre	-901	79	Negative	None	Negative	Negative	0	Negative	Negative	Negative	Negative	Seropositive	0.258	Negative	0.14	Completed high school	No regular income	Rural	Tile or metal	Other	Eligible
2015-18898	631008	CCL5	10	1.25	Below	2015-04-22	0	19.6	Pre	Pre	-901	79	Negative	None	Negative	Negative	0	Negative	Negative	Negative	Negative	Seropositive	0.258	Negative	0.14	Completed high school	No regular income	Rural	Tile or metal	Other	Eligible
2015-18898	631008	TNF	1	0.255	Below	2015-04-22	0	19.6	Pre	Pre	-901	79	Negative	None	Negative	Negative	0	Negative	Negative	Negative	Negative	Seropositive	0.258	Negative	0.14	Completed high school	No regular income	Rural	Tile or metal	Other	Eligible
2015-18954	630545	IFN-a2a	1	2	Below	2015-04-28	3	16.6	Post	Pre	113	91	Negative	None	Negative	Negative	0	Negative	Negative	Negative	Negative	Seropositive	0.712	Negative	1.45	Still in high school	Regular income	Urban	Tile or metal	Other	Eligible
2015-18954	630545	IFNg	1	3.0502228602629202	In	2015-04-28	3	16.6	Post	Pre	113	91	Negative	None	Negative	Negative	0	Negative	Negative	Negative	Negative	Seropositive	0.712	Negative	1.45	Still in high school	Regular income	Urban	Tile or metal	Other	Eligible
2015-18954	630545	IL-10	1	0.07	Below	2015-04-28	3	16.6	Post	Pre	113	91	Negative	None	Negative	Negative	0	Negative	Negative	Negative	Negative	Seropositive	0.712	Negative	1.45	Still in high school	Regular income	Urban	Tile or metal	Other	Eligible
2015-18954	630545	IL-12p70	1	0.345	Below	2015-04-28	3	16.6	Post	Pre	113	91	Negative	None	Negative	Negative	0	Negative	Negative	Negative	Negative	Seropositive	0.712	Negative	1.45	Still in high school	Regular income	Urban	Tile or metal	Other	Eligible
2015-18954	630545	IL-17A	1	8.26014550391365	In	2015-04-28	3	16.6	Post	Pre	113	91	Negative	None	Negative	Negative	0	Negative	Negative	Negative	Negative	Seropositive	0.712	Negative	1.45	Still in high school	Regular income	Urban	Tile or metal	Other	Eligible
2015-18954	630545	IL-18	1	1172.34125022283	In	2015-04-28	3	16.6	Post	Pre	113	91	Negative	None	Negative	Negative	0	Negative	Negative	Negative	Negative	Seropositive	0.712	Negative	1.45	Still in high school	Regular income	Urban	Tile or metal	Other	Eligible
2015-18954	630545	IL-1a	1	92.9471767049913	In	2015-04-28	3	16.6	Post	Pre	113	91	Negative	None	Negative	Negative	0	Negative	Negative	Negative	Negative	Seropositive	0.712	Negative	1.45	Still in high school	Regular income	Urban	Tile or metal	Other	Eligible
2015-18954	630545	IL-1b	1	28.3415838743542	In	2015-04-28	3	16.6	Post	Pre	113	91	Negative	None	Negative	Negative	0	Negative	Negative	Negative	Negative	Seropositive	0.712	Negative	1.45	Still in high school	Regular income	Urban	Tile or metal	Other	Eligible
2015-18954	630545	IL-2	1	3.14530721864289	In	2015-04-28	3	16.6	Post	Pre	113	91	Negative	None	Negative	Negative	0	Negative	Negative	Negative	Negative	Seropositive	0.712	Negative	1.45	Still in high school	Regular income	Urban	Tile or metal	Other	Eligible
2015-18954	630545	IL-6	1	87.6966363043314	In	2015-04-28	3	16.6	Post	Pre	113	91	Negative	None	Negative	Negative	0	Negative	Negative	Negative	Negative	Seropositive	0.712	Negative	1.45	Still in high school	Regular income	Urban	Tile or metal	Other	Eligible
2015-18954	630545	IL-7	1	5.518890742595235	In	2015-04-28	3	16.6	Post	Pre	113	91	Negative	None	Negative	Negative	0	Negative	Negative	Negative	Negative	Seropositive	0.712	Negative	1.45	Still in high school	Regular income	Urban	Tile or metal	Other	Eligible
2015-18954	630545	CXCL8	1	2106.38596337165	In	2015-04-28	3	16.6	Post	Pre	113	91	Negative	None	Negative	Negative	0	Negative	Negative	Negative	Negative	Seropositive	0.712	Negative	1.45	Still in high school	Regular income	Urban	Tile or metal	Other	Eligible
2015-18954	630545	IL-1RA	100	24788.28448226845	In	2015-04-28	3	16.6	Post	Pre	113	91	Negative	None	Negative	Negative	0	Negative	Negative	Negative	Negative	Seropositive	0.712	Negative	1.45	Still in high school	Regular income	Urban	Tile or metal	Other	Eligible
2015-18954	630545	CXCL10	1	840.5801515531534	In	2015-04-28	3	16.6	Post	Pre	113	91	Negative	None	Negative	Negative	0	Negative	Negative	Negative	Negative	Seropositive	0.712	Negative	1.45	Still in high school	Regular income	Urban	Tile or metal	Other	Eligible
2015-18954	630545	CXCL9	10	55.593472871481296	In	2015-04-28	3	16.6	Post	Pre	113	91	Negative	None	Negative	Negative	0	Negative	Negative	Negative	Negative	Seropositive	0.712	Negative	1.45	Still in high school	Regular income	Urban	Tile or metal	Other	Eligible
2015-18954	630545	CCL3	1	53.79242870301155	In	2015-04-28	3	16.6	Post	Pre	113	91	Negative	None	Negative	Negative	0	Negative	Negative	Negative	Negative	Seropositive	0.712	Negative	1.45	Still in high school	Regular income	Urban	Tile or metal	Other	Eligible
2015-18954	630545	CCL4	1	12.19026571852785	In	2015-04-28	3	16.6	Post	Pre	113	91	Negative	None	Negative	Negative	0	Negative	Negative	Negative	Negative	Seropositive	0.712	Negative	1.45	Still in high school	Regular income	Urban	Tile or metal	Other	Eligible
2015-18954	630545	CCL20	1	2288.9663804657102	In	2015-04-28	3	16.6	Post	Pre	113	91	Negative	None	Negative	Negative	0	Negative	Negative	Negative	Negative	Seropositive	0.712	Negative	1.45	Still in high school	Regular income	Urban	Tile or metal	Other	Eligible
2015-18954	630545	CCL5	10	17.1509871877577	In	2015-04-28	3	16.6	Post	Pre	113	91	Negative	None	Negative	Negative	0	Negative	Negative	Negative	Negative	Seropositive	0.712	Negative	1.45	Still in high school	Regular income	Urban	Tile or metal	Other	Eligible
2015-18954	630545	TNF	1	2.18697709408297	In	2015-04-28	3	16.6	Post	Pre	113	91	Negative	None	Negative	Negative	0	Negative	Negative	Negative	Negative	Seropositive	0.712	Negative	1.45	Still in high school	Regular income	Urban	Tile or metal	Other	Eligible
2015-18958	630529	IFN-a2a	1	2	Below	2015-04-28	3	17.6	Post	Pre	130	31	Negative	None	Negative	Negative	0	Negative	Negative	Negative	Negative	Seropositive	0.849	Negative	8.45	Still in high school	Regular income	Urban	Tile or metal	Luteal	Eligible
2015-18958	630529	IFNg	1	4.445421580246025	In	2015-04-28	3	17.6	Post	Pre	130	31	Negative	None	Negative	Negative	0	Negative	Negative	Negative	Negative	Seropositive	0.849	Negative	8.45	Still in high school	Regular income	Urban	Tile or metal	Luteal	Eligible
2015-18958	630529	IL-10	1	0.07	Below	2015-04-28	3	17.6	Post	Pre	130	31	Negative	None	Negative	Negative	0	Negative	Negative	Negative	Negative	Seropositive	0.849	Negative	8.45	Still in high school	Regular income	Urban	Tile or metal	Luteal	Eligible
2015-18958	630529	IL-12p70	1	0.345	Below	2015-04-28	3	17.6	Post	Pre	130	31	Negative	None	Negative	Negative	0	Negative	Negative	Negative	Negative	Seropositive	0.849	Negative	8.45	Still in high school	Regular income	Urban	Tile or metal	Luteal	Eligible
2015-18958	630529	IL-17A	1	7.21206178563847	In	2015-04-28	3	17.6	Post	Pre	130	31	Negative	None	Negative	Negative	0	Negative	Negative	Negative	Negative	Seropositive	0.849	Negative	8.45	Still in high school	Regular income	Urban	Tile or metal	Luteal	Eligible
2015-18958	630529	IL-18	1	778.455296898539	In	2015-04-28	3	17.6	Post	Pre	130	31	Negative	None	Negative	Negative	0	Negative	Negative	Negative	Negative	Seropositive	0.849	Negative	8.45	Still in high school	Regular income	Urban	Tile or metal	Luteal	Eligible
2015-18958	630529	IL-1a	1	337.1001453655655	In	2015-04-28	3	17.6	Post	Pre	130	31	Negative	None	Negative	Negative	0	Negative	Negative	Negative	Negative	Seropositive	0.849	Negative	8.45	Still in high school	Regular income	Urban	Tile or metal	Luteal	Eligible
2015-18958	630529	IL-1b	1	174.7694797578925	In	2015-04-28	3	17.6	Post	Pre	130	31	Negative	None	Negative	Negative	0	Negative	Negative	Negative	Negative	Seropositive	0.849	Negative	8.45	Still in high school	Regular income	Urban	Tile or metal	Luteal	Eligible
2015-18958	630529	IL-2	1	4.2775864873139255	In	2015-04-28	3	17.6	Post	Pre	130	31	Negative	None	Negative	Negative	0	Negative	Negative	Negative	Negative	Seropositive	0.849	Negative	8.45	Still in high school	Regular income	Urban	Tile or metal	Luteal	Eligible
2015-18958	630529	IL-6	1	2.87215883523855	In	2015-04-28	3	17.6	Post	Pre	130	31	Negative	None	Negative	Negative	0	Negative	Negative	Negative	Negative	Seropositive	0.849	Negative	8.45	Still in high school	Regular income	Urban	Tile or metal	Luteal	Eligible
2015-18958	630529	IL-7	1	1.984443833245095	In	2015-04-28	3	17.6	Post	Pre	130	31	Negative	None	Negative	Negative	0	Negative	Negative	Negative	Negative	Seropositive	0.849	Negative	8.45	Still in high school	Regular income	Urban	Tile or metal	Luteal	Eligible
2015-18958	630529	CXCL8	1	2194.1718040357446	In	2015-04-28	3	17.6	Post	Pre	130	31	Negative	None	Negative	Negative	0	Negative	Negative	Negative	Negative	Seropositive	0.849	Negative	8.45	Still in high school	Regular income	Urban	Tile or metal	Luteal	Eligible
2015-18958	630529	IL-1RA	100	67658.66897050905	In	2015-04-28	3	17.6	Post	Pre	130	31	Negative	None	Negative	Negative	0	Negative	Negative	Negative	Negative	Seropositive	0.849	Negative	8.45	Still in high school	Regular income	Urban	Tile or metal	Luteal	Eligible
2015-18958	630529	CXCL10	1	52.59577331752495	In	2015-04-28	3	17.6	Post	Pre	130	31	Negative	None	Negative	Negative	0	Negative	Negative	Negative	Negative	Seropositive	0.849	Negative	8.45	Still in high school	Regular income	Urban	Tile or metal	Luteal	Eligible
2015-18958	630529	CXCL9	10	44.2560641754494	In	2015-04-28	3	17.6	Post	Pre	130	31	Negative	None	Negative	Negative	0	Negative	Negative	Negative	Negative	Seropositive	0.849	Negative	8.45	Still in high school	Regular income	Urban	Tile or metal	Luteal	Eligible
2015-18958	630529	CCL3	1	46.38637150794165	In	2015-04-28	3	17.6	Post	Pre	130	31	Negative	None	Negative	Negative	0	Negative	Negative	Negative	Negative	Seropositive	0.849	Negative	8.45	Still in high school	Regular income	Urban	Tile or metal	Luteal	Eligible
2015-18958	630529	CCL4	1	12.162634834121635	In	2015-04-28	3	17.6	Post	Pre	130	31	Negative	None	Negative	Negative	0	Negative	Negative	Negative	Negative	Seropositive	0.849	Negative	8.45	Still in high school	Regular income	Urban	Tile or metal	Luteal	Eligible
2015-18958	630529	CCL20	1	43.96257005024235	In	2015-04-28	3	17.6	Post	Pre	130	31	Negative	None	Negative	Negative	0	Negative	Negative	Negative	Negative	Seropositive	0.849	Negative	8.45	Still in high school	Regular income	Urban	Tile or metal	Luteal	Eligible
2015-18958	630529	CCL5	10	63.19152651965504	In	2015-04-28	3	17.6	Post	Pre	130	31	Negative	None	Negative	Negative	0	Negative	Negative	Negative	Negative	Seropositive	0.849	Negative	8.45	Still in high school	Regular income	Urban	Tile or metal	Luteal	Eligible
2015-18958	630529	TNF	1	2.30010499908907	In	2015-04-28	3	17.6	Post	Pre	130	31	Negative	None	Negative	Negative	0	Negative	Negative	Negative	Negative	Seropositive	0.849	Negative	8.45	Still in high school	Regular income	Urban	Tile or metal	Luteal	Eligible
2015-18982	630574	IFN-a2a	1	2	Below	2015-04-29	3	19.9	Post	Post	31	32	Negative	Emergency pills	Positive	Negative	0	Negative	Negative	Negative	Negative	Seropositive	0.48	Negative	0.349	Still in high school	No regular income	Urban	Tile or metal	Follicular	Eligible
2015-18982	630574	IFNg	1	0.85	Below	2015-04-29	3	19.9	Post	Post	31	32	Negative	Emergency pills	Positive	Negative	0	Negative	Negative	Negative	Negative	Seropositive	0.48	Negative	0.349	Still in high school	No regular income	Urban	Tile or metal	Follicular	Eligible
2015-18982	630574	IL-10	1	0.07	Below	2015-04-29	3	19.9	Post	Post	31	32	Negative	Emergency pills	Positive	Negative	0	Negative	Negative	Negative	Negative	Seropositive	0.48	Negative	0.349	Still in high school	No regular income	Urban	Tile or metal	Follicular	Eligible
2015-18982	630574	IL-12p70	1	0.345	Below	2015-04-29	3	19.9	Post	Post	31	32	Negative	Emergency pills	Positive	Negative	0	Negative	Negative	Negative	Negative	Seropositive	0.48	Negative	0.349	Still in high school	No regular income	Urban	Tile or metal	Follicular	Eligible
2015-18982	630574	IL-17A	1	1.3	Below	2015-04-29	3	19.9	Post	Post	31	32	Negative	Emergency pills	Positive	Negative	0	Negative	Negative	Negative	Negative	Seropositive	0.48	Negative	0.349	Still in high school	No regular income	Urban	Tile or metal	Follicular	Eligible
2015-18982	630574	IL-18	1	160.969437128579	In	2015-04-29	3	19.9	Post	Post	31	32	Negative	Emergency pills	Positive	Negative	0	Negative	Negative	Negative	Negative	Seropositive	0.48	Negative	0.349	Still in high school	No regular income	Urban	Tile or metal	Follicular	Eligible
2015-18982	630574	IL-1a	1	63.5002066597382	In	2015-04-29	3	19.9	Post	Post	31	32	Negative	Emergency pills	Positive	Negative	0	Negative	Negative	Negative	Negative	Seropositive	0.48	Negative	0.349	Still in high school	No regular income	Urban	Tile or metal	Follicular	Eligible
2015-18982	630574	IL-1b	1	4.5314015820993045	In	2015-04-29	3	19.9	Post	Post	31	32	Negative	Emergency pills	Positive	Negative	0	Negative	Negative	Negative	Negative	Seropositive	0.48	Negative	0.349	Still in high school	No regular income	Urban	Tile or metal	Follicular	Eligible
2015-18982	630574	IL-2	1	1.0092845261252974	In	2015-04-29	3	19.9	Post	Post	31	32	Negative	Emergency pills	Positive	Negative	0	Negative	Negative	Negative	Negative	Seropositive	0.48	Negative	0.349	Still in high school	No regular income	Urban	Tile or metal	Follicular	Eligible
2015-18982	630574	IL-6	1	0.56485977280876	In	2015-04-29	3	19.9	Post	Post	31	32	Negative	Emergency pills	Positive	Negative	0	Negative	Negative	Negative	Negative	Seropositive	0.48	Negative	0.349	Still in high school	No regular income	Urban	Tile or metal	Follicular	Eligible
2015-18982	630574	IL-7	1	0.75	Below	2015-04-29	3	19.9	Post	Post	31	32	Negative	Emergency pills	Positive	Negative	0	Negative	Negative	Negative	Negative	Seropositive	0.48	Negative	0.349	Still in high school	No regular income	Urban	Tile or metal	Follicular	Eligible
2015-18982	630574	CXCL8	1	704.7689256423505	In	2015-04-29	3	19.9	Post	Post	31	32	Negative	Emergency pills	Positive	Negative	0	Negative	Negative	Negative	Negative	Seropositive	0.48	Negative	0.349	Still in high school	No regular income	Urban	Tile or metal	Follicular	Eligible
2015-18982	630574	IL-1RA	100	69266.45053107779	In	2015-04-29	3	19.9	Post	Post	31	32	Negative	Emergency pills	Positive	Negative	0	Negative	Negative	Negative	Negative	Seropositive	0.48	Negative	0.349	Still in high school	No regular income	Urban	Tile or metal	Follicular	Eligible
2015-18982	630574	CXCL10	1	178.5378447247565	In	2015-04-29	3	19.9	Post	Post	31	32	Negative	Emergency pills	Positive	Negative	0	Negative	Negative	Negative	Negative	Seropositive	0.48	Negative	0.349	Still in high school	No regular income	Urban	Tile or metal	Follicular	Eligible
2015-18982	630574	CXCL9	10	22.83731326656225	In	2015-04-29	3	19.9	Post	Post	31	32	Negative	Emergency pills	Positive	Negative	0	Negative	Negative	Negative	Negative	Seropositive	0.48	Negative	0.349	Still in high school	No regular income	Urban	Tile or metal	Follicular	Eligible
2015-18982	630574	CCL3	1	12.19078556104558	In	2015-04-29	3	19.9	Post	Post	31	32	Negative	Emergency pills	Positive	Negative	0	Negative	Negative	Negative	Negative	Seropositive	0.48	Negative	0.349	Still in high school	No regular income	Urban	Tile or metal	Follicular	Eligible
2015-18982	630574	CCL4	1	2.413880873429675	In	2015-04-29	3	19.9	Post	Post	31	32	Negative	Emergency pills	Positive	Negative	0	Negative	Negative	Negative	Negative	Seropositive	0.48	Negative	0.349	Still in high school	No regular income	Urban	Tile or metal	Follicular	Eligible
2015-18982	630574	CCL20	1	16.424098272384	In	2015-04-29	3	19.9	Post	Post	31	32	Negative	Emergency pills	Positive	Negative	0	Negative	Negative	Negative	Negative	Seropositive	0.48	Negative	0.349	Still in high school	No regular income	Urban	Tile or metal	Follicular	Eligible
2015-18982	630574	CCL5	10	32.92491355906555	In	2015-04-29	3	19.9	Post	Post	31	32	Negative	Emergency pills	Positive	Negative	0	Negative	Negative	Negative	Negative	Seropositive	0.48	Negative	0.349	Still in high school	No regular income	Urban	Tile or metal	Follicular	Eligible
2015-18982	630574	TNF	1	0.6669760511077749	In	2015-04-29	3	19.9	Post	Post	31	32	Negative	Emergency pills	Positive	Negative	0	Negative	Negative	Negative	Negative	Seropositive	0.48	Negative	0.349	Still in high school	No regular income	Urban	Tile or metal	Follicular	Eligible
2015-18994	630297	IFN-a2a	1	2	Below	2015-04-30	6	16.8	Pre	Pre	NA	18	Negative	None	Negative	Negative	0	Negative	Negative	Negative	Negative	Seropositive	0.276	Negative	0.523	Still in high school	Regular income	Rural	Tile or metal	Follicular	Eligible
2015-18994	630297	IFNg	1	0.85	Below	2015-04-30	6	16.8	Pre	Pre	NA	18	Negative	None	Negative	Negative	0	Negative	Negative	Negative	Negative	Seropositive	0.276	Negative	0.523	Still in high school	Regular income	Rural	Tile or metal	Follicular	Eligible
2015-18994	630297	IL-10	1	0.07	Below	2015-04-30	6	16.8	Pre	Pre	NA	18	Negative	None	Negative	Negative	0	Negative	Negative	Negative	Negative	Seropositive	0.276	Negative	0.523	Still in high school	Regular income	Rural	Tile or metal	Follicular	Eligible
2015-18994	630297	IL-12p70	1	0.345	Below	2015-04-30	6	16.8	Pre	Pre	NA	18	Negative	None	Negative	Negative	0	Negative	Negative	Negative	Negative	Seropositive	0.276	Negative	0.523	Still in high school	Regular income	Rural	Tile or metal	Follicular	Eligible
2015-18994	630297	IL-17A	1	1.3	Below	2015-04-30	6	16.8	Pre	Pre	NA	18	Negative	None	Negative	Negative	0	Negative	Negative	Negative	Negative	Seropositive	0.276	Negative	0.523	Still in high school	Regular income	Rural	Tile or metal	Follicular	Eligible
2015-18994	630297	IL-18	1	111.405957876129	In	2015-04-30	6	16.8	Pre	Pre	NA	18	Negative	None	Negative	Negative	0	Negative	Negative	Negative	Negative	Seropositive	0.276	Negative	0.523	Still in high school	Regular income	Rural	Tile or metal	Follicular	Eligible
2015-18994	630297	IL-1a	1	26.536919965112048	In	2015-04-30	6	16.8	Pre	Pre	NA	18	Negative	None	Negative	Negative	0	Negative	Negative	Negative	Negative	Seropositive	0.276	Negative	0.523	Still in high school	Regular income	Rural	Tile or metal	Follicular	Eligible
2015-18994	630297	IL-1b	1	0.3460231511362205	In	2015-04-30	6	16.8	Pre	Pre	NA	18	Negative	None	Negative	Negative	0	Negative	Negative	Negative	Negative	Seropositive	0.276	Negative	0.523	Still in high school	Regular income	Rural	Tile or metal	Follicular	Eligible
2015-18994	630297	IL-2	1	1.99059497436577	In	2015-04-30	6	16.8	Pre	Pre	NA	18	Negative	None	Negative	Negative	0	Negative	Negative	Negative	Negative	Seropositive	0.276	Negative	0.523	Still in high school	Regular income	Rural	Tile or metal	Follicular	Eligible
2015-18994	630297	IL-6	1	0.165	Below	2015-04-30	6	16.8	Pre	Pre	NA	18	Negative	None	Negative	Negative	0	Negative	Negative	Negative	Negative	Seropositive	0.276	Negative	0.523	Still in high school	Regular income	Rural	Tile or metal	Follicular	Eligible
2015-18994	630297	IL-7	1	2.71862235181172	In	2015-04-30	6	16.8	Pre	Pre	NA	18	Negative	None	Negative	Negative	0	Negative	Negative	Negative	Negative	Seropositive	0.276	Negative	0.523	Still in high school	Regular income	Rural	Tile or metal	Follicular	Eligible
2015-18994	630297	CXCL8	1	220.8755168520495	In	2015-04-30	6	16.8	Pre	Pre	NA	18	Negative	None	Negative	Negative	0	Negative	Negative	Negative	Negative	Seropositive	0.276	Negative	0.523	Still in high school	Regular income	Rural	Tile or metal	Follicular	Eligible
2015-18994	630297	IL-1RA	100	22486.3236033813	In	2015-04-30	6	16.8	Pre	Pre	NA	18	Negative	None	Negative	Negative	0	Negative	Negative	Negative	Negative	Seropositive	0.276	Negative	0.523	Still in high school	Regular income	Rural	Tile or metal	Follicular	Eligible
2015-18994	630297	CXCL10	1	116.1456093501935	In	2015-04-30	6	16.8	Pre	Pre	NA	18	Negative	None	Negative	Negative	0	Negative	Negative	Negative	Negative	Seropositive	0.276	Negative	0.523	Still in high school	Regular income	Rural	Tile or metal	Follicular	Eligible
2015-18994	630297	CXCL9	10	40.0378691056315	In	2015-04-30	6	16.8	Pre	Pre	NA	18	Negative	None	Negative	Negative	0	Negative	Negative	Negative	Negative	Seropositive	0.276	Negative	0.523	Still in high school	Regular income	Rural	Tile or metal	Follicular	Eligible
2015-18994	630297	CCL3	1	13.505058340031846	In	2015-04-30	6	16.8	Pre	Pre	NA	18	Negative	None	Negative	Negative	0	Negative	Negative	Negative	Negative	Seropositive	0.276	Negative	0.523	Still in high school	Regular income	Rural	Tile or metal	Follicular	Eligible
2015-18994	630297	CCL4	1	2.67893134070653	In	2015-04-30	6	16.8	Pre	Pre	NA	18	Negative	None	Negative	Negative	0	Negative	Negative	Negative	Negative	Seropositive	0.276	Negative	0.523	Still in high school	Regular income	Rural	Tile or metal	Follicular	Eligible
2015-18994	630297	CCL20	1	21.34698355082235	In	2015-04-30	6	16.8	Pre	Pre	NA	18	Negative	None	Negative	Negative	0	Negative	Negative	Negative	Negative	Seropositive	0.276	Negative	0.523	Still in high school	Regular income	Rural	Tile or metal	Follicular	Eligible
2015-18994	630297	CCL5	10	3.7473793768417654	In	2015-04-30	6	16.8	Pre	Pre	NA	18	Negative	None	Negative	Negative	0	Negative	Negative	Negative	Negative	Seropositive	0.276	Negative	0.523	Still in high school	Regular income	Rural	Tile or metal	Follicular	Eligible
2015-18994	630297	TNF	1	0.421968471046141	In	2015-04-30	6	16.8	Pre	Pre	NA	18	Negative	None	Negative	Negative	0	Negative	Negative	Negative	Negative	Seropositive	0.276	Negative	0.523	Still in high school	Regular income	Rural	Tile or metal	Follicular	Eligible
2015-19010	631271	IFN-a2a	1	2	Below	2015-04-30	0	18.9	Pre	Pre	-93	4	Negative	None	Negative	Negative	0	Negative	Negative	Negative	Negative	Seropositive	0.642	Negative	0.167	Still in high school	No regular income	Rural	Not tile or metal	Follicular	Eligible
2015-19010	631271	IFNg	1	2.124537510935175	In	2015-04-30	0	18.9	Pre	Pre	-93	4	Negative	None	Negative	Negative	0	Negative	Negative	Negative	Negative	Seropositive	0.642	Negative	0.167	Still in high school	No regular income	Rural	Not tile or metal	Follicular	Eligible
2015-19010	631271	IL-10	1	0.07	Below	2015-04-30	0	18.9	Pre	Pre	-93	4	Negative	None	Negative	Negative	0	Negative	Negative	Negative	Negative	Seropositive	0.642	Negative	0.167	Still in high school	No regular income	Rural	Not tile or metal	Follicular	Eligible
2015-19010	631271	IL-12p70	1	0.345	Below	2015-04-30	0	18.9	Pre	Pre	-93	4	Negative	None	Negative	Negative	0	Negative	Negative	Negative	Negative	Seropositive	0.642	Negative	0.167	Still in high school	No regular income	Rural	Not tile or metal	Follicular	Eligible
2015-19010	631271	IL-17A	1	15.920590826330251	In	2015-04-30	0	18.9	Pre	Pre	-93	4	Negative	None	Negative	Negative	0	Negative	Negative	Negative	Negative	Seropositive	0.642	Negative	0.167	Still in high school	No regular income	Rural	Not tile or metal	Follicular	Eligible
2015-19010	631271	IL-18	1	6352.90719326656	In	2015-04-30	0	18.9	Pre	Pre	-93	4	Negative	None	Negative	Negative	0	Negative	Negative	Negative	Negative	Seropositive	0.642	Negative	0.167	Still in high school	No regular income	Rural	Not tile or metal	Follicular	Eligible
2015-19010	631271	IL-1a	1	121.721776099777	In	2015-04-30	0	18.9	Pre	Pre	-93	4	Negative	None	Negative	Negative	0	Negative	Negative	Negative	Negative	Seropositive	0.642	Negative	0.167	Still in high school	No regular income	Rural	Not tile or metal	Follicular	Eligible
2015-19010	631271	IL-1b	1	49.703649547038154	In	2015-04-30	0	18.9	Pre	Pre	-93	4	Negative	None	Negative	Negative	0	Negative	Negative	Negative	Negative	Seropositive	0.642	Negative	0.167	Still in high school	No regular income	Rural	Not tile or metal	Follicular	Eligible
2015-19010	631271	IL-2	1	3.74406652548031	In	2015-04-30	0	18.9	Pre	Pre	-93	4	Negative	None	Negative	Negative	0	Negative	Negative	Negative	Negative	Seropositive	0.642	Negative	0.167	Still in high school	No regular income	Rural	Not tile or metal	Follicular	Eligible
2015-19010	631271	IL-6	1	44.682342415901246	In	2015-04-30	0	18.9	Pre	Pre	-93	4	Negative	None	Negative	Negative	0	Negative	Negative	Negative	Negative	Seropositive	0.642	Negative	0.167	Still in high school	No regular income	Rural	Not tile or metal	Follicular	Eligible
2015-19010	631271	IL-7	1	2.905525057442405	In	2015-04-30	0	18.9	Pre	Pre	-93	4	Negative	None	Negative	Negative	0	Negative	Negative	Negative	Negative	Seropositive	0.642	Negative	0.167	Still in high school	No regular income	Rural	Not tile or metal	Follicular	Eligible
2015-19010	631271	CXCL8	1	1955.278027435725	In	2015-04-30	0	18.9	Pre	Pre	-93	4	Negative	None	Negative	Negative	0	Negative	Negative	Negative	Negative	Seropositive	0.642	Negative	0.167	Still in high school	No regular income	Rural	Not tile or metal	Follicular	Eligible
2015-19010	631271	IL-1RA	100	218454.87889866298	In	2015-04-30	0	18.9	Pre	Pre	-93	4	Negative	None	Negative	Negative	0	Negative	Negative	Negative	Negative	Seropositive	0.642	Negative	0.167	Still in high school	No regular income	Rural	Not tile or metal	Follicular	Eligible
2015-19010	631271	CXCL10	1	396.8344427493505	In	2015-04-30	0	18.9	Pre	Pre	-93	4	Negative	None	Negative	Negative	0	Negative	Negative	Negative	Negative	Seropositive	0.642	Negative	0.167	Still in high school	No regular income	Rural	Not tile or metal	Follicular	Eligible
2015-19010	631271	CXCL9	10	297.675699384086	In	2015-04-30	0	18.9	Pre	Pre	-93	4	Negative	None	Negative	Negative	0	Negative	Negative	Negative	Negative	Seropositive	0.642	Negative	0.167	Still in high school	No regular income	Rural	Not tile or metal	Follicular	Eligible
2015-19010	631271	CCL3	1	48.72011791358575	In	2015-04-30	0	18.9	Pre	Pre	-93	4	Negative	None	Negative	Negative	0	Negative	Negative	Negative	Negative	Seropositive	0.642	Negative	0.167	Still in high school	No regular income	Rural	Not tile or metal	Follicular	Eligible
2015-19010	631271	CCL4	1	10.36324560767683	In	2015-04-30	0	18.9	Pre	Pre	-93	4	Negative	None	Negative	Negative	0	Negative	Negative	Negative	Negative	Seropositive	0.642	Negative	0.167	Still in high school	No regular income	Rural	Not tile or metal	Follicular	Eligible
2015-19010	631271	CCL20	1	329.6047911282865	In	2015-04-30	0	18.9	Pre	Pre	-93	4	Negative	None	Negative	Negative	0	Negative	Negative	Negative	Negative	Seropositive	0.642	Negative	0.167	Still in high school	No regular income	Rural	Not tile or metal	Follicular	Eligible
2015-19010	631271	CCL5	10	134.9419564588685	In	2015-04-30	0	18.9	Pre	Pre	-93	4	Negative	None	Negative	Negative	0	Negative	Negative	Negative	Negative	Seropositive	0.642	Negative	0.167	Still in high school	No regular income	Rural	Not tile or metal	Follicular	Eligible
2015-19010	631271	TNF	1	2.270076094860725	In	2015-04-30	0	18.9	Pre	Pre	-93	4	Negative	None	Negative	Negative	0	Negative	Negative	Negative	Negative	Seropositive	0.642	Negative	0.167	Still in high school	No regular income	Rural	Not tile or metal	Follicular	Eligible
2015-19050	630428	IFN-a2a	1	2	Below	2015-05-04	6	18.1	Post	Pre	0	15	Negative	None	Positive	Negative	0	Negative	Negative	Negative	Negative	Seropositive	0.78	Negative	13.62	Still in high school	Regular income	Rural	Tile or metal	Luteal	Eligible
2015-19050	630428	IFNg	1	0.85	Below	2015-05-04	6	18.1	Post	Pre	0	15	Negative	None	Positive	Negative	0	Negative	Negative	Negative	Negative	Seropositive	0.78	Negative	13.62	Still in high school	Regular income	Rural	Tile or metal	Luteal	Eligible
2015-19050	630428	IL-10	1	0.07	Below	2015-05-04	6	18.1	Post	Pre	0	15	Negative	None	Positive	Negative	0	Negative	Negative	Negative	Negative	Seropositive	0.78	Negative	13.62	Still in high school	Regular income	Rural	Tile or metal	Luteal	Eligible
2015-19050	630428	IL-12p70	1	0.345	Below	2015-05-04	6	18.1	Post	Pre	0	15	Negative	None	Positive	Negative	0	Negative	Negative	Negative	Negative	Seropositive	0.78	Negative	13.62	Still in high school	Regular income	Rural	Tile or metal	Luteal	Eligible
2015-19050	630428	IL-17A	1	1.3	Below	2015-05-04	6	18.1	Post	Pre	0	15	Negative	None	Positive	Negative	0	Negative	Negative	Negative	Negative	Seropositive	0.78	Negative	13.62	Still in high school	Regular income	Rural	Tile or metal	Luteal	Eligible
2015-19050	630428	IL-18	1	104.66636893876695	In	2015-05-04	6	18.1	Post	Pre	0	15	Negative	None	Positive	Negative	0	Negative	Negative	Negative	Negative	Seropositive	0.78	Negative	13.62	Still in high school	Regular income	Rural	Tile or metal	Luteal	Eligible
2015-19050	630428	IL-1a	1	126.6961581148355	In	2015-05-04	6	18.1	Post	Pre	0	15	Negative	None	Positive	Negative	0	Negative	Negative	Negative	Negative	Seropositive	0.78	Negative	13.62	Still in high school	Regular income	Rural	Tile or metal	Luteal	Eligible
2015-19050	630428	IL-1b	1	5.39618294706482	In	2015-05-04	6	18.1	Post	Pre	0	15	Negative	None	Positive	Negative	0	Negative	Negative	Negative	Negative	Seropositive	0.78	Negative	13.62	Still in high school	Regular income	Rural	Tile or metal	Luteal	Eligible
2015-19050	630428	IL-2	1	0.35	Below	2015-05-04	6	18.1	Post	Pre	0	15	Negative	None	Positive	Negative	0	Negative	Negative	Negative	Negative	Seropositive	0.78	Negative	13.62	Still in high school	Regular income	Rural	Tile or metal	Luteal	Eligible
2015-19050	630428	IL-6	1	0.26979254075582	In	2015-05-04	6	18.1	Post	Pre	0	15	Negative	None	Positive	Negative	0	Negative	Negative	Negative	Negative	Seropositive	0.78	Negative	13.62	Still in high school	Regular income	Rural	Tile or metal	Luteal	Eligible
2015-19050	630428	IL-7	1	0.75	Below	2015-05-04	6	18.1	Post	Pre	0	15	Negative	None	Positive	Negative	0	Negative	Negative	Negative	Negative	Seropositive	0.78	Negative	13.62	Still in high school	Regular income	Rural	Tile or metal	Luteal	Eligible
2015-19050	630428	CXCL8	1	85.8491153763544	In	2015-05-04	6	18.1	Post	Pre	0	15	Negative	None	Positive	Negative	0	Negative	Negative	Negative	Negative	Seropositive	0.78	Negative	13.62	Still in high school	Regular income	Rural	Tile or metal	Luteal	Eligible
2015-19050	630428	IL-1RA	100	20327.6922375295	In	2015-05-04	6	18.1	Post	Pre	0	15	Negative	None	Positive	Negative	0	Negative	Negative	Negative	Negative	Seropositive	0.78	Negative	13.62	Still in high school	Regular income	Rural	Tile or metal	Luteal	Eligible
2015-19050	630428	CXCL10	1	282.17316517690904	In	2015-05-04	6	18.1	Post	Pre	0	15	Negative	None	Positive	Negative	0	Negative	Negative	Negative	Negative	Seropositive	0.78	Negative	13.62	Still in high school	Regular income	Rural	Tile or metal	Luteal	Eligible
2015-19050	630428	CXCL9	10	60.63247818614626	In	2015-05-04	6	18.1	Post	Pre	0	15	Negative	None	Positive	Negative	0	Negative	Negative	Negative	Negative	Seropositive	0.78	Negative	13.62	Still in high school	Regular income	Rural	Tile or metal	Luteal	Eligible
2015-19050	630428	CCL3	1	14.2655330958473	In	2015-05-04	6	18.1	Post	Pre	0	15	Negative	None	Positive	Negative	0	Negative	Negative	Negative	Negative	Seropositive	0.78	Negative	13.62	Still in high school	Regular income	Rural	Tile or metal	Luteal	Eligible
2015-19050	630428	CCL4	1	2.8399997292411854	In	2015-05-04	6	18.1	Post	Pre	0	15	Negative	None	Positive	Negative	0	Negative	Negative	Negative	Negative	Seropositive	0.78	Negative	13.62	Still in high school	Regular income	Rural	Tile or metal	Luteal	Eligible
2015-19050	630428	CCL20	1	4.307607152844635	In	2015-05-04	6	18.1	Post	Pre	0	15	Negative	None	Positive	Negative	0	Negative	Negative	Negative	Negative	Seropositive	0.78	Negative	13.62	Still in high school	Regular income	Rural	Tile or metal	Luteal	Eligible
2015-19050	630428	CCL5	10	10.448461378987815	In	2015-05-04	6	18.1	Post	Pre	0	15	Negative	None	Positive	Negative	0	Negative	Negative	Negative	Negative	Seropositive	0.78	Negative	13.62	Still in high school	Regular income	Rural	Tile or metal	Luteal	Eligible
2015-19050	630428	TNF	1	0.255	Below	2015-05-04	6	18.1	Post	Pre	0	15	Negative	None	Positive	Negative	0	Negative	Negative	Negative	Negative	Seropositive	0.78	Negative	13.62	Still in high school	Regular income	Rural	Tile or metal	Luteal	Eligible
2015-19054	630503	IFN-a2a	1	2	Below	2015-05-05	6	17.1	Pre	Pre	-454	7	Negative	None	Negative	Negative	0	Negative	Negative	Negative	Negative	Seropositive	0.354	Negative	0.133	Still in high school	Regular income	Urban	Tile or metal	Follicular	Eligible
2015-19054	630503	IFNg	1	0.85	Below	2015-05-05	6	17.1	Pre	Pre	-454	7	Negative	None	Negative	Negative	0	Negative	Negative	Negative	Negative	Seropositive	0.354	Negative	0.133	Still in high school	Regular income	Urban	Tile or metal	Follicular	Eligible
2015-19054	630503	IL-10	1	0.07	Below	2015-05-05	6	17.1	Pre	Pre	-454	7	Negative	None	Negative	Negative	0	Negative	Negative	Negative	Negative	Seropositive	0.354	Negative	0.133	Still in high school	Regular income	Urban	Tile or metal	Follicular	Eligible
2015-19054	630503	IL-12p70	1	0.345	Below	2015-05-05	6	17.1	Pre	Pre	-454	7	Negative	None	Negative	Negative	0	Negative	Negative	Negative	Negative	Seropositive	0.354	Negative	0.133	Still in high school	Regular income	Urban	Tile or metal	Follicular	Eligible
2015-19054	630503	IL-17A	1	1.3	Below	2015-05-05	6	17.1	Pre	Pre	-454	7	Negative	None	Negative	Negative	0	Negative	Negative	Negative	Negative	Seropositive	0.354	Negative	0.133	Still in high school	Regular income	Urban	Tile or metal	Follicular	Eligible
2015-19054	630503	IL-18	1	10.337325055746195	In	2015-05-05	6	17.1	Pre	Pre	-454	7	Negative	None	Negative	Negative	0	Negative	Negative	Negative	Negative	Seropositive	0.354	Negative	0.133	Still in high school	Regular income	Urban	Tile or metal	Follicular	Eligible
2015-19054	630503	IL-1a	1	23.34695490956815	In	2015-05-05	6	17.1	Pre	Pre	-454	7	Negative	None	Negative	Negative	0	Negative	Negative	Negative	Negative	Seropositive	0.354	Negative	0.133	Still in high school	Regular income	Urban	Tile or metal	Follicular	Eligible
2015-19054	630503	IL-1b	1	0.651510662912004	In	2015-05-05	6	17.1	Pre	Pre	-454	7	Negative	None	Negative	Negative	0	Negative	Negative	Negative	Negative	Seropositive	0.354	Negative	0.133	Still in high school	Regular income	Urban	Tile or metal	Follicular	Eligible
2015-19054	630503	IL-2	1	0.35	Below	2015-05-05	6	17.1	Pre	Pre	-454	7	Negative	None	Negative	Negative	0	Negative	Negative	Negative	Negative	Seropositive	0.354	Negative	0.133	Still in high school	Regular income	Urban	Tile or metal	Follicular	Eligible
2015-19054	630503	IL-6	1	1.721959125549815	In	2015-05-05	6	17.1	Pre	Pre	-454	7	Negative	None	Negative	Negative	0	Negative	Negative	Negative	Negative	Seropositive	0.354	Negative	0.133	Still in high school	Regular income	Urban	Tile or metal	Follicular	Eligible
2015-19054	630503	IL-7	1	0.75	Below	2015-05-05	6	17.1	Pre	Pre	-454	7	Negative	None	Negative	Negative	0	Negative	Negative	Negative	Negative	Seropositive	0.354	Negative	0.133	Still in high school	Regular income	Urban	Tile or metal	Follicular	Eligible
2015-19054	630503	CXCL8	1	49.5168208888914	In	2015-05-05	6	17.1	Pre	Pre	-454	7	Negative	None	Negative	Negative	0	Negative	Negative	Negative	Negative	Seropositive	0.354	Negative	0.133	Still in high school	Regular income	Urban	Tile or metal	Follicular	Eligible
2015-19054	630503	IL-1RA	100	6151.30981336623	In	2015-05-05	6	17.1	Pre	Pre	-454	7	Negative	None	Negative	Negative	0	Negative	Negative	Negative	Negative	Seropositive	0.354	Negative	0.133	Still in high school	Regular income	Urban	Tile or metal	Follicular	Eligible
2015-19054	630503	CXCL10	1	118.147773914362	In	2015-05-05	6	17.1	Pre	Pre	-454	7	Negative	None	Negative	Negative	0	Negative	Negative	Negative	Negative	Seropositive	0.354	Negative	0.133	Still in high school	Regular income	Urban	Tile or metal	Follicular	Eligible
2015-19054	630503	CXCL9	10	22.967150160688654	In	2015-05-05	6	17.1	Pre	Pre	-454	7	Negative	None	Negative	Negative	0	Negative	Negative	Negative	Negative	Seropositive	0.354	Negative	0.133	Still in high school	Regular income	Urban	Tile or metal	Follicular	Eligible
2015-19054	630503	CCL3	1	11.440754481950549	In	2015-05-05	6	17.1	Pre	Pre	-454	7	Negative	None	Negative	Negative	0	Negative	Negative	Negative	Negative	Seropositive	0.354	Negative	0.133	Still in high school	Regular income	Urban	Tile or metal	Follicular	Eligible
2015-19054	630503	CCL4	1	0.75	Below	2015-05-05	6	17.1	Pre	Pre	-454	7	Negative	None	Negative	Negative	0	Negative	Negative	Negative	Negative	Seropositive	0.354	Negative	0.133	Still in high school	Regular income	Urban	Tile or metal	Follicular	Eligible
2015-19054	630503	CCL20	1	18.5945210592162	In	2015-05-05	6	17.1	Pre	Pre	-454	7	Negative	None	Negative	Negative	0	Negative	Negative	Negative	Negative	Seropositive	0.354	Negative	0.133	Still in high school	Regular income	Urban	Tile or metal	Follicular	Eligible
2015-19054	630503	CCL5	10	6.813363409317674	In	2015-05-05	6	17.1	Pre	Pre	-454	7	Negative	None	Negative	Negative	0	Negative	Negative	Negative	Negative	Seropositive	0.354	Negative	0.133	Still in high school	Regular income	Urban	Tile or metal	Follicular	Eligible
2015-19054	630503	TNF	1	0.255	Below	2015-05-05	6	17.1	Pre	Pre	-454	7	Negative	None	Negative	Negative	0	Negative	Negative	Negative	Negative	Seropositive	0.354	Negative	0.133	Still in high school	Regular income	Urban	Tile or metal	Follicular	Eligible
2015-19090	630242	IFN-a2a	1	2	Below	2015-05-11	6	21.8	Post	Pre	0	12	Negative	None	Positive	Negative	0	Negative	Negative	Negative	Negative	Seropositive	0.914	Negative	1.24	Still in high school	No regular income	Urban	Tile or metal	Follicular	Eligible
2015-19090	630242	IFNg	1	0.85	Below	2015-05-11	6	21.8	Post	Pre	0	12	Negative	None	Positive	Negative	0	Negative	Negative	Negative	Negative	Seropositive	0.914	Negative	1.24	Still in high school	No regular income	Urban	Tile or metal	Follicular	Eligible
2015-19090	630242	IL-10	1	0.07	Below	2015-05-11	6	21.8	Post	Pre	0	12	Negative	None	Positive	Negative	0	Negative	Negative	Negative	Negative	Seropositive	0.914	Negative	1.24	Still in high school	No regular income	Urban	Tile or metal	Follicular	Eligible
2015-19090	630242	IL-12p70	1	0.345	Below	2015-05-11	6	21.8	Post	Pre	0	12	Negative	None	Positive	Negative	0	Negative	Negative	Negative	Negative	Seropositive	0.914	Negative	1.24	Still in high school	No regular income	Urban	Tile or metal	Follicular	Eligible
2015-19090	630242	IL-17A	1	1.3	Below	2015-05-11	6	21.8	Post	Pre	0	12	Negative	None	Positive	Negative	0	Negative	Negative	Negative	Negative	Seropositive	0.914	Negative	1.24	Still in high school	No regular income	Urban	Tile or metal	Follicular	Eligible
2015-19090	630242	IL-18	1	8.59089682944076	In	2015-05-11	6	21.8	Post	Pre	0	12	Negative	None	Positive	Negative	0	Negative	Negative	Negative	Negative	Seropositive	0.914	Negative	1.24	Still in high school	No regular income	Urban	Tile or metal	Follicular	Eligible
2015-19090	630242	IL-1a	1	8.36759288091022	In	2015-05-11	6	21.8	Post	Pre	0	12	Negative	None	Positive	Negative	0	Negative	Negative	Negative	Negative	Seropositive	0.914	Negative	1.24	Still in high school	No regular income	Urban	Tile or metal	Follicular	Eligible
2015-19090	630242	IL-1b	1	0.170628620661323	In	2015-05-11	6	21.8	Post	Pre	0	12	Negative	None	Positive	Negative	0	Negative	Negative	Negative	Negative	Seropositive	0.914	Negative	1.24	Still in high school	No regular income	Urban	Tile or metal	Follicular	Eligible
2015-19090	630242	IL-2	1	9.507639465728431	In	2015-05-11	6	21.8	Post	Pre	0	12	Negative	None	Positive	Negative	0	Negative	Negative	Negative	Negative	Seropositive	0.914	Negative	1.24	Still in high school	No regular income	Urban	Tile or metal	Follicular	Eligible
2015-19090	630242	IL-6	1	1.588484703587745	In	2015-05-11	6	21.8	Post	Pre	0	12	Negative	None	Positive	Negative	0	Negative	Negative	Negative	Negative	Seropositive	0.914	Negative	1.24	Still in high school	No regular income	Urban	Tile or metal	Follicular	Eligible
2015-19090	630242	IL-7	1	9.019953833313906	In	2015-05-11	6	21.8	Post	Pre	0	12	Negative	None	Positive	Negative	0	Negative	Negative	Negative	Negative	Seropositive	0.914	Negative	1.24	Still in high school	No regular income	Urban	Tile or metal	Follicular	Eligible
2015-19090	630242	CXCL8	1	210.0340356162745	In	2015-05-11	6	21.8	Post	Pre	0	12	Negative	None	Positive	Negative	0	Negative	Negative	Negative	Negative	Seropositive	0.914	Negative	1.24	Still in high school	No regular income	Urban	Tile or metal	Follicular	Eligible
2015-19090	630242	IL-1RA	100	19164.44865845255	In	2015-05-11	6	21.8	Post	Pre	0	12	Negative	None	Positive	Negative	0	Negative	Negative	Negative	Negative	Seropositive	0.914	Negative	1.24	Still in high school	No regular income	Urban	Tile or metal	Follicular	Eligible
2015-19090	630242	CXCL10	1	428.739537643482	In	2015-05-11	6	21.8	Post	Pre	0	12	Negative	None	Positive	Negative	0	Negative	Negative	Negative	Negative	Seropositive	0.914	Negative	1.24	Still in high school	No regular income	Urban	Tile or metal	Follicular	Eligible
2015-19090	630242	CXCL9	10	47.4550044870753	In	2015-05-11	6	21.8	Post	Pre	0	12	Negative	None	Positive	Negative	0	Negative	Negative	Negative	Negative	Seropositive	0.914	Negative	1.24	Still in high school	No regular income	Urban	Tile or metal	Follicular	Eligible
2015-19090	630242	CCL3	1	10.036276341688652	In	2015-05-11	6	21.8	Post	Pre	0	12	Negative	None	Positive	Negative	0	Negative	Negative	Negative	Negative	Seropositive	0.914	Negative	1.24	Still in high school	No regular income	Urban	Tile or metal	Follicular	Eligible
2015-19090	630242	CCL4	1	0.75	Below	2015-05-11	6	21.8	Post	Pre	0	12	Negative	None	Positive	Negative	0	Negative	Negative	Negative	Negative	Seropositive	0.914	Negative	1.24	Still in high school	No regular income	Urban	Tile or metal	Follicular	Eligible
2015-19090	630242	CCL20	1	132.889465447006	In	2015-05-11	6	21.8	Post	Pre	0	12	Negative	None	Positive	Negative	0	Negative	Negative	Negative	Negative	Seropositive	0.914	Negative	1.24	Still in high school	No regular income	Urban	Tile or metal	Follicular	Eligible
2015-19090	630242	CCL5	10	7.513370947949141	In	2015-05-11	6	21.8	Post	Pre	0	12	Negative	None	Positive	Negative	0	Negative	Negative	Negative	Negative	Seropositive	0.914	Negative	1.24	Still in high school	No regular income	Urban	Tile or metal	Follicular	Eligible
2015-19090	630242	TNF	1	0.255	Below	2015-05-11	6	21.8	Post	Pre	0	12	Negative	None	Positive	Negative	0	Negative	Negative	Negative	Negative	Seropositive	0.914	Negative	1.24	Still in high school	No regular income	Urban	Tile or metal	Follicular	Eligible
2015-19106	630196	IFN-a2a	1	2	Below	2015-05-12	6	19	Pre	Pre	-601	14	Negative	None	Negative	Negative	0	Negative	Negative	Negative	Negative	Seropositive	0.433	Negative	0.236	Still in high school	Regular income	Urban	Tile or metal	Follicular	Eligible
2015-19106	630196	IFNg	1	0.85	Below	2015-05-12	6	19	Pre	Pre	-601	14	Negative	None	Negative	Negative	0	Negative	Negative	Negative	Negative	Seropositive	0.433	Negative	0.236	Still in high school	Regular income	Urban	Tile or metal	Follicular	Eligible
2015-19106	630196	IL-10	1	0.07	Below	2015-05-12	6	19	Pre	Pre	-601	14	Negative	None	Negative	Negative	0	Negative	Negative	Negative	Negative	Seropositive	0.433	Negative	0.236	Still in high school	Regular income	Urban	Tile or metal	Follicular	Eligible
2015-19106	630196	IL-12p70	1	0.345	Below	2015-05-12	6	19	Pre	Pre	-601	14	Negative	None	Negative	Negative	0	Negative	Negative	Negative	Negative	Seropositive	0.433	Negative	0.236	Still in high school	Regular income	Urban	Tile or metal	Follicular	Eligible
2015-19106	630196	IL-17A	1	1.3	Below	2015-05-12	6	19	Pre	Pre	-601	14	Negative	None	Negative	Negative	0	Negative	Negative	Negative	Negative	Seropositive	0.433	Negative	0.236	Still in high school	Regular income	Urban	Tile or metal	Follicular	Eligible
2015-19106	630196	IL-18	1	366.6393591859255	In	2015-05-12	6	19	Pre	Pre	-601	14	Negative	None	Negative	Negative	0	Negative	Negative	Negative	Negative	Seropositive	0.433	Negative	0.236	Still in high school	Regular income	Urban	Tile or metal	Follicular	Eligible
2015-19106	630196	IL-1a	1	74.8685311721532	In	2015-05-12	6	19	Pre	Pre	-601	14	Negative	None	Negative	Negative	0	Negative	Negative	Negative	Negative	Seropositive	0.433	Negative	0.236	Still in high school	Regular income	Urban	Tile or metal	Follicular	Eligible
2015-19106	630196	IL-1b	1	10.574141649272349	In	2015-05-12	6	19	Pre	Pre	-601	14	Negative	None	Negative	Negative	0	Negative	Negative	Negative	Negative	Seropositive	0.433	Negative	0.236	Still in high school	Regular income	Urban	Tile or metal	Follicular	Eligible
2015-19106	630196	IL-2	1	0.87552836153507	In	2015-05-12	6	19	Pre	Pre	-601	14	Negative	None	Negative	Negative	0	Negative	Negative	Negative	Negative	Seropositive	0.433	Negative	0.236	Still in high school	Regular income	Urban	Tile or metal	Follicular	Eligible
2015-19106	630196	IL-6	1	9.467892985855265	In	2015-05-12	6	19	Pre	Pre	-601	14	Negative	None	Negative	Negative	0	Negative	Negative	Negative	Negative	Seropositive	0.433	Negative	0.236	Still in high school	Regular income	Urban	Tile or metal	Follicular	Eligible
2015-19106	630196	IL-7	1	4.561240438153201	In	2015-05-12	6	19	Pre	Pre	-601	14	Negative	None	Negative	Negative	0	Negative	Negative	Negative	Negative	Seropositive	0.433	Negative	0.236	Still in high school	Regular income	Urban	Tile or metal	Follicular	Eligible
2015-19106	630196	CXCL8	1	396.3555610641355	In	2015-05-12	6	19	Pre	Pre	-601	14	Negative	None	Negative	Negative	0	Negative	Negative	Negative	Negative	Seropositive	0.433	Negative	0.236	Still in high school	Regular income	Urban	Tile or metal	Follicular	Eligible
2015-19106	630196	IL-1RA	100	109535.61849948755	In	2015-05-12	6	19	Pre	Pre	-601	14	Negative	None	Negative	Negative	0	Negative	Negative	Negative	Negative	Seropositive	0.433	Negative	0.236	Still in high school	Regular income	Urban	Tile or metal	Follicular	Eligible
2015-19106	630196	CXCL10	1	79.97142609776884	In	2015-05-12	6	19	Pre	Pre	-601	14	Negative	None	Negative	Negative	0	Negative	Negative	Negative	Negative	Seropositive	0.433	Negative	0.236	Still in high school	Regular income	Urban	Tile or metal	Follicular	Eligible
2015-19106	630196	CXCL9	10	73.18670569244391	In	2015-05-12	6	19	Pre	Pre	-601	14	Negative	None	Negative	Negative	0	Negative	Negative	Negative	Negative	Seropositive	0.433	Negative	0.236	Still in high school	Regular income	Urban	Tile or metal	Follicular	Eligible
2015-19106	630196	CCL3	1	28.106641090431552	In	2015-05-12	6	19	Pre	Pre	-601	14	Negative	None	Negative	Negative	0	Negative	Negative	Negative	Negative	Seropositive	0.433	Negative	0.236	Still in high school	Regular income	Urban	Tile or metal	Follicular	Eligible
2015-19106	630196	CCL4	1	3.85815059576974	In	2015-05-12	6	19	Pre	Pre	-601	14	Negative	None	Negative	Negative	0	Negative	Negative	Negative	Negative	Seropositive	0.433	Negative	0.236	Still in high school	Regular income	Urban	Tile or metal	Follicular	Eligible
2015-19106	630196	CCL20	1	60.164935947876	In	2015-05-12	6	19	Pre	Pre	-601	14	Negative	None	Negative	Negative	0	Negative	Negative	Negative	Negative	Seropositive	0.433	Negative	0.236	Still in high school	Regular income	Urban	Tile or metal	Follicular	Eligible
2015-19106	630196	CCL5	10	63.4785319471813	In	2015-05-12	6	19	Pre	Pre	-601	14	Negative	None	Negative	Negative	0	Negative	Negative	Negative	Negative	Seropositive	0.433	Negative	0.236	Still in high school	Regular income	Urban	Tile or metal	Follicular	Eligible
2015-19106	630196	TNF	1	0.744787585613891	In	2015-05-12	6	19	Pre	Pre	-601	14	Negative	None	Negative	Negative	0	Negative	Negative	Negative	Negative	Seropositive	0.433	Negative	0.236	Still in high school	Regular income	Urban	Tile or metal	Follicular	Eligible
2015-19130	630604	IFN-a2a	1	5.687131479351195	In	2015-05-13	3	19.9	Post	Post	90	5	Negative	None	Negative	Intermediate	4	Positive	Negative	Negative	Negative	Seropositive	0.164	Negative	0.313	Completed high school	Regular income	Urban	Tile or metal	Follicular	Eligible
2015-19130	630604	IFNg	1	40.33698001539345	In	2015-05-13	3	19.9	Post	Post	90	5	Negative	None	Negative	Intermediate	4	Positive	Negative	Negative	Negative	Seropositive	0.164	Negative	0.313	Completed high school	Regular income	Urban	Tile or metal	Follicular	Eligible
2015-19130	630604	IL-10	1	1.385266566094495	In	2015-05-13	3	19.9	Post	Post	90	5	Negative	None	Negative	Intermediate	4	Positive	Negative	Negative	Negative	Seropositive	0.164	Negative	0.313	Completed high school	Regular income	Urban	Tile or metal	Follicular	Eligible
2015-19130	630604	IL-12p70	1	0.345	Below	2015-05-13	3	19.9	Post	Post	90	5	Negative	None	Negative	Intermediate	4	Positive	Negative	Negative	Negative	Seropositive	0.164	Negative	0.313	Completed high school	Regular income	Urban	Tile or metal	Follicular	Eligible
2015-19130	630604	IL-17A	1	32.6866074508756	In	2015-05-13	3	19.9	Post	Post	90	5	Negative	None	Negative	Intermediate	4	Positive	Negative	Negative	Negative	Seropositive	0.164	Negative	0.313	Completed high school	Regular income	Urban	Tile or metal	Follicular	Eligible
2015-19130	630604	IL-18	1	195.054747510503	In	2015-05-13	3	19.9	Post	Post	90	5	Negative	None	Negative	Intermediate	4	Positive	Negative	Negative	Negative	Seropositive	0.164	Negative	0.313	Completed high school	Regular income	Urban	Tile or metal	Follicular	Eligible
2015-19130	630604	IL-1a	1	86.9236138649178	In	2015-05-13	3	19.9	Post	Post	90	5	Negative	None	Negative	Intermediate	4	Positive	Negative	Negative	Negative	Seropositive	0.164	Negative	0.313	Completed high school	Regular income	Urban	Tile or metal	Follicular	Eligible
2015-19130	630604	IL-1b	1	82.2496268362759	In	2015-05-13	3	19.9	Post	Post	90	5	Negative	None	Negative	Intermediate	4	Positive	Negative	Negative	Negative	Seropositive	0.164	Negative	0.313	Completed high school	Regular income	Urban	Tile or metal	Follicular	Eligible
2015-19130	630604	IL-2	1	4.319328282292515	In	2015-05-13	3	19.9	Post	Post	90	5	Negative	None	Negative	Intermediate	4	Positive	Negative	Negative	Negative	Seropositive	0.164	Negative	0.313	Completed high school	Regular income	Urban	Tile or metal	Follicular	Eligible
2015-19130	630604	IL-6	1	195.14664994482848	In	2015-05-13	3	19.9	Post	Post	90	5	Negative	None	Negative	Intermediate	4	Positive	Negative	Negative	Negative	Seropositive	0.164	Negative	0.313	Completed high school	Regular income	Urban	Tile or metal	Follicular	Eligible
2015-19130	630604	IL-7	1	6.536694214516375	In	2015-05-13	3	19.9	Post	Post	90	5	Negative	None	Negative	Intermediate	4	Positive	Negative	Negative	Negative	Seropositive	0.164	Negative	0.313	Completed high school	Regular income	Urban	Tile or metal	Follicular	Eligible
2015-19130	630604	CXCL8	1	1496.038831526945	In	2015-05-13	3	19.9	Post	Post	90	5	Negative	None	Negative	Intermediate	4	Positive	Negative	Negative	Negative	Seropositive	0.164	Negative	0.313	Completed high school	Regular income	Urban	Tile or metal	Follicular	Eligible
2015-19130	630604	IL-1RA	100	31908.083390045646	In	2015-05-13	3	19.9	Post	Post	90	5	Negative	None	Negative	Intermediate	4	Positive	Negative	Negative	Negative	Seropositive	0.164	Negative	0.313	Completed high school	Regular income	Urban	Tile or metal	Follicular	Eligible
2015-19130	630604	CXCL10	1	683.402917943633	In	2015-05-13	3	19.9	Post	Post	90	5	Negative	None	Negative	Intermediate	4	Positive	Negative	Negative	Negative	Seropositive	0.164	Negative	0.313	Completed high school	Regular income	Urban	Tile or metal	Follicular	Eligible
2015-19130	630604	CXCL9	10	206.18913760004548	In	2015-05-13	3	19.9	Post	Post	90	5	Negative	None	Negative	Intermediate	4	Positive	Negative	Negative	Negative	Seropositive	0.164	Negative	0.313	Completed high school	Regular income	Urban	Tile or metal	Follicular	Eligible
2015-19130	630604	CCL3	1	40.892796166209195	In	2015-05-13	3	19.9	Post	Post	90	5	Negative	None	Negative	Intermediate	4	Positive	Negative	Negative	Negative	Seropositive	0.164	Negative	0.313	Completed high school	Regular income	Urban	Tile or metal	Follicular	Eligible
2015-19130	630604	CCL4	1	46.13233677825945	In	2015-05-13	3	19.9	Post	Post	90	5	Negative	None	Negative	Intermediate	4	Positive	Negative	Negative	Negative	Seropositive	0.164	Negative	0.313	Completed high school	Regular income	Urban	Tile or metal	Follicular	Eligible
2015-19130	630604	CCL20	1	458.918303518221	In	2015-05-13	3	19.9	Post	Post	90	5	Negative	None	Negative	Intermediate	4	Positive	Negative	Negative	Negative	Seropositive	0.164	Negative	0.313	Completed high school	Regular income	Urban	Tile or metal	Follicular	Eligible
2015-19130	630604	CCL5	10	7.3317515955142	In	2015-05-13	3	19.9	Post	Post	90	5	Negative	None	Negative	Intermediate	4	Positive	Negative	Negative	Negative	Seropositive	0.164	Negative	0.313	Completed high school	Regular income	Urban	Tile or metal	Follicular	Eligible
2015-19130	630604	TNF	1	8.073483343245876	In	2015-05-13	3	19.9	Post	Post	90	5	Negative	None	Negative	Intermediate	4	Positive	Negative	Negative	Negative	Seropositive	0.164	Negative	0.313	Completed high school	Regular income	Urban	Tile or metal	Follicular	Eligible
2015-19134	630620	IFN-a2a	1	2	Below	2015-05-14	3	19.1	Pre	Pre	-477	17	Negative	None	Negative	Negative	0	Negative	Negative	Negative	Negative	Seropositive	0.378	Negative	14.51	Completed high school	Regular income	Urban	Tile or metal	Luteal	Eligible
2015-19134	630620	IFNg	1	0.85	Below	2015-05-14	3	19.1	Pre	Pre	-477	17	Negative	None	Negative	Negative	0	Negative	Negative	Negative	Negative	Seropositive	0.378	Negative	14.51	Completed high school	Regular income	Urban	Tile or metal	Luteal	Eligible
2015-19134	630620	IL-10	1	0.07	Below	2015-05-14	3	19.1	Pre	Pre	-477	17	Negative	None	Negative	Negative	0	Negative	Negative	Negative	Negative	Seropositive	0.378	Negative	14.51	Completed high school	Regular income	Urban	Tile or metal	Luteal	Eligible
2015-19134	630620	IL-12p70	1	0.345	Below	2015-05-14	3	19.1	Pre	Pre	-477	17	Negative	None	Negative	Negative	0	Negative	Negative	Negative	Negative	Seropositive	0.378	Negative	14.51	Completed high school	Regular income	Urban	Tile or metal	Luteal	Eligible
2015-19134	630620	IL-17A	1	1.3	Below	2015-05-14	3	19.1	Pre	Pre	-477	17	Negative	None	Negative	Negative	0	Negative	Negative	Negative	Negative	Seropositive	0.378	Negative	14.51	Completed high school	Regular income	Urban	Tile or metal	Luteal	Eligible
2015-19134	630620	IL-18	1	1005.329650800845	In	2015-05-14	3	19.1	Pre	Pre	-477	17	Negative	None	Negative	Negative	0	Negative	Negative	Negative	Negative	Seropositive	0.378	Negative	14.51	Completed high school	Regular income	Urban	Tile or metal	Luteal	Eligible
2015-19134	630620	IL-1a	1	56.9215572465112	In	2015-05-14	3	19.1	Pre	Pre	-477	17	Negative	None	Negative	Negative	0	Negative	Negative	Negative	Negative	Seropositive	0.378	Negative	14.51	Completed high school	Regular income	Urban	Tile or metal	Luteal	Eligible
2015-19134	630620	IL-1b	1	3.034226485452405	In	2015-05-14	3	19.1	Pre	Pre	-477	17	Negative	None	Negative	Negative	0	Negative	Negative	Negative	Negative	Seropositive	0.378	Negative	14.51	Completed high school	Regular income	Urban	Tile or metal	Luteal	Eligible
2015-19134	630620	IL-2	1	0.35	Below	2015-05-14	3	19.1	Pre	Pre	-477	17	Negative	None	Negative	Negative	0	Negative	Negative	Negative	Negative	Seropositive	0.378	Negative	14.51	Completed high school	Regular income	Urban	Tile or metal	Luteal	Eligible
2015-19134	630620	IL-6	1	0.44042236806833246	In	2015-05-14	3	19.1	Pre	Pre	-477	17	Negative	None	Negative	Negative	0	Negative	Negative	Negative	Negative	Seropositive	0.378	Negative	14.51	Completed high school	Regular income	Urban	Tile or metal	Luteal	Eligible
2015-19134	630620	IL-7	1	0.75	Below	2015-05-14	3	19.1	Pre	Pre	-477	17	Negative	None	Negative	Negative	0	Negative	Negative	Negative	Negative	Seropositive	0.378	Negative	14.51	Completed high school	Regular income	Urban	Tile or metal	Luteal	Eligible
2015-19134	630620	CXCL8	1	206.87692770701352	In	2015-05-14	3	19.1	Pre	Pre	-477	17	Negative	None	Negative	Negative	0	Negative	Negative	Negative	Negative	Seropositive	0.378	Negative	14.51	Completed high school	Regular income	Urban	Tile or metal	Luteal	Eligible
2015-19134	630620	IL-1RA	100	126420.81490454203	In	2015-05-14	3	19.1	Pre	Pre	-477	17	Negative	None	Negative	Negative	0	Negative	Negative	Negative	Negative	Seropositive	0.378	Negative	14.51	Completed high school	Regular income	Urban	Tile or metal	Luteal	Eligible
2015-19134	630620	CXCL10	1	75.48266189777215	In	2015-05-14	3	19.1	Pre	Pre	-477	17	Negative	None	Negative	Negative	0	Negative	Negative	Negative	Negative	Seropositive	0.378	Negative	14.51	Completed high school	Regular income	Urban	Tile or metal	Luteal	Eligible
2015-19134	630620	CXCL9	10	66.29828114098166	In	2015-05-14	3	19.1	Pre	Pre	-477	17	Negative	None	Negative	Negative	0	Negative	Negative	Negative	Negative	Seropositive	0.378	Negative	14.51	Completed high school	Regular income	Urban	Tile or metal	Luteal	Eligible
2015-19134	630620	CCL3	1	36.682351477293	In	2015-05-14	3	19.1	Pre	Pre	-477	17	Negative	None	Negative	Negative	0	Negative	Negative	Negative	Negative	Seropositive	0.378	Negative	14.51	Completed high school	Regular income	Urban	Tile or metal	Luteal	Eligible
2015-19134	630620	CCL4	1	7.48738482078434	In	2015-05-14	3	19.1	Pre	Pre	-477	17	Negative	None	Negative	Negative	0	Negative	Negative	Negative	Negative	Seropositive	0.378	Negative	14.51	Completed high school	Regular income	Urban	Tile or metal	Luteal	Eligible
2015-19134	630620	CCL20	1	9.413834138665585	In	2015-05-14	3	19.1	Pre	Pre	-477	17	Negative	None	Negative	Negative	0	Negative	Negative	Negative	Negative	Seropositive	0.378	Negative	14.51	Completed high school	Regular income	Urban	Tile or metal	Luteal	Eligible
2015-19134	630620	CCL5	10	93.29165900798745	In	2015-05-14	3	19.1	Pre	Pre	-477	17	Negative	None	Negative	Negative	0	Negative	Negative	Negative	Negative	Seropositive	0.378	Negative	14.51	Completed high school	Regular income	Urban	Tile or metal	Luteal	Eligible
2015-19134	630620	TNF	1	0.255	Below	2015-05-14	3	19.1	Pre	Pre	-477	17	Negative	None	Negative	Negative	0	Negative	Negative	Negative	Negative	Seropositive	0.378	Negative	14.51	Completed high school	Regular income	Urban	Tile or metal	Luteal	Eligible
2015-19142	630327	IFN-a2a	1	2	Below	2015-05-14	6	17.8	Pre	Pre	-175	3	Negative	None	Negative	Positive	8	Negative	Negative	Negative	Negative	Seropositive	0.879	Negative	0.091	Still in high school	Regular income	Urban	Tile or metal	Follicular	Eligible
2015-19142	630327	IFNg	1	0.85	Below	2015-05-14	6	17.8	Pre	Pre	-175	3	Negative	None	Negative	Positive	8	Negative	Negative	Negative	Negative	Seropositive	0.879	Negative	0.091	Still in high school	Regular income	Urban	Tile or metal	Follicular	Eligible
2015-19142	630327	IL-10	1	0.07	Below	2015-05-14	6	17.8	Pre	Pre	-175	3	Negative	None	Negative	Positive	8	Negative	Negative	Negative	Negative	Seropositive	0.879	Negative	0.091	Still in high school	Regular income	Urban	Tile or metal	Follicular	Eligible
2015-19142	630327	IL-12p70	1	0.345	Below	2015-05-14	6	17.8	Pre	Pre	-175	3	Negative	None	Negative	Positive	8	Negative	Negative	Negative	Negative	Seropositive	0.879	Negative	0.091	Still in high school	Regular income	Urban	Tile or metal	Follicular	Eligible
2015-19142	630327	IL-17A	1	3.587031020407975	In	2015-05-14	6	17.8	Pre	Pre	-175	3	Negative	None	Negative	Positive	8	Negative	Negative	Negative	Negative	Seropositive	0.879	Negative	0.091	Still in high school	Regular income	Urban	Tile or metal	Follicular	Eligible
2015-19142	630327	IL-18	1	2514.8607559078	In	2015-05-14	6	17.8	Pre	Pre	-175	3	Negative	None	Negative	Positive	8	Negative	Negative	Negative	Negative	Seropositive	0.879	Negative	0.091	Still in high school	Regular income	Urban	Tile or metal	Follicular	Eligible
2015-19142	630327	IL-1a	1	117.938249580937	In	2015-05-14	6	17.8	Pre	Pre	-175	3	Negative	None	Negative	Positive	8	Negative	Negative	Negative	Negative	Seropositive	0.879	Negative	0.091	Still in high school	Regular income	Urban	Tile or metal	Follicular	Eligible
2015-19142	630327	IL-1b	1	22.96107492360545	In	2015-05-14	6	17.8	Pre	Pre	-175	3	Negative	None	Negative	Positive	8	Negative	Negative	Negative	Negative	Seropositive	0.879	Negative	0.091	Still in high school	Regular income	Urban	Tile or metal	Follicular	Eligible
2015-19142	630327	IL-2	1	1.319698129878695	In	2015-05-14	6	17.8	Pre	Pre	-175	3	Negative	None	Negative	Positive	8	Negative	Negative	Negative	Negative	Seropositive	0.879	Negative	0.091	Still in high school	Regular income	Urban	Tile or metal	Follicular	Eligible
2015-19142	630327	IL-6	1	3.143805932474165	In	2015-05-14	6	17.8	Pre	Pre	-175	3	Negative	None	Negative	Positive	8	Negative	Negative	Negative	Negative	Seropositive	0.879	Negative	0.091	Still in high school	Regular income	Urban	Tile or metal	Follicular	Eligible
2015-19142	630327	IL-7	1	0.75	Below	2015-05-14	6	17.8	Pre	Pre	-175	3	Negative	None	Negative	Positive	8	Negative	Negative	Negative	Negative	Seropositive	0.879	Negative	0.091	Still in high school	Regular income	Urban	Tile or metal	Follicular	Eligible
2015-19142	630327	CXCL8	1	653.4782255702835	In	2015-05-14	6	17.8	Pre	Pre	-175	3	Negative	None	Negative	Positive	8	Negative	Negative	Negative	Negative	Seropositive	0.879	Negative	0.091	Still in high school	Regular income	Urban	Tile or metal	Follicular	Eligible
2015-19142	630327	IL-1RA	100	11135.067266730139	In	2015-05-14	6	17.8	Pre	Pre	-175	3	Negative	None	Negative	Positive	8	Negative	Negative	Negative	Negative	Seropositive	0.879	Negative	0.091	Still in high school	Regular income	Urban	Tile or metal	Follicular	Eligible
2015-19142	630327	CXCL10	1	1.98990839808104	In	2015-05-14	6	17.8	Pre	Pre	-175	3	Negative	None	Negative	Positive	8	Negative	Negative	Negative	Negative	Seropositive	0.879	Negative	0.091	Still in high school	Regular income	Urban	Tile or metal	Follicular	Eligible
2015-19142	630327	CXCL9	10	2.08151360200791	In	2015-05-14	6	17.8	Pre	Pre	-175	3	Negative	None	Negative	Positive	8	Negative	Negative	Negative	Negative	Seropositive	0.879	Negative	0.091	Still in high school	Regular income	Urban	Tile or metal	Follicular	Eligible
2015-19142	630327	CCL3	1	84.38966067056799	In	2015-05-14	6	17.8	Pre	Pre	-175	3	Negative	None	Negative	Positive	8	Negative	Negative	Negative	Negative	Seropositive	0.879	Negative	0.091	Still in high school	Regular income	Urban	Tile or metal	Follicular	Eligible
2015-19142	630327	CCL4	1	20.3427317675094	In	2015-05-14	6	17.8	Pre	Pre	-175	3	Negative	None	Negative	Positive	8	Negative	Negative	Negative	Negative	Seropositive	0.879	Negative	0.091	Still in high school	Regular income	Urban	Tile or metal	Follicular	Eligible
2015-19142	630327	CCL20	1	0.9	Below	2015-05-14	6	17.8	Pre	Pre	-175	3	Negative	None	Negative	Positive	8	Negative	Negative	Negative	Negative	Seropositive	0.879	Negative	0.091	Still in high school	Regular income	Urban	Tile or metal	Follicular	Eligible
2015-19142	630327	CCL5	10	11.282147319303348	In	2015-05-14	6	17.8	Pre	Pre	-175	3	Negative	None	Negative	Positive	8	Negative	Negative	Negative	Negative	Seropositive	0.879	Negative	0.091	Still in high school	Regular income	Urban	Tile or metal	Follicular	Eligible
2015-19142	630327	TNF	1	1.51230797523957	In	2015-05-14	6	17.8	Pre	Pre	-175	3	Negative	None	Negative	Positive	8	Negative	Negative	Negative	Negative	Seropositive	0.879	Negative	0.091	Still in high school	Regular income	Urban	Tile or metal	Follicular	Eligible
2015-19154	630330	IFN-a2a	1	2	Below	2015-05-15	6	17.2	Pre	Pre	-604	10	Negative	None	Negative	Negative	0	Negative	Negative	Negative	Negative	Seropositive	0.197	Negative	0.301	Still in high school	No regular income	Urban	Tile or metal	Follicular	Eligible
2015-19154	630330	IFNg	1	0.85	Below	2015-05-15	6	17.2	Pre	Pre	-604	10	Negative	None	Negative	Negative	0	Negative	Negative	Negative	Negative	Seropositive	0.197	Negative	0.301	Still in high school	No regular income	Urban	Tile or metal	Follicular	Eligible
2015-19154	630330	IL-10	1	0.07	Below	2015-05-15	6	17.2	Pre	Pre	-604	10	Negative	None	Negative	Negative	0	Negative	Negative	Negative	Negative	Seropositive	0.197	Negative	0.301	Still in high school	No regular income	Urban	Tile or metal	Follicular	Eligible
2015-19154	630330	IL-12p70	1	0.345	Below	2015-05-15	6	17.2	Pre	Pre	-604	10	Negative	None	Negative	Negative	0	Negative	Negative	Negative	Negative	Seropositive	0.197	Negative	0.301	Still in high school	No regular income	Urban	Tile or metal	Follicular	Eligible
2015-19154	630330	IL-17A	1	16.999151904121852	In	2015-05-15	6	17.2	Pre	Pre	-604	10	Negative	None	Negative	Negative	0	Negative	Negative	Negative	Negative	Seropositive	0.197	Negative	0.301	Still in high school	No regular income	Urban	Tile or metal	Follicular	Eligible
2015-19154	630330	IL-18	1	2539.675805878875	In	2015-05-15	6	17.2	Pre	Pre	-604	10	Negative	None	Negative	Negative	0	Negative	Negative	Negative	Negative	Seropositive	0.197	Negative	0.301	Still in high school	No regular income	Urban	Tile or metal	Follicular	Eligible
2015-19154	630330	IL-1a	1	48.42435520811965	In	2015-05-15	6	17.2	Pre	Pre	-604	10	Negative	None	Negative	Negative	0	Negative	Negative	Negative	Negative	Seropositive	0.197	Negative	0.301	Still in high school	No regular income	Urban	Tile or metal	Follicular	Eligible
2015-19154	630330	IL-1b	1	5.29842317217663	In	2015-05-15	6	17.2	Pre	Pre	-604	10	Negative	None	Negative	Negative	0	Negative	Negative	Negative	Negative	Seropositive	0.197	Negative	0.301	Still in high school	No regular income	Urban	Tile or metal	Follicular	Eligible
2015-19154	630330	IL-2	1	2.075596555504205	In	2015-05-15	6	17.2	Pre	Pre	-604	10	Negative	None	Negative	Negative	0	Negative	Negative	Negative	Negative	Seropositive	0.197	Negative	0.301	Still in high school	No regular income	Urban	Tile or metal	Follicular	Eligible
2015-19154	630330	IL-6	1	1.995929357732665	In	2015-05-15	6	17.2	Pre	Pre	-604	10	Negative	None	Negative	Negative	0	Negative	Negative	Negative	Negative	Seropositive	0.197	Negative	0.301	Still in high school	No regular income	Urban	Tile or metal	Follicular	Eligible
2015-19154	630330	IL-7	1	2.0506549904384803	In	2015-05-15	6	17.2	Pre	Pre	-604	10	Negative	None	Negative	Negative	0	Negative	Negative	Negative	Negative	Seropositive	0.197	Negative	0.301	Still in high school	No regular income	Urban	Tile or metal	Follicular	Eligible
2015-19154	630330	CXCL8	1	827.0615553445025	In	2015-05-15	6	17.2	Pre	Pre	-604	10	Negative	None	Negative	Negative	0	Negative	Negative	Negative	Negative	Seropositive	0.197	Negative	0.301	Still in high school	No regular income	Urban	Tile or metal	Follicular	Eligible
2015-19154	630330	IL-1RA	100	148507.2909389305	In	2015-05-15	6	17.2	Pre	Pre	-604	10	Negative	None	Negative	Negative	0	Negative	Negative	Negative	Negative	Seropositive	0.197	Negative	0.301	Still in high school	No regular income	Urban	Tile or metal	Follicular	Eligible
2015-19154	630330	CXCL10	1	213.577456102061	In	2015-05-15	6	17.2	Pre	Pre	-604	10	Negative	None	Negative	Negative	0	Negative	Negative	Negative	Negative	Seropositive	0.197	Negative	0.301	Still in high school	No regular income	Urban	Tile or metal	Follicular	Eligible
2015-19154	630330	CXCL9	10	106.74719797238501	In	2015-05-15	6	17.2	Pre	Pre	-604	10	Negative	None	Negative	Negative	0	Negative	Negative	Negative	Negative	Seropositive	0.197	Negative	0.301	Still in high school	No regular income	Urban	Tile or metal	Follicular	Eligible
2015-19154	630330	CCL3	1	92.3541825412436	In	2015-05-15	6	17.2	Pre	Pre	-604	10	Negative	None	Negative	Negative	0	Negative	Negative	Negative	Negative	Seropositive	0.197	Negative	0.301	Still in high school	No regular income	Urban	Tile or metal	Follicular	Eligible
2015-19154	630330	CCL4	1	15.95224817702665	In	2015-05-15	6	17.2	Pre	Pre	-604	10	Negative	None	Negative	Negative	0	Negative	Negative	Negative	Negative	Seropositive	0.197	Negative	0.301	Still in high school	No regular income	Urban	Tile or metal	Follicular	Eligible
2015-19154	630330	CCL20	1	11.95121308109515	In	2015-05-15	6	17.2	Pre	Pre	-604	10	Negative	None	Negative	Negative	0	Negative	Negative	Negative	Negative	Seropositive	0.197	Negative	0.301	Still in high school	No regular income	Urban	Tile or metal	Follicular	Eligible
2015-19154	630330	CCL5	10	77.66071605847975	In	2015-05-15	6	17.2	Pre	Pre	-604	10	Negative	None	Negative	Negative	0	Negative	Negative	Negative	Negative	Seropositive	0.197	Negative	0.301	Still in high school	No regular income	Urban	Tile or metal	Follicular	Eligible
2015-19154	630330	TNF	1	1.192058447317815	In	2015-05-15	6	17.2	Pre	Pre	-604	10	Negative	None	Negative	Negative	0	Negative	Negative	Negative	Negative	Seropositive	0.197	Negative	0.301	Still in high school	No regular income	Urban	Tile or metal	Follicular	Eligible
2015-19174	630183	IFN-a2a	1	2	Below	2015-05-20	6	20.5	Pre	Pre	NA	15	Negative	None	Negative	Negative	0	Negative	Negative	Negative	Negative	Seropositive	0.866	Negative	2.39	Completed high school	Regular income	Urban	Tile or metal	Follicular	Eligible
2015-19174	630183	IFNg	1	0.85	Below	2015-05-20	6	20.5	Pre	Pre	NA	15	Negative	None	Negative	Negative	0	Negative	Negative	Negative	Negative	Seropositive	0.866	Negative	2.39	Completed high school	Regular income	Urban	Tile or metal	Follicular	Eligible
2015-19174	630183	IL-10	1	0.07	Below	2015-05-20	6	20.5	Pre	Pre	NA	15	Negative	None	Negative	Negative	0	Negative	Negative	Negative	Negative	Seropositive	0.866	Negative	2.39	Completed high school	Regular income	Urban	Tile or metal	Follicular	Eligible
2015-19174	630183	IL-12p70	1	0.345	Below	2015-05-20	6	20.5	Pre	Pre	NA	15	Negative	None	Negative	Negative	0	Negative	Negative	Negative	Negative	Seropositive	0.866	Negative	2.39	Completed high school	Regular income	Urban	Tile or metal	Follicular	Eligible
2015-19174	630183	IL-17A	1	1.3	Below	2015-05-20	6	20.5	Pre	Pre	NA	15	Negative	None	Negative	Negative	0	Negative	Negative	Negative	Negative	Seropositive	0.866	Negative	2.39	Completed high school	Regular income	Urban	Tile or metal	Follicular	Eligible
2015-19174	630183	IL-18	1	135.82123296884401	In	2015-05-20	6	20.5	Pre	Pre	NA	15	Negative	None	Negative	Negative	0	Negative	Negative	Negative	Negative	Seropositive	0.866	Negative	2.39	Completed high school	Regular income	Urban	Tile or metal	Follicular	Eligible
2015-19174	630183	IL-1a	1	164.33250431571702	In	2015-05-20	6	20.5	Pre	Pre	NA	15	Negative	None	Negative	Negative	0	Negative	Negative	Negative	Negative	Seropositive	0.866	Negative	2.39	Completed high school	Regular income	Urban	Tile or metal	Follicular	Eligible
2015-19174	630183	IL-1b	1	0.3649799439830585	In	2015-05-20	6	20.5	Pre	Pre	NA	15	Negative	None	Negative	Negative	0	Negative	Negative	Negative	Negative	Seropositive	0.866	Negative	2.39	Completed high school	Regular income	Urban	Tile or metal	Follicular	Eligible
2015-19174	630183	IL-2	1	0.35	Below	2015-05-20	6	20.5	Pre	Pre	NA	15	Negative	None	Negative	Negative	0	Negative	Negative	Negative	Negative	Seropositive	0.866	Negative	2.39	Completed high school	Regular income	Urban	Tile or metal	Follicular	Eligible
2015-19174	630183	IL-6	1	0.864452648169208	In	2015-05-20	6	20.5	Pre	Pre	NA	15	Negative	None	Negative	Negative	0	Negative	Negative	Negative	Negative	Seropositive	0.866	Negative	2.39	Completed high school	Regular income	Urban	Tile or metal	Follicular	Eligible
2015-19174	630183	IL-7	1	0.75	Below	2015-05-20	6	20.5	Pre	Pre	NA	15	Negative	None	Negative	Negative	0	Negative	Negative	Negative	Negative	Seropositive	0.866	Negative	2.39	Completed high school	Regular income	Urban	Tile or metal	Follicular	Eligible
2015-19174	630183	CXCL8	1	66.03428393107325	In	2015-05-20	6	20.5	Pre	Pre	NA	15	Negative	None	Negative	Negative	0	Negative	Negative	Negative	Negative	Seropositive	0.866	Negative	2.39	Completed high school	Regular income	Urban	Tile or metal	Follicular	Eligible
2015-19174	630183	IL-1RA	100	22078.210005947098	In	2015-05-20	6	20.5	Pre	Pre	NA	15	Negative	None	Negative	Negative	0	Negative	Negative	Negative	Negative	Seropositive	0.866	Negative	2.39	Completed high school	Regular income	Urban	Tile or metal	Follicular	Eligible
2015-19174	630183	CXCL10	1	122.53148404998251	In	2015-05-20	6	20.5	Pre	Pre	NA	15	Negative	None	Negative	Negative	0	Negative	Negative	Negative	Negative	Seropositive	0.866	Negative	2.39	Completed high school	Regular income	Urban	Tile or metal	Follicular	Eligible
2015-19174	630183	CXCL9	10	46.23048999046115	In	2015-05-20	6	20.5	Pre	Pre	NA	15	Negative	None	Negative	Negative	0	Negative	Negative	Negative	Negative	Seropositive	0.866	Negative	2.39	Completed high school	Regular income	Urban	Tile or metal	Follicular	Eligible
2015-19174	630183	CCL3	1	14.61878198917664	In	2015-05-20	6	20.5	Pre	Pre	NA	15	Negative	None	Negative	Negative	0	Negative	Negative	Negative	Negative	Seropositive	0.866	Negative	2.39	Completed high school	Regular income	Urban	Tile or metal	Follicular	Eligible
2015-19174	630183	CCL4	1	3.646504978842895	In	2015-05-20	6	20.5	Pre	Pre	NA	15	Negative	None	Negative	Negative	0	Negative	Negative	Negative	Negative	Seropositive	0.866	Negative	2.39	Completed high school	Regular income	Urban	Tile or metal	Follicular	Eligible
2015-19174	630183	CCL20	1	37.69740295559561	In	2015-05-20	6	20.5	Pre	Pre	NA	15	Negative	None	Negative	Negative	0	Negative	Negative	Negative	Negative	Seropositive	0.866	Negative	2.39	Completed high school	Regular income	Urban	Tile or metal	Follicular	Eligible
2015-19174	630183	CCL5	10	4.02316462276891	In	2015-05-20	6	20.5	Pre	Pre	NA	15	Negative	None	Negative	Negative	0	Negative	Negative	Negative	Negative	Seropositive	0.866	Negative	2.39	Completed high school	Regular income	Urban	Tile or metal	Follicular	Eligible
2015-19174	630183	TNF	1	0.255	Below	2015-05-20	6	20.5	Pre	Pre	NA	15	Negative	None	Negative	Negative	0	Negative	Negative	Negative	Negative	Seropositive	0.866	Negative	2.39	Completed high school	Regular income	Urban	Tile or metal	Follicular	Eligible
2015-19178	630646	IFN-a2a	1	2	Below	2015-05-21	3	19.6	Pre	Pre	-1070	16	Negative	None	Negative	Negative	0	Negative	Negative	Negative	Negative	Seropositive	1.025	Negative	0.561	Completed high school	No regular income	Rural	Tile or metal	Follicular	Eligible
2015-19178	630646	IFNg	1	10.933181526215801	In	2015-05-21	3	19.6	Pre	Pre	-1070	16	Negative	None	Negative	Negative	0	Negative	Negative	Negative	Negative	Seropositive	1.025	Negative	0.561	Completed high school	No regular income	Rural	Tile or metal	Follicular	Eligible
2015-19178	630646	IL-10	1	0.26998558107571147	In	2015-05-21	3	19.6	Pre	Pre	-1070	16	Negative	None	Negative	Negative	0	Negative	Negative	Negative	Negative	Seropositive	1.025	Negative	0.561	Completed high school	No regular income	Rural	Tile or metal	Follicular	Eligible
2015-19178	630646	IL-12p70	1	1.81689749640571	In	2015-05-21	3	19.6	Pre	Pre	-1070	16	Negative	None	Negative	Negative	0	Negative	Negative	Negative	Negative	Seropositive	1.025	Negative	0.561	Completed high school	No regular income	Rural	Tile or metal	Follicular	Eligible
2015-19178	630646	IL-17A	1	3.58002448698862	In	2015-05-21	3	19.6	Pre	Pre	-1070	16	Negative	None	Negative	Negative	0	Negative	Negative	Negative	Negative	Seropositive	1.025	Negative	0.561	Completed high school	No regular income	Rural	Tile or metal	Follicular	Eligible
2015-19178	630646	IL-18	1	107.3496438397367	In	2015-05-21	3	19.6	Pre	Pre	-1070	16	Negative	None	Negative	Negative	0	Negative	Negative	Negative	Negative	Seropositive	1.025	Negative	0.561	Completed high school	No regular income	Rural	Tile or metal	Follicular	Eligible
2015-19178	630646	IL-1a	1	91.7064279709281	In	2015-05-21	3	19.6	Pre	Pre	-1070	16	Negative	None	Negative	Negative	0	Negative	Negative	Negative	Negative	Seropositive	1.025	Negative	0.561	Completed high school	No regular income	Rural	Tile or metal	Follicular	Eligible
2015-19178	630646	IL-1b	1	78.4862756053946	In	2015-05-21	3	19.6	Pre	Pre	-1070	16	Negative	None	Negative	Negative	0	Negative	Negative	Negative	Negative	Seropositive	1.025	Negative	0.561	Completed high school	No regular income	Rural	Tile or metal	Follicular	Eligible
2015-19178	630646	IL-2	1	15.245693419324098	In	2015-05-21	3	19.6	Pre	Pre	-1070	16	Negative	None	Negative	Negative	0	Negative	Negative	Negative	Negative	Seropositive	1.025	Negative	0.561	Completed high school	No regular income	Rural	Tile or metal	Follicular	Eligible
2015-19178	630646	IL-6	1	209.481864334874	In	2015-05-21	3	19.6	Pre	Pre	-1070	16	Negative	None	Negative	Negative	0	Negative	Negative	Negative	Negative	Seropositive	1.025	Negative	0.561	Completed high school	No regular income	Rural	Tile or metal	Follicular	Eligible
2015-19178	630646	IL-7	1	5.044377979765395	In	2015-05-21	3	19.6	Pre	Pre	-1070	16	Negative	None	Negative	Negative	0	Negative	Negative	Negative	Negative	Seropositive	1.025	Negative	0.561	Completed high school	No regular income	Rural	Tile or metal	Follicular	Eligible
2015-19178	630646	CXCL8	1	4776.914495719965	Above	2015-05-21	3	19.6	Pre	Pre	-1070	16	Negative	None	Negative	Negative	0	Negative	Negative	Negative	Negative	Seropositive	1.025	Negative	0.561	Completed high school	No regular income	Rural	Tile or metal	Follicular	Eligible
2015-19178	630646	IL-1RA	100	18628.08486553975	In	2015-05-21	3	19.6	Pre	Pre	-1070	16	Negative	None	Negative	Negative	0	Negative	Negative	Negative	Negative	Seropositive	1.025	Negative	0.561	Completed high school	No regular income	Rural	Tile or metal	Follicular	Eligible
2015-19178	630646	CXCL10	1	326.52942332615	In	2015-05-21	3	19.6	Pre	Pre	-1070	16	Negative	None	Negative	Negative	0	Negative	Negative	Negative	Negative	Seropositive	1.025	Negative	0.561	Completed high school	No regular income	Rural	Tile or metal	Follicular	Eligible
2015-19178	630646	CXCL9	10	22.7250738217837	In	2015-05-21	3	19.6	Pre	Pre	-1070	16	Negative	None	Negative	Negative	0	Negative	Negative	Negative	Negative	Seropositive	1.025	Negative	0.561	Completed high school	No regular income	Rural	Tile or metal	Follicular	Eligible
2015-19178	630646	CCL3	1	23.4516565900499	In	2015-05-21	3	19.6	Pre	Pre	-1070	16	Negative	None	Negative	Negative	0	Negative	Negative	Negative	Negative	Seropositive	1.025	Negative	0.561	Completed high school	No regular income	Rural	Tile or metal	Follicular	Eligible
2015-19178	630646	CCL4	1	40.1564089921587	In	2015-05-21	3	19.6	Pre	Pre	-1070	16	Negative	None	Negative	Negative	0	Negative	Negative	Negative	Negative	Seropositive	1.025	Negative	0.561	Completed high school	No regular income	Rural	Tile or metal	Follicular	Eligible
2015-19178	630646	CCL20	1	606.869246139299	In	2015-05-21	3	19.6	Pre	Pre	-1070	16	Negative	None	Negative	Negative	0	Negative	Negative	Negative	Negative	Seropositive	1.025	Negative	0.561	Completed high school	No regular income	Rural	Tile or metal	Follicular	Eligible
2015-19178	630646	CCL5	10	11.44641159560955	In	2015-05-21	3	19.6	Pre	Pre	-1070	16	Negative	None	Negative	Negative	0	Negative	Negative	Negative	Negative	Seropositive	1.025	Negative	0.561	Completed high school	No regular income	Rural	Tile or metal	Follicular	Eligible
2015-19178	630646	TNF	1	12.5254425012394	In	2015-05-21	3	19.6	Pre	Pre	-1070	16	Negative	None	Negative	Negative	0	Negative	Negative	Negative	Negative	Seropositive	1.025	Negative	0.561	Completed high school	No regular income	Rural	Tile or metal	Follicular	Eligible
2015-19198	631574	IFN-a2a	1	2	Below	2015-05-22	0	18.1	Pre	Pre	-78	20	Negative	None	Negative	Negative	0	Negative	Negative	Negative	Negative	Seropositive	0.602	Negative	5.64	Still in high school	No regular income	Urban	Tile or metal	Luteal	Eligible
2015-19198	631574	IFNg	1	0.85	Below	2015-05-22	0	18.1	Pre	Pre	-78	20	Negative	None	Negative	Negative	0	Negative	Negative	Negative	Negative	Seropositive	0.602	Negative	5.64	Still in high school	No regular income	Urban	Tile or metal	Luteal	Eligible
2015-19198	631574	IL-10	1	0.07	Below	2015-05-22	0	18.1	Pre	Pre	-78	20	Negative	None	Negative	Negative	0	Negative	Negative	Negative	Negative	Seropositive	0.602	Negative	5.64	Still in high school	No regular income	Urban	Tile or metal	Luteal	Eligible
2015-19198	631574	IL-12p70	1	0.345	Below	2015-05-22	0	18.1	Pre	Pre	-78	20	Negative	None	Negative	Negative	0	Negative	Negative	Negative	Negative	Seropositive	0.602	Negative	5.64	Still in high school	No regular income	Urban	Tile or metal	Luteal	Eligible
2015-19198	631574	IL-17A	1	3.91837655220036	In	2015-05-22	0	18.1	Pre	Pre	-78	20	Negative	None	Negative	Negative	0	Negative	Negative	Negative	Negative	Seropositive	0.602	Negative	5.64	Still in high school	No regular income	Urban	Tile or metal	Luteal	Eligible
2015-19198	631574	IL-18	1	787.025741731518	In	2015-05-22	0	18.1	Pre	Pre	-78	20	Negative	None	Negative	Negative	0	Negative	Negative	Negative	Negative	Seropositive	0.602	Negative	5.64	Still in high school	No regular income	Urban	Tile or metal	Luteal	Eligible
2015-19198	631574	IL-1a	1	74.0491710237319	In	2015-05-22	0	18.1	Pre	Pre	-78	20	Negative	None	Negative	Negative	0	Negative	Negative	Negative	Negative	Seropositive	0.602	Negative	5.64	Still in high school	No regular income	Urban	Tile or metal	Luteal	Eligible
2015-19198	631574	IL-1b	1	5.929358821510075	In	2015-05-22	0	18.1	Pre	Pre	-78	20	Negative	None	Negative	Negative	0	Negative	Negative	Negative	Negative	Seropositive	0.602	Negative	5.64	Still in high school	No regular income	Urban	Tile or metal	Luteal	Eligible
2015-19198	631574	IL-2	1	1.064859692010614	In	2015-05-22	0	18.1	Pre	Pre	-78	20	Negative	None	Negative	Negative	0	Negative	Negative	Negative	Negative	Seropositive	0.602	Negative	5.64	Still in high school	No regular income	Urban	Tile or metal	Luteal	Eligible
2015-19198	631574	IL-6	1	11.72328339513555	In	2015-05-22	0	18.1	Pre	Pre	-78	20	Negative	None	Negative	Negative	0	Negative	Negative	Negative	Negative	Seropositive	0.602	Negative	5.64	Still in high school	No regular income	Urban	Tile or metal	Luteal	Eligible
2015-19198	631574	IL-7	1	4.81760657773798	In	2015-05-22	0	18.1	Pre	Pre	-78	20	Negative	None	Negative	Negative	0	Negative	Negative	Negative	Negative	Seropositive	0.602	Negative	5.64	Still in high school	No regular income	Urban	Tile or metal	Luteal	Eligible
2015-19198	631574	CXCL8	1	354.45014074626454	In	2015-05-22	0	18.1	Pre	Pre	-78	20	Negative	None	Negative	Negative	0	Negative	Negative	Negative	Negative	Seropositive	0.602	Negative	5.64	Still in high school	No regular income	Urban	Tile or metal	Luteal	Eligible
2015-19198	631574	IL-1RA	100	62312.32941764855	In	2015-05-22	0	18.1	Pre	Pre	-78	20	Negative	None	Negative	Negative	0	Negative	Negative	Negative	Negative	Seropositive	0.602	Negative	5.64	Still in high school	No regular income	Urban	Tile or metal	Luteal	Eligible
2015-19198	631574	CXCL10	1	2883.88632347933	In	2015-05-22	0	18.1	Pre	Pre	-78	20	Negative	None	Negative	Negative	0	Negative	Negative	Negative	Negative	Seropositive	0.602	Negative	5.64	Still in high school	No regular income	Urban	Tile or metal	Luteal	Eligible
2015-19198	631574	CXCL9	10	263.92367404006995	In	2015-05-22	0	18.1	Pre	Pre	-78	20	Negative	None	Negative	Negative	0	Negative	Negative	Negative	Negative	Seropositive	0.602	Negative	5.64	Still in high school	No regular income	Urban	Tile or metal	Luteal	Eligible
2015-19198	631574	CCL3	1	29.373038397688703	In	2015-05-22	0	18.1	Pre	Pre	-78	20	Negative	None	Negative	Negative	0	Negative	Negative	Negative	Negative	Seropositive	0.602	Negative	5.64	Still in high school	No regular income	Urban	Tile or metal	Luteal	Eligible
2015-19198	631574	CCL4	1	2.692203931733025	In	2015-05-22	0	18.1	Pre	Pre	-78	20	Negative	None	Negative	Negative	0	Negative	Negative	Negative	Negative	Seropositive	0.602	Negative	5.64	Still in high school	No regular income	Urban	Tile or metal	Luteal	Eligible
2015-19198	631574	CCL20	1	152.6874063464045	In	2015-05-22	0	18.1	Pre	Pre	-78	20	Negative	None	Negative	Negative	0	Negative	Negative	Negative	Negative	Seropositive	0.602	Negative	5.64	Still in high school	No regular income	Urban	Tile or metal	Luteal	Eligible
2015-19198	631574	CCL5	10	19.33959554643965	In	2015-05-22	0	18.1	Pre	Pre	-78	20	Negative	None	Negative	Negative	0	Negative	Negative	Negative	Negative	Seropositive	0.602	Negative	5.64	Still in high school	No regular income	Urban	Tile or metal	Luteal	Eligible
2015-19198	631574	TNF	1	0.3837166636995865	In	2015-05-22	0	18.1	Pre	Pre	-78	20	Negative	None	Negative	Negative	0	Negative	Negative	Negative	Negative	Seropositive	0.602	Negative	5.64	Still in high school	No regular income	Urban	Tile or metal	Luteal	Eligible
2015-19202	630343	IFN-a2a	1	2	Below	2015-05-27	6	19.5	Post	Post	26	5	Negative	None	Positive	Negative	0	Negative	Negative	Negative	Negative	Chronic reactivation	0.85	Positive	0.267	Still in high school	No regular income	Rural	Tile or metal	Follicular	Ineligible - HSV-1 reactivation
2015-19202	630343	IFNg	1	4.0560334905289395	In	2015-05-27	6	19.5	Post	Post	26	5	Negative	None	Positive	Negative	0	Negative	Negative	Negative	Negative	Chronic reactivation	0.85	Positive	0.267	Still in high school	No regular income	Rural	Tile or metal	Follicular	Ineligible - HSV-1 reactivation
2015-19202	630343	IL-10	1	0.164307461980579	In	2015-05-27	6	19.5	Post	Post	26	5	Negative	None	Positive	Negative	0	Negative	Negative	Negative	Negative	Chronic reactivation	0.85	Positive	0.267	Still in high school	No regular income	Rural	Tile or metal	Follicular	Ineligible - HSV-1 reactivation
2015-19202	630343	IL-12p70	1	2.2427035466090253	In	2015-05-27	6	19.5	Post	Post	26	5	Negative	None	Positive	Negative	0	Negative	Negative	Negative	Negative	Chronic reactivation	0.85	Positive	0.267	Still in high school	No regular income	Rural	Tile or metal	Follicular	Ineligible - HSV-1 reactivation
2015-19202	630343	IL-17A	1	3.61666735385342	In	2015-05-27	6	19.5	Post	Post	26	5	Negative	None	Positive	Negative	0	Negative	Negative	Negative	Negative	Chronic reactivation	0.85	Positive	0.267	Still in high school	No regular income	Rural	Tile or metal	Follicular	Ineligible - HSV-1 reactivation
2015-19202	630343	IL-18	1	222.13216615622298	In	2015-05-27	6	19.5	Post	Post	26	5	Negative	None	Positive	Negative	0	Negative	Negative	Negative	Negative	Chronic reactivation	0.85	Positive	0.267	Still in high school	No regular income	Rural	Tile or metal	Follicular	Ineligible - HSV-1 reactivation
2015-19202	630343	IL-1a	1	157.41483601187048	In	2015-05-27	6	19.5	Post	Post	26	5	Negative	None	Positive	Negative	0	Negative	Negative	Negative	Negative	Chronic reactivation	0.85	Positive	0.267	Still in high school	No regular income	Rural	Tile or metal	Follicular	Ineligible - HSV-1 reactivation
2015-19202	630343	IL-1b	1	106.169472202856	In	2015-05-27	6	19.5	Post	Post	26	5	Negative	None	Positive	Negative	0	Negative	Negative	Negative	Negative	Chronic reactivation	0.85	Positive	0.267	Still in high school	No regular income	Rural	Tile or metal	Follicular	Ineligible - HSV-1 reactivation
2015-19202	630343	IL-2	1	11.9314035720949	In	2015-05-27	6	19.5	Post	Post	26	5	Negative	None	Positive	Negative	0	Negative	Negative	Negative	Negative	Chronic reactivation	0.85	Positive	0.267	Still in high school	No regular income	Rural	Tile or metal	Follicular	Ineligible - HSV-1 reactivation
2015-19202	630343	IL-6	1	59.66595756136985	In	2015-05-27	6	19.5	Post	Post	26	5	Negative	None	Positive	Negative	0	Negative	Negative	Negative	Negative	Chronic reactivation	0.85	Positive	0.267	Still in high school	No regular income	Rural	Tile or metal	Follicular	Ineligible - HSV-1 reactivation
2015-19202	630343	IL-7	1	6.226200830395865	In	2015-05-27	6	19.5	Post	Post	26	5	Negative	None	Positive	Negative	0	Negative	Negative	Negative	Negative	Chronic reactivation	0.85	Positive	0.267	Still in high school	No regular income	Rural	Tile or metal	Follicular	Ineligible - HSV-1 reactivation
2015-19202	630343	CXCL8	1	3500.23948189287	Above	2015-05-27	6	19.5	Post	Post	26	5	Negative	None	Positive	Negative	0	Negative	Negative	Negative	Negative	Chronic reactivation	0.85	Positive	0.267	Still in high school	No regular income	Rural	Tile or metal	Follicular	Ineligible - HSV-1 reactivation
2015-19202	630343	IL-1RA	100	69506.7562640968	In	2015-05-27	6	19.5	Post	Post	26	5	Negative	None	Positive	Negative	0	Negative	Negative	Negative	Negative	Chronic reactivation	0.85	Positive	0.267	Still in high school	No regular income	Rural	Tile or metal	Follicular	Ineligible - HSV-1 reactivation
2015-19202	630343	CXCL10	1	605.8741354030695	In	2015-05-27	6	19.5	Post	Post	26	5	Negative	None	Positive	Negative	0	Negative	Negative	Negative	Negative	Chronic reactivation	0.85	Positive	0.267	Still in high school	No regular income	Rural	Tile or metal	Follicular	Ineligible - HSV-1 reactivation
2015-19202	630343	CXCL9	10	410.66299628558954	In	2015-05-27	6	19.5	Post	Post	26	5	Negative	None	Positive	Negative	0	Negative	Negative	Negative	Negative	Chronic reactivation	0.85	Positive	0.267	Still in high school	No regular income	Rural	Tile or metal	Follicular	Ineligible - HSV-1 reactivation
2015-19202	630343	CCL3	1	48.17348932290735	In	2015-05-27	6	19.5	Post	Post	26	5	Negative	None	Positive	Negative	0	Negative	Negative	Negative	Negative	Chronic reactivation	0.85	Positive	0.267	Still in high school	No regular income	Rural	Tile or metal	Follicular	Ineligible - HSV-1 reactivation
2015-19202	630343	CCL4	1	41.84049560149005	In	2015-05-27	6	19.5	Post	Post	26	5	Negative	None	Positive	Negative	0	Negative	Negative	Negative	Negative	Chronic reactivation	0.85	Positive	0.267	Still in high school	No regular income	Rural	Tile or metal	Follicular	Ineligible - HSV-1 reactivation
2015-19202	630343	CCL20	1	267.457979349474	In	2015-05-27	6	19.5	Post	Post	26	5	Negative	None	Positive	Negative	0	Negative	Negative	Negative	Negative	Chronic reactivation	0.85	Positive	0.267	Still in high school	No regular income	Rural	Tile or metal	Follicular	Ineligible - HSV-1 reactivation
2015-19202	630343	CCL5	10	182.902222486242	In	2015-05-27	6	19.5	Post	Post	26	5	Negative	None	Positive	Negative	0	Negative	Negative	Negative	Negative	Chronic reactivation	0.85	Positive	0.267	Still in high school	No regular income	Rural	Tile or metal	Follicular	Ineligible - HSV-1 reactivation
2015-19202	630343	TNF	1	8.007893318434185	In	2015-05-27	6	19.5	Post	Post	26	5	Negative	None	Positive	Negative	0	Negative	Negative	Negative	Negative	Chronic reactivation	0.85	Positive	0.267	Still in high school	No regular income	Rural	Tile or metal	Follicular	Ineligible - HSV-1 reactivation
2015-19210	630398	IFN-a2a	1	2	Below	2015-05-27	6	18.5	Pre	Pre	-533	9	Negative	None	Negative	Negative	0	Negative	Negative	Negative	Negative	Seropositive	0.4	Negative	0.131	Still in high school	Regular income	Urban	Tile or metal	Follicular	Eligible
2015-19210	630398	IFNg	1	0.85	Below	2015-05-27	6	18.5	Pre	Pre	-533	9	Negative	None	Negative	Negative	0	Negative	Negative	Negative	Negative	Seropositive	0.4	Negative	0.131	Still in high school	Regular income	Urban	Tile or metal	Follicular	Eligible
2015-19210	630398	IL-10	1	0.07	Below	2015-05-27	6	18.5	Pre	Pre	-533	9	Negative	None	Negative	Negative	0	Negative	Negative	Negative	Negative	Seropositive	0.4	Negative	0.131	Still in high school	Regular income	Urban	Tile or metal	Follicular	Eligible
2015-19210	630398	IL-12p70	1	0.345	Below	2015-05-27	6	18.5	Pre	Pre	-533	9	Negative	None	Negative	Negative	0	Negative	Negative	Negative	Negative	Seropositive	0.4	Negative	0.131	Still in high school	Regular income	Urban	Tile or metal	Follicular	Eligible
2015-19210	630398	IL-17A	1	1.3	Below	2015-05-27	6	18.5	Pre	Pre	-533	9	Negative	None	Negative	Negative	0	Negative	Negative	Negative	Negative	Seropositive	0.4	Negative	0.131	Still in high school	Regular income	Urban	Tile or metal	Follicular	Eligible
2015-19210	630398	IL-18	1	7.3058347984568055	In	2015-05-27	6	18.5	Pre	Pre	-533	9	Negative	None	Negative	Negative	0	Negative	Negative	Negative	Negative	Seropositive	0.4	Negative	0.131	Still in high school	Regular income	Urban	Tile or metal	Follicular	Eligible
2015-19210	630398	IL-1a	1	24.723158419208403	In	2015-05-27	6	18.5	Pre	Pre	-533	9	Negative	None	Negative	Negative	0	Negative	Negative	Negative	Negative	Seropositive	0.4	Negative	0.131	Still in high school	Regular income	Urban	Tile or metal	Follicular	Eligible
2015-19210	630398	IL-1b	1	2.2270175009258297	In	2015-05-27	6	18.5	Pre	Pre	-533	9	Negative	None	Negative	Negative	0	Negative	Negative	Negative	Negative	Seropositive	0.4	Negative	0.131	Still in high school	Regular income	Urban	Tile or metal	Follicular	Eligible
2015-19210	630398	IL-2	1	0.35	Below	2015-05-27	6	18.5	Pre	Pre	-533	9	Negative	None	Negative	Negative	0	Negative	Negative	Negative	Negative	Seropositive	0.4	Negative	0.131	Still in high school	Regular income	Urban	Tile or metal	Follicular	Eligible
2015-19210	630398	IL-6	1	0.343532052961322	In	2015-05-27	6	18.5	Pre	Pre	-533	9	Negative	None	Negative	Negative	0	Negative	Negative	Negative	Negative	Seropositive	0.4	Negative	0.131	Still in high school	Regular income	Urban	Tile or metal	Follicular	Eligible
2015-19210	630398	IL-7	1	0.75	Below	2015-05-27	6	18.5	Pre	Pre	-533	9	Negative	None	Negative	Negative	0	Negative	Negative	Negative	Negative	Seropositive	0.4	Negative	0.131	Still in high school	Regular income	Urban	Tile or metal	Follicular	Eligible
2015-19210	630398	CXCL8	1	90.87182717432546	In	2015-05-27	6	18.5	Pre	Pre	-533	9	Negative	None	Negative	Negative	0	Negative	Negative	Negative	Negative	Seropositive	0.4	Negative	0.131	Still in high school	Regular income	Urban	Tile or metal	Follicular	Eligible
2015-19210	630398	IL-1RA	100	3487.8196116177746	In	2015-05-27	6	18.5	Pre	Pre	-533	9	Negative	None	Negative	Negative	0	Negative	Negative	Negative	Negative	Seropositive	0.4	Negative	0.131	Still in high school	Regular income	Urban	Tile or metal	Follicular	Eligible
2015-19210	630398	CXCL10	1	78.9785106609456	In	2015-05-27	6	18.5	Pre	Pre	-533	9	Negative	None	Negative	Negative	0	Negative	Negative	Negative	Negative	Seropositive	0.4	Negative	0.131	Still in high school	Regular income	Urban	Tile or metal	Follicular	Eligible
2015-19210	630398	CXCL9	10	29.115686057419595	In	2015-05-27	6	18.5	Pre	Pre	-533	9	Negative	None	Negative	Negative	0	Negative	Negative	Negative	Negative	Seropositive	0.4	Negative	0.131	Still in high school	Regular income	Urban	Tile or metal	Follicular	Eligible
2015-19210	630398	CCL3	1	3.85	Below	2015-05-27	6	18.5	Pre	Pre	-533	9	Negative	None	Negative	Negative	0	Negative	Negative	Negative	Negative	Seropositive	0.4	Negative	0.131	Still in high school	Regular income	Urban	Tile or metal	Follicular	Eligible
2015-19210	630398	CCL4	1	0.75	Below	2015-05-27	6	18.5	Pre	Pre	-533	9	Negative	None	Negative	Negative	0	Negative	Negative	Negative	Negative	Seropositive	0.4	Negative	0.131	Still in high school	Regular income	Urban	Tile or metal	Follicular	Eligible
2015-19210	630398	CCL20	1	15.388274541892049	In	2015-05-27	6	18.5	Pre	Pre	-533	9	Negative	None	Negative	Negative	0	Negative	Negative	Negative	Negative	Seropositive	0.4	Negative	0.131	Still in high school	Regular income	Urban	Tile or metal	Follicular	Eligible
2015-19210	630398	CCL5	10	1.25	Below	2015-05-27	6	18.5	Pre	Pre	-533	9	Negative	None	Negative	Negative	0	Negative	Negative	Negative	Negative	Seropositive	0.4	Negative	0.131	Still in high school	Regular income	Urban	Tile or metal	Follicular	Eligible
2015-19210	630398	TNF	1	0.255	Below	2015-05-27	6	18.5	Pre	Pre	-533	9	Negative	None	Negative	Negative	0	Negative	Negative	Negative	Negative	Seropositive	0.4	Negative	0.131	Still in high school	Regular income	Urban	Tile or metal	Follicular	Eligible
2015-19218	630053	IFN-a2a	1	2	Below	2015-06-02	9	19	Pre	Pre	NA	4	Negative	None	Negative	Negative	0	Negative	Negative	Negative	Negative	Seropositive	5.876	Positive	0.205	Still in high school	No regular income	Rural	Tile or metal	Follicular	Ineligible - bloody sample
2015-19218	630053	IFNg	1	0.85	Below	2015-06-02	9	19	Pre	Pre	NA	4	Negative	None	Negative	Negative	0	Negative	Negative	Negative	Negative	Seropositive	5.876	Positive	0.205	Still in high school	No regular income	Rural	Tile or metal	Follicular	Ineligible - bloody sample
2015-19218	630053	IL-10	1	0.07	Below	2015-06-02	9	19	Pre	Pre	NA	4	Negative	None	Negative	Negative	0	Negative	Negative	Negative	Negative	Seropositive	5.876	Positive	0.205	Still in high school	No regular income	Rural	Tile or metal	Follicular	Ineligible - bloody sample
2015-19218	630053	IL-12p70	1	0.345	Below	2015-06-02	9	19	Pre	Pre	NA	4	Negative	None	Negative	Negative	0	Negative	Negative	Negative	Negative	Seropositive	5.876	Positive	0.205	Still in high school	No regular income	Rural	Tile or metal	Follicular	Ineligible - bloody sample
2015-19218	630053	IL-17A	1	1.3	Below	2015-06-02	9	19	Pre	Pre	NA	4	Negative	None	Negative	Negative	0	Negative	Negative	Negative	Negative	Seropositive	5.876	Positive	0.205	Still in high school	No regular income	Rural	Tile or metal	Follicular	Ineligible - bloody sample
2015-19218	630053	IL-18	1	45.9045624144954	In	2015-06-02	9	19	Pre	Pre	NA	4	Negative	None	Negative	Negative	0	Negative	Negative	Negative	Negative	Seropositive	5.876	Positive	0.205	Still in high school	No regular income	Rural	Tile or metal	Follicular	Ineligible - bloody sample
2015-19218	630053	IL-1a	1	24.57983250567915	In	2015-06-02	9	19	Pre	Pre	NA	4	Negative	None	Negative	Negative	0	Negative	Negative	Negative	Negative	Seropositive	5.876	Positive	0.205	Still in high school	No regular income	Rural	Tile or metal	Follicular	Ineligible - bloody sample
2015-19218	630053	IL-1b	1	3.7043102834862847	In	2015-06-02	9	19	Pre	Pre	NA	4	Negative	None	Negative	Negative	0	Negative	Negative	Negative	Negative	Seropositive	5.876	Positive	0.205	Still in high school	No regular income	Rural	Tile or metal	Follicular	Ineligible - bloody sample
2015-19218	630053	IL-2	1	2.36379596231325	In	2015-06-02	9	19	Pre	Pre	NA	4	Negative	None	Negative	Negative	0	Negative	Negative	Negative	Negative	Seropositive	5.876	Positive	0.205	Still in high school	No regular income	Rural	Tile or metal	Follicular	Ineligible - bloody sample
2015-19218	630053	IL-6	1	7.35435841695908	In	2015-06-02	9	19	Pre	Pre	NA	4	Negative	None	Negative	Negative	0	Negative	Negative	Negative	Negative	Seropositive	5.876	Positive	0.205	Still in high school	No regular income	Rural	Tile or metal	Follicular	Ineligible - bloody sample
2015-19218	630053	IL-7	1	6.536056029252065	In	2015-06-02	9	19	Pre	Pre	NA	4	Negative	None	Negative	Negative	0	Negative	Negative	Negative	Negative	Seropositive	5.876	Positive	0.205	Still in high school	No regular income	Rural	Tile or metal	Follicular	Ineligible - bloody sample
2015-19218	630053	CXCL8	1	1689.6787511544248	In	2015-06-02	9	19	Pre	Pre	NA	4	Negative	None	Negative	Negative	0	Negative	Negative	Negative	Negative	Seropositive	5.876	Positive	0.205	Still in high school	No regular income	Rural	Tile or metal	Follicular	Ineligible - bloody sample
2015-19218	630053	IL-1RA	100	94580.42093497775	In	2015-06-02	9	19	Pre	Pre	NA	4	Negative	None	Negative	Negative	0	Negative	Negative	Negative	Negative	Seropositive	5.876	Positive	0.205	Still in high school	No regular income	Rural	Tile or metal	Follicular	Ineligible - bloody sample
2015-19218	630053	CXCL10	1	217.9077009317295	In	2015-06-02	9	19	Pre	Pre	NA	4	Negative	None	Negative	Negative	0	Negative	Negative	Negative	Negative	Seropositive	5.876	Positive	0.205	Still in high school	No regular income	Rural	Tile or metal	Follicular	Ineligible - bloody sample
2015-19218	630053	CXCL9	10	43.13498460232425	In	2015-06-02	9	19	Pre	Pre	NA	4	Negative	None	Negative	Negative	0	Negative	Negative	Negative	Negative	Seropositive	5.876	Positive	0.205	Still in high school	No regular income	Rural	Tile or metal	Follicular	Ineligible - bloody sample
2015-19218	630053	CCL3	1	26.842420571991752	In	2015-06-02	9	19	Pre	Pre	NA	4	Negative	None	Negative	Negative	0	Negative	Negative	Negative	Negative	Seropositive	5.876	Positive	0.205	Still in high school	No regular income	Rural	Tile or metal	Follicular	Ineligible - bloody sample
2015-19218	630053	CCL4	1	26.26350983779465	In	2015-06-02	9	19	Pre	Pre	NA	4	Negative	None	Negative	Negative	0	Negative	Negative	Negative	Negative	Seropositive	5.876	Positive	0.205	Still in high school	No regular income	Rural	Tile or metal	Follicular	Ineligible - bloody sample
2015-19218	630053	CCL20	1	99.1702826719869	In	2015-06-02	9	19	Pre	Pre	NA	4	Negative	None	Negative	Negative	0	Negative	Negative	Negative	Negative	Seropositive	5.876	Positive	0.205	Still in high school	No regular income	Rural	Tile or metal	Follicular	Ineligible - bloody sample
2015-19218	630053	CCL5	10	2747.7205873899748	In	2015-06-02	9	19	Pre	Pre	NA	4	Negative	None	Negative	Negative	0	Negative	Negative	Negative	Negative	Seropositive	5.876	Positive	0.205	Still in high school	No regular income	Rural	Tile or metal	Follicular	Ineligible - bloody sample
2015-19218	630053	TNF	1	1.50528710420899	In	2015-06-02	9	19	Pre	Pre	NA	4	Negative	None	Negative	Negative	0	Negative	Negative	Negative	Negative	Seropositive	5.876	Positive	0.205	Still in high school	No regular income	Rural	Tile or metal	Follicular	Ineligible - bloody sample
2015-19222	630675	IFN-a2a	1	2	Below	2015-06-02	3	21.1	Pre	Pre	NA	7	Negative	None	Negative	Negative	0	Negative	Negative	Negative	Negative	Seropositive	0.41	Negative	0.222	Completed high school	No regular income	Rural	Tile or metal	Follicular	Eligible
2015-19222	630675	IFNg	1	0.85	Below	2015-06-02	3	21.1	Pre	Pre	NA	7	Negative	None	Negative	Negative	0	Negative	Negative	Negative	Negative	Seropositive	0.41	Negative	0.222	Completed high school	No regular income	Rural	Tile or metal	Follicular	Eligible
2015-19222	630675	IL-10	1	0.45280116972601947	In	2015-06-02	3	21.1	Pre	Pre	NA	7	Negative	None	Negative	Negative	0	Negative	Negative	Negative	Negative	Seropositive	0.41	Negative	0.222	Completed high school	No regular income	Rural	Tile or metal	Follicular	Eligible
2015-19222	630675	IL-12p70	1	1.228088725348115	In	2015-06-02	3	21.1	Pre	Pre	NA	7	Negative	None	Negative	Negative	0	Negative	Negative	Negative	Negative	Seropositive	0.41	Negative	0.222	Completed high school	No regular income	Rural	Tile or metal	Follicular	Eligible
2015-19222	630675	IL-17A	1	3.352347473398675	In	2015-06-02	3	21.1	Pre	Pre	NA	7	Negative	None	Negative	Negative	0	Negative	Negative	Negative	Negative	Seropositive	0.41	Negative	0.222	Completed high school	No regular income	Rural	Tile or metal	Follicular	Eligible
2015-19222	630675	IL-18	1	79.91994163236194	In	2015-06-02	3	21.1	Pre	Pre	NA	7	Negative	None	Negative	Negative	0	Negative	Negative	Negative	Negative	Seropositive	0.41	Negative	0.222	Completed high school	No regular income	Rural	Tile or metal	Follicular	Eligible
2015-19222	630675	IL-1a	1	136.291574965733	In	2015-06-02	3	21.1	Pre	Pre	NA	7	Negative	None	Negative	Negative	0	Negative	Negative	Negative	Negative	Seropositive	0.41	Negative	0.222	Completed high school	No regular income	Rural	Tile or metal	Follicular	Eligible
2015-19222	630675	IL-1b	1	3.952586419020375	In	2015-06-02	3	21.1	Pre	Pre	NA	7	Negative	None	Negative	Negative	0	Negative	Negative	Negative	Negative	Seropositive	0.41	Negative	0.222	Completed high school	No regular income	Rural	Tile or metal	Follicular	Eligible
2015-19222	630675	IL-2	1	3.06996984589909	In	2015-06-02	3	21.1	Pre	Pre	NA	7	Negative	None	Negative	Negative	0	Negative	Negative	Negative	Negative	Seropositive	0.41	Negative	0.222	Completed high school	No regular income	Rural	Tile or metal	Follicular	Eligible
2015-19222	630675	IL-6	1	14.7579636687138	In	2015-06-02	3	21.1	Pre	Pre	NA	7	Negative	None	Negative	Negative	0	Negative	Negative	Negative	Negative	Seropositive	0.41	Negative	0.222	Completed high school	No regular income	Rural	Tile or metal	Follicular	Eligible
2015-19222	630675	IL-7	1	11.20906117704725	In	2015-06-02	3	21.1	Pre	Pre	NA	7	Negative	None	Negative	Negative	0	Negative	Negative	Negative	Negative	Seropositive	0.41	Negative	0.222	Completed high school	No regular income	Rural	Tile or metal	Follicular	Eligible
2015-19222	630675	CXCL8	1	555.8511160795156	In	2015-06-02	3	21.1	Pre	Pre	NA	7	Negative	None	Negative	Negative	0	Negative	Negative	Negative	Negative	Seropositive	0.41	Negative	0.222	Completed high school	No regular income	Rural	Tile or metal	Follicular	Eligible
2015-19222	630675	IL-1RA	100	15946.39261109065	In	2015-06-02	3	21.1	Pre	Pre	NA	7	Negative	None	Negative	Negative	0	Negative	Negative	Negative	Negative	Seropositive	0.41	Negative	0.222	Completed high school	No regular income	Rural	Tile or metal	Follicular	Eligible
2015-19222	630675	CXCL10	1	552.9609362214695	In	2015-06-02	3	21.1	Pre	Pre	NA	7	Negative	None	Negative	Negative	0	Negative	Negative	Negative	Negative	Seropositive	0.41	Negative	0.222	Completed high school	No regular income	Rural	Tile or metal	Follicular	Eligible
2015-19222	630675	CXCL9	10	97.20035422498314	In	2015-06-02	3	21.1	Pre	Pre	NA	7	Negative	None	Negative	Negative	0	Negative	Negative	Negative	Negative	Seropositive	0.41	Negative	0.222	Completed high school	No regular income	Rural	Tile or metal	Follicular	Eligible
2015-19222	630675	CCL3	1	27.0831861201438	In	2015-06-02	3	21.1	Pre	Pre	NA	7	Negative	None	Negative	Negative	0	Negative	Negative	Negative	Negative	Seropositive	0.41	Negative	0.222	Completed high school	No regular income	Rural	Tile or metal	Follicular	Eligible
2015-19222	630675	CCL4	1	6.81934850332291	In	2015-06-02	3	21.1	Pre	Pre	NA	7	Negative	None	Negative	Negative	0	Negative	Negative	Negative	Negative	Seropositive	0.41	Negative	0.222	Completed high school	No regular income	Rural	Tile or metal	Follicular	Eligible
2015-19222	630675	CCL20	1	144.0296425610755	In	2015-06-02	3	21.1	Pre	Pre	NA	7	Negative	None	Negative	Negative	0	Negative	Negative	Negative	Negative	Seropositive	0.41	Negative	0.222	Completed high school	No regular income	Rural	Tile or metal	Follicular	Eligible
2015-19222	630675	CCL5	10	8.986212968115915	In	2015-06-02	3	21.1	Pre	Pre	NA	7	Negative	None	Negative	Negative	0	Negative	Negative	Negative	Negative	Seropositive	0.41	Negative	0.222	Completed high school	No regular income	Rural	Tile or metal	Follicular	Eligible
2015-19222	630675	TNF	1	1.3073342488028945	In	2015-06-02	3	21.1	Pre	Pre	NA	7	Negative	None	Negative	Negative	0	Negative	Negative	Negative	Negative	Seropositive	0.41	Negative	0.222	Completed high school	No regular income	Rural	Tile or metal	Follicular	Eligible
2015-19226	630066	IFN-a2a	1	2	Below	2015-06-02	9	18.7	Post	Post	32	16	Negative	None	Negative	Negative	0	Negative	Negative	Negative	Negative	Seropositive	0.978	Negative	18.37	Still in high school	No regular income	Rural	Tile or metal	Luteal	Eligible
2015-19226	630066	IFNg	1	281.254125566836	In	2015-06-02	9	18.7	Post	Post	32	16	Negative	None	Negative	Negative	0	Negative	Negative	Negative	Negative	Seropositive	0.978	Negative	18.37	Still in high school	No regular income	Rural	Tile or metal	Luteal	Eligible
2015-19226	630066	IL-10	1	0.07	Below	2015-06-02	9	18.7	Post	Post	32	16	Negative	None	Negative	Negative	0	Negative	Negative	Negative	Negative	Seropositive	0.978	Negative	18.37	Still in high school	No regular income	Rural	Tile or metal	Luteal	Eligible
2015-19226	630066	IL-12p70	1	0.345	Below	2015-06-02	9	18.7	Post	Post	32	16	Negative	None	Negative	Negative	0	Negative	Negative	Negative	Negative	Seropositive	0.978	Negative	18.37	Still in high school	No regular income	Rural	Tile or metal	Luteal	Eligible
2015-19226	630066	IL-17A	1	33.378341591431806	In	2015-06-02	9	18.7	Post	Post	32	16	Negative	None	Negative	Negative	0	Negative	Negative	Negative	Negative	Seropositive	0.978	Negative	18.37	Still in high school	No regular income	Rural	Tile or metal	Luteal	Eligible
2015-19226	630066	IL-18	1	789.5279305282286	In	2015-06-02	9	18.7	Post	Post	32	16	Negative	None	Negative	Negative	0	Negative	Negative	Negative	Negative	Seropositive	0.978	Negative	18.37	Still in high school	No regular income	Rural	Tile or metal	Luteal	Eligible
2015-19226	630066	IL-1a	1	266.9998064334585	In	2015-06-02	9	18.7	Post	Post	32	16	Negative	None	Negative	Negative	0	Negative	Negative	Negative	Negative	Seropositive	0.978	Negative	18.37	Still in high school	No regular income	Rural	Tile or metal	Luteal	Eligible
2015-19226	630066	IL-1b	1	232.54216254343652	In	2015-06-02	9	18.7	Post	Post	32	16	Negative	None	Negative	Negative	0	Negative	Negative	Negative	Negative	Seropositive	0.978	Negative	18.37	Still in high school	No regular income	Rural	Tile or metal	Luteal	Eligible
2015-19226	630066	IL-2	1	2.90597210191914	In	2015-06-02	9	18.7	Post	Post	32	16	Negative	None	Negative	Negative	0	Negative	Negative	Negative	Negative	Seropositive	0.978	Negative	18.37	Still in high school	No regular income	Rural	Tile or metal	Luteal	Eligible
2015-19226	630066	IL-6	1	39.92843451398625	In	2015-06-02	9	18.7	Post	Post	32	16	Negative	None	Negative	Negative	0	Negative	Negative	Negative	Negative	Seropositive	0.978	Negative	18.37	Still in high school	No regular income	Rural	Tile or metal	Luteal	Eligible
2015-19226	630066	IL-7	1	2.3724794749244547	In	2015-06-02	9	18.7	Post	Post	32	16	Negative	None	Negative	Negative	0	Negative	Negative	Negative	Negative	Seropositive	0.978	Negative	18.37	Still in high school	No regular income	Rural	Tile or metal	Luteal	Eligible
2015-19226	630066	CXCL8	1	2087.935274770195	In	2015-06-02	9	18.7	Post	Post	32	16	Negative	None	Negative	Negative	0	Negative	Negative	Negative	Negative	Seropositive	0.978	Negative	18.37	Still in high school	No regular income	Rural	Tile or metal	Luteal	Eligible
2015-19226	630066	IL-1RA	100	67053.3262731829	In	2015-06-02	9	18.7	Post	Post	32	16	Negative	None	Negative	Negative	0	Negative	Negative	Negative	Negative	Seropositive	0.978	Negative	18.37	Still in high school	No regular income	Rural	Tile or metal	Luteal	Eligible
2015-19226	630066	CXCL10	1	8827.981700460385	In	2015-06-02	9	18.7	Post	Post	32	16	Negative	None	Negative	Negative	0	Negative	Negative	Negative	Negative	Seropositive	0.978	Negative	18.37	Still in high school	No regular income	Rural	Tile or metal	Luteal	Eligible
2015-19226	630066	CXCL9	10	2174.6457119922597	In	2015-06-02	9	18.7	Post	Post	32	16	Negative	None	Negative	Negative	0	Negative	Negative	Negative	Negative	Seropositive	0.978	Negative	18.37	Still in high school	No regular income	Rural	Tile or metal	Luteal	Eligible
2015-19226	630066	CCL3	1	57.808653494630704	In	2015-06-02	9	18.7	Post	Post	32	16	Negative	None	Negative	Negative	0	Negative	Negative	Negative	Negative	Seropositive	0.978	Negative	18.37	Still in high school	No regular income	Rural	Tile or metal	Luteal	Eligible
2015-19226	630066	CCL4	1	15.033745708372699	In	2015-06-02	9	18.7	Post	Post	32	16	Negative	None	Negative	Negative	0	Negative	Negative	Negative	Negative	Seropositive	0.978	Negative	18.37	Still in high school	No regular income	Rural	Tile or metal	Luteal	Eligible
2015-19226	630066	CCL20	1	109.7739123305445	In	2015-06-02	9	18.7	Post	Post	32	16	Negative	None	Negative	Negative	0	Negative	Negative	Negative	Negative	Seropositive	0.978	Negative	18.37	Still in high school	No regular income	Rural	Tile or metal	Luteal	Eligible
2015-19226	630066	CCL5	10	77.5603312312727	In	2015-06-02	9	18.7	Post	Post	32	16	Negative	None	Negative	Negative	0	Negative	Negative	Negative	Negative	Seropositive	0.978	Negative	18.37	Still in high school	No regular income	Rural	Tile or metal	Luteal	Eligible
2015-19226	630066	TNF	1	1.627453277776455	In	2015-06-02	9	18.7	Post	Post	32	16	Negative	None	Negative	Negative	0	Negative	Negative	Negative	Negative	Seropositive	0.978	Negative	18.37	Still in high school	No regular income	Rural	Tile or metal	Luteal	Eligible
2015-19242	630734	IFN-a2a	1	2	Below	2015-06-04	3	20	Pre	Pre	-437	11	Negative	None	Negative	Negative	0	Negative	Negative	Negative	Negative	Seropositive	0.515	Negative	0.025	Still in high school	No regular income	Rural	Not tile or metal	Follicular	Eligible
2015-19242	630734	IFNg	1	0.85	Below	2015-06-04	3	20	Pre	Pre	-437	11	Negative	None	Negative	Negative	0	Negative	Negative	Negative	Negative	Seropositive	0.515	Negative	0.025	Still in high school	No regular income	Rural	Not tile or metal	Follicular	Eligible
2015-19242	630734	IL-10	1	0.07	Below	2015-06-04	3	20	Pre	Pre	-437	11	Negative	None	Negative	Negative	0	Negative	Negative	Negative	Negative	Seropositive	0.515	Negative	0.025	Still in high school	No regular income	Rural	Not tile or metal	Follicular	Eligible
2015-19242	630734	IL-12p70	1	0.345	Below	2015-06-04	3	20	Pre	Pre	-437	11	Negative	None	Negative	Negative	0	Negative	Negative	Negative	Negative	Seropositive	0.515	Negative	0.025	Still in high school	No regular income	Rural	Not tile or metal	Follicular	Eligible
2015-19242	630734	IL-17A	1	1.3	Below	2015-06-04	3	20	Pre	Pre	-437	11	Negative	None	Negative	Negative	0	Negative	Negative	Negative	Negative	Seropositive	0.515	Negative	0.025	Still in high school	No regular income	Rural	Not tile or metal	Follicular	Eligible
2015-19242	630734	IL-18	1	93.50876883194451	In	2015-06-04	3	20	Pre	Pre	-437	11	Negative	None	Negative	Negative	0	Negative	Negative	Negative	Negative	Seropositive	0.515	Negative	0.025	Still in high school	No regular income	Rural	Not tile or metal	Follicular	Eligible
2015-19242	630734	IL-1a	1	32.1483902504694	In	2015-06-04	3	20	Pre	Pre	-437	11	Negative	None	Negative	Negative	0	Negative	Negative	Negative	Negative	Seropositive	0.515	Negative	0.025	Still in high school	No regular income	Rural	Not tile or metal	Follicular	Eligible
2015-19242	630734	IL-1b	1	1.611292707067455	In	2015-06-04	3	20	Pre	Pre	-437	11	Negative	None	Negative	Negative	0	Negative	Negative	Negative	Negative	Seropositive	0.515	Negative	0.025	Still in high school	No regular income	Rural	Not tile or metal	Follicular	Eligible
2015-19242	630734	IL-2	1	0.35	Below	2015-06-04	3	20	Pre	Pre	-437	11	Negative	None	Negative	Negative	0	Negative	Negative	Negative	Negative	Seropositive	0.515	Negative	0.025	Still in high school	No regular income	Rural	Not tile or metal	Follicular	Eligible
2015-19242	630734	IL-6	1	0.6261710818143096	In	2015-06-04	3	20	Pre	Pre	-437	11	Negative	None	Negative	Negative	0	Negative	Negative	Negative	Negative	Seropositive	0.515	Negative	0.025	Still in high school	No regular income	Rural	Not tile or metal	Follicular	Eligible
2015-19242	630734	IL-7	1	2.8174623771914	In	2015-06-04	3	20	Pre	Pre	-437	11	Negative	None	Negative	Negative	0	Negative	Negative	Negative	Negative	Seropositive	0.515	Negative	0.025	Still in high school	No regular income	Rural	Not tile or metal	Follicular	Eligible
2015-19242	630734	CXCL8	1	46.99741342940525	In	2015-06-04	3	20	Pre	Pre	-437	11	Negative	None	Negative	Negative	0	Negative	Negative	Negative	Negative	Seropositive	0.515	Negative	0.025	Still in high school	No regular income	Rural	Not tile or metal	Follicular	Eligible
2015-19242	630734	IL-1RA	100	53732.87825858305	In	2015-06-04	3	20	Pre	Pre	-437	11	Negative	None	Negative	Negative	0	Negative	Negative	Negative	Negative	Seropositive	0.515	Negative	0.025	Still in high school	No regular income	Rural	Not tile or metal	Follicular	Eligible
2015-19242	630734	CXCL10	1	52.48494469065585	In	2015-06-04	3	20	Pre	Pre	-437	11	Negative	None	Negative	Negative	0	Negative	Negative	Negative	Negative	Seropositive	0.515	Negative	0.025	Still in high school	No regular income	Rural	Not tile or metal	Follicular	Eligible
2015-19242	630734	CXCL9	10	50.838758721626796	In	2015-06-04	3	20	Pre	Pre	-437	11	Negative	None	Negative	Negative	0	Negative	Negative	Negative	Negative	Seropositive	0.515	Negative	0.025	Still in high school	No regular income	Rural	Not tile or metal	Follicular	Eligible
2015-19242	630734	CCL3	1	12.3192487942471	In	2015-06-04	3	20	Pre	Pre	-437	11	Negative	None	Negative	Negative	0	Negative	Negative	Negative	Negative	Seropositive	0.515	Negative	0.025	Still in high school	No regular income	Rural	Not tile or metal	Follicular	Eligible
2015-19242	630734	CCL4	1	2.0549761461629448	In	2015-06-04	3	20	Pre	Pre	-437	11	Negative	None	Negative	Negative	0	Negative	Negative	Negative	Negative	Seropositive	0.515	Negative	0.025	Still in high school	No regular income	Rural	Not tile or metal	Follicular	Eligible
2015-19242	630734	CCL20	1	6.85516924250346	In	2015-06-04	3	20	Pre	Pre	-437	11	Negative	None	Negative	Negative	0	Negative	Negative	Negative	Negative	Seropositive	0.515	Negative	0.025	Still in high school	No regular income	Rural	Not tile or metal	Follicular	Eligible
2015-19242	630734	CCL5	10	14.844399696975202	In	2015-06-04	3	20	Pre	Pre	-437	11	Negative	None	Negative	Negative	0	Negative	Negative	Negative	Negative	Seropositive	0.515	Negative	0.025	Still in high school	No regular income	Rural	Not tile or metal	Follicular	Eligible
2015-19242	630734	TNF	1	0.255	Below	2015-06-04	3	20	Pre	Pre	-437	11	Negative	None	Negative	Negative	0	Negative	Negative	Negative	Negative	Seropositive	0.515	Negative	0.025	Still in high school	No regular income	Rural	Not tile or metal	Follicular	Eligible
2015-19262	630747	IFN-a2a	1	2	Below	2015-06-10	3	20.5	Pre	Pre	NA	6	Negative	None	Negative	Negative	0	Negative	Negative	Negative	Negative	Seropositive	0.343	Negative	0.229	Still in high school	No regular income	Rural	Tile or metal	Follicular	Eligible
2015-19262	630747	IFNg	1	0.85	Below	2015-06-10	3	20.5	Pre	Pre	NA	6	Negative	None	Negative	Negative	0	Negative	Negative	Negative	Negative	Seropositive	0.343	Negative	0.229	Still in high school	No regular income	Rural	Tile or metal	Follicular	Eligible
2015-19262	630747	IL-10	1	0.07	Below	2015-06-10	3	20.5	Pre	Pre	NA	6	Negative	None	Negative	Negative	0	Negative	Negative	Negative	Negative	Seropositive	0.343	Negative	0.229	Still in high school	No regular income	Rural	Tile or metal	Follicular	Eligible
2015-19262	630747	IL-12p70	1	0.345	Below	2015-06-10	3	20.5	Pre	Pre	NA	6	Negative	None	Negative	Negative	0	Negative	Negative	Negative	Negative	Seropositive	0.343	Negative	0.229	Still in high school	No regular income	Rural	Tile or metal	Follicular	Eligible
2015-19262	630747	IL-17A	1	5.063296305376845	In	2015-06-10	3	20.5	Pre	Pre	NA	6	Negative	None	Negative	Negative	0	Negative	Negative	Negative	Negative	Seropositive	0.343	Negative	0.229	Still in high school	No regular income	Rural	Tile or metal	Follicular	Eligible
2015-19262	630747	IL-18	1	1001.0192232607365	In	2015-06-10	3	20.5	Pre	Pre	NA	6	Negative	None	Negative	Negative	0	Negative	Negative	Negative	Negative	Seropositive	0.343	Negative	0.229	Still in high school	No regular income	Rural	Tile or metal	Follicular	Eligible
2015-19262	630747	IL-1a	1	18.4230774727899	In	2015-06-10	3	20.5	Pre	Pre	NA	6	Negative	None	Negative	Negative	0	Negative	Negative	Negative	Negative	Seropositive	0.343	Negative	0.229	Still in high school	No regular income	Rural	Tile or metal	Follicular	Eligible
2015-19262	630747	IL-1b	1	18.9140283506471	In	2015-06-10	3	20.5	Pre	Pre	NA	6	Negative	None	Negative	Negative	0	Negative	Negative	Negative	Negative	Seropositive	0.343	Negative	0.229	Still in high school	No regular income	Rural	Tile or metal	Follicular	Eligible
2015-19262	630747	IL-2	1	2.82658047826133	In	2015-06-10	3	20.5	Pre	Pre	NA	6	Negative	None	Negative	Negative	0	Negative	Negative	Negative	Negative	Seropositive	0.343	Negative	0.229	Still in high school	No regular income	Rural	Tile or metal	Follicular	Eligible
2015-19262	630747	IL-6	1	8.45644386278205	In	2015-06-10	3	20.5	Pre	Pre	NA	6	Negative	None	Negative	Negative	0	Negative	Negative	Negative	Negative	Seropositive	0.343	Negative	0.229	Still in high school	No regular income	Rural	Tile or metal	Follicular	Eligible
2015-19262	630747	IL-7	1	3.3119936604402147	In	2015-06-10	3	20.5	Pre	Pre	NA	6	Negative	None	Negative	Negative	0	Negative	Negative	Negative	Negative	Seropositive	0.343	Negative	0.229	Still in high school	No regular income	Rural	Tile or metal	Follicular	Eligible
2015-19262	630747	CXCL8	1	1129.63659110436	In	2015-06-10	3	20.5	Pre	Pre	NA	6	Negative	None	Negative	Negative	0	Negative	Negative	Negative	Negative	Seropositive	0.343	Negative	0.229	Still in high school	No regular income	Rural	Tile or metal	Follicular	Eligible
2015-19262	630747	IL-1RA	100	67839.96096925746	In	2015-06-10	3	20.5	Pre	Pre	NA	6	Negative	None	Negative	Negative	0	Negative	Negative	Negative	Negative	Seropositive	0.343	Negative	0.229	Still in high school	No regular income	Rural	Tile or metal	Follicular	Eligible
2015-19262	630747	CXCL10	1	33.56791705902535	In	2015-06-10	3	20.5	Pre	Pre	NA	6	Negative	None	Negative	Negative	0	Negative	Negative	Negative	Negative	Seropositive	0.343	Negative	0.229	Still in high school	No regular income	Rural	Tile or metal	Follicular	Eligible
2015-19262	630747	CXCL9	10	23.09337437365255	In	2015-06-10	3	20.5	Pre	Pre	NA	6	Negative	None	Negative	Negative	0	Negative	Negative	Negative	Negative	Seropositive	0.343	Negative	0.229	Still in high school	No regular income	Rural	Tile or metal	Follicular	Eligible
2015-19262	630747	CCL3	1	34.7786567726501	In	2015-06-10	3	20.5	Pre	Pre	NA	6	Negative	None	Negative	Negative	0	Negative	Negative	Negative	Negative	Seropositive	0.343	Negative	0.229	Still in high school	No regular income	Rural	Tile or metal	Follicular	Eligible
2015-19262	630747	CCL4	1	16.530469189358648	In	2015-06-10	3	20.5	Pre	Pre	NA	6	Negative	None	Negative	Negative	0	Negative	Negative	Negative	Negative	Seropositive	0.343	Negative	0.229	Still in high school	No regular income	Rural	Tile or metal	Follicular	Eligible
2015-19262	630747	CCL20	1	161.11144857043848	In	2015-06-10	3	20.5	Pre	Pre	NA	6	Negative	None	Negative	Negative	0	Negative	Negative	Negative	Negative	Seropositive	0.343	Negative	0.229	Still in high school	No regular income	Rural	Tile or metal	Follicular	Eligible
2015-19262	630747	CCL5	10	36.10891531320685	In	2015-06-10	3	20.5	Pre	Pre	NA	6	Negative	None	Negative	Negative	0	Negative	Negative	Negative	Negative	Seropositive	0.343	Negative	0.229	Still in high school	No regular income	Rural	Tile or metal	Follicular	Eligible
2015-19262	630747	TNF	1	1.26241339660775	In	2015-06-10	3	20.5	Pre	Pre	NA	6	Negative	None	Negative	Negative	0	Negative	Negative	Negative	Negative	Seropositive	0.343	Negative	0.229	Still in high school	No regular income	Rural	Tile or metal	Follicular	Eligible
2015-19266	630750	IFN-a2a	1	2	Below	2015-06-11	3	18.9	Pre	Pre	NA	8	Negative	None	Negative	Negative	0	Negative	Negative	Negative	Negative	Seropositive	0.374	Negative	0.919	Still in high school	Regular income	Rural	Tile or metal	Follicular	Eligible
2015-19266	630750	IFNg	1	0.85	Below	2015-06-11	3	18.9	Pre	Pre	NA	8	Negative	None	Negative	Negative	0	Negative	Negative	Negative	Negative	Seropositive	0.374	Negative	0.919	Still in high school	Regular income	Rural	Tile or metal	Follicular	Eligible
2015-19266	630750	IL-10	1	0.07	Below	2015-06-11	3	18.9	Pre	Pre	NA	8	Negative	None	Negative	Negative	0	Negative	Negative	Negative	Negative	Seropositive	0.374	Negative	0.919	Still in high school	Regular income	Rural	Tile or metal	Follicular	Eligible
2015-19266	630750	IL-12p70	1	0.345	Below	2015-06-11	3	18.9	Pre	Pre	NA	8	Negative	None	Negative	Negative	0	Negative	Negative	Negative	Negative	Seropositive	0.374	Negative	0.919	Still in high school	Regular income	Rural	Tile or metal	Follicular	Eligible
2015-19266	630750	IL-17A	1	1.3	Below	2015-06-11	3	18.9	Pre	Pre	NA	8	Negative	None	Negative	Negative	0	Negative	Negative	Negative	Negative	Seropositive	0.374	Negative	0.919	Still in high school	Regular income	Rural	Tile or metal	Follicular	Eligible
2015-19266	630750	IL-18	1	146.00836797622003	In	2015-06-11	3	18.9	Pre	Pre	NA	8	Negative	None	Negative	Negative	0	Negative	Negative	Negative	Negative	Seropositive	0.374	Negative	0.919	Still in high school	Regular income	Rural	Tile or metal	Follicular	Eligible
2015-19266	630750	IL-1a	1	22.6420309629314	In	2015-06-11	3	18.9	Pre	Pre	NA	8	Negative	None	Negative	Negative	0	Negative	Negative	Negative	Negative	Seropositive	0.374	Negative	0.919	Still in high school	Regular income	Rural	Tile or metal	Follicular	Eligible
2015-19266	630750	IL-1b	1	3.47462296353381	In	2015-06-11	3	18.9	Pre	Pre	NA	8	Negative	None	Negative	Negative	0	Negative	Negative	Negative	Negative	Seropositive	0.374	Negative	0.919	Still in high school	Regular income	Rural	Tile or metal	Follicular	Eligible
2015-19266	630750	IL-2	1	0.35	Below	2015-06-11	3	18.9	Pre	Pre	NA	8	Negative	None	Negative	Negative	0	Negative	Negative	Negative	Negative	Seropositive	0.374	Negative	0.919	Still in high school	Regular income	Rural	Tile or metal	Follicular	Eligible
2015-19266	630750	IL-6	1	4.50625177085453	In	2015-06-11	3	18.9	Pre	Pre	NA	8	Negative	None	Negative	Negative	0	Negative	Negative	Negative	Negative	Seropositive	0.374	Negative	0.919	Still in high school	Regular income	Rural	Tile or metal	Follicular	Eligible
2015-19266	630750	IL-7	1	0.75	Below	2015-06-11	3	18.9	Pre	Pre	NA	8	Negative	None	Negative	Negative	0	Negative	Negative	Negative	Negative	Seropositive	0.374	Negative	0.919	Still in high school	Regular income	Rural	Tile or metal	Follicular	Eligible
2015-19266	630750	CXCL8	1	147.568439534817	In	2015-06-11	3	18.9	Pre	Pre	NA	8	Negative	None	Negative	Negative	0	Negative	Negative	Negative	Negative	Seropositive	0.374	Negative	0.919	Still in high school	Regular income	Rural	Tile or metal	Follicular	Eligible
2015-19266	630750	IL-1RA	100	27874.865977070396	In	2015-06-11	3	18.9	Pre	Pre	NA	8	Negative	None	Negative	Negative	0	Negative	Negative	Negative	Negative	Seropositive	0.374	Negative	0.919	Still in high school	Regular income	Rural	Tile or metal	Follicular	Eligible
2015-19266	630750	CXCL10	1	50.56706214445	In	2015-06-11	3	18.9	Pre	Pre	NA	8	Negative	None	Negative	Negative	0	Negative	Negative	Negative	Negative	Seropositive	0.374	Negative	0.919	Still in high school	Regular income	Rural	Tile or metal	Follicular	Eligible
2015-19266	630750	CXCL9	10	15.340072659710252	In	2015-06-11	3	18.9	Pre	Pre	NA	8	Negative	None	Negative	Negative	0	Negative	Negative	Negative	Negative	Seropositive	0.374	Negative	0.919	Still in high school	Regular income	Rural	Tile or metal	Follicular	Eligible
2015-19266	630750	CCL3	1	8.762407377578636	In	2015-06-11	3	18.9	Pre	Pre	NA	8	Negative	None	Negative	Negative	0	Negative	Negative	Negative	Negative	Seropositive	0.374	Negative	0.919	Still in high school	Regular income	Rural	Tile or metal	Follicular	Eligible
2015-19266	630750	CCL4	1	0.75	Below	2015-06-11	3	18.9	Pre	Pre	NA	8	Negative	None	Negative	Negative	0	Negative	Negative	Negative	Negative	Seropositive	0.374	Negative	0.919	Still in high school	Regular income	Rural	Tile or metal	Follicular	Eligible
2015-19266	630750	CCL20	1	23.30890259743265	In	2015-06-11	3	18.9	Pre	Pre	NA	8	Negative	None	Negative	Negative	0	Negative	Negative	Negative	Negative	Seropositive	0.374	Negative	0.919	Still in high school	Regular income	Rural	Tile or metal	Follicular	Eligible
2015-19266	630750	CCL5	10	5.304002406188265	In	2015-06-11	3	18.9	Pre	Pre	NA	8	Negative	None	Negative	Negative	0	Negative	Negative	Negative	Negative	Seropositive	0.374	Negative	0.919	Still in high school	Regular income	Rural	Tile or metal	Follicular	Eligible
2015-19266	630750	TNF	1	0.255	Below	2015-06-11	3	18.9	Pre	Pre	NA	8	Negative	None	Negative	Negative	0	Negative	Negative	Negative	Negative	Seropositive	0.374	Negative	0.919	Still in high school	Regular income	Rural	Tile or metal	Follicular	Eligible
2015-19306	630079	IFN-a2a	1	2	Below	2015-06-16	9	18.6	Pre	Pre	NA	9	Negative	None	Negative	Negative	0	Negative	Negative	Negative	Negative	Negative	0.77	Negative	0.232	Still in high school	No regular income	Urban	Tile or metal	Follicular	Eligible
2015-19306	630079	IFNg	1	0.85	Below	2015-06-16	9	18.6	Pre	Pre	NA	9	Negative	None	Negative	Negative	0	Negative	Negative	Negative	Negative	Negative	0.77	Negative	0.232	Still in high school	No regular income	Urban	Tile or metal	Follicular	Eligible
2015-19306	630079	IL-10	1	0.07	Below	2015-06-16	9	18.6	Pre	Pre	NA	9	Negative	None	Negative	Negative	0	Negative	Negative	Negative	Negative	Negative	0.77	Negative	0.232	Still in high school	No regular income	Urban	Tile or metal	Follicular	Eligible
2015-19306	630079	IL-12p70	1	0.345	Below	2015-06-16	9	18.6	Pre	Pre	NA	9	Negative	None	Negative	Negative	0	Negative	Negative	Negative	Negative	Negative	0.77	Negative	0.232	Still in high school	No regular income	Urban	Tile or metal	Follicular	Eligible
2015-19306	630079	IL-17A	1	1.3	Below	2015-06-16	9	18.6	Pre	Pre	NA	9	Negative	None	Negative	Negative	0	Negative	Negative	Negative	Negative	Negative	0.77	Negative	0.232	Still in high school	No regular income	Urban	Tile or metal	Follicular	Eligible
2015-19306	630079	IL-18	1	38.7190734852306	In	2015-06-16	9	18.6	Pre	Pre	NA	9	Negative	None	Negative	Negative	0	Negative	Negative	Negative	Negative	Negative	0.77	Negative	0.232	Still in high school	No regular income	Urban	Tile or metal	Follicular	Eligible
2015-19306	630079	IL-1a	1	19.7503576786198	In	2015-06-16	9	18.6	Pre	Pre	NA	9	Negative	None	Negative	Negative	0	Negative	Negative	Negative	Negative	Negative	0.77	Negative	0.232	Still in high school	No regular income	Urban	Tile or metal	Follicular	Eligible
2015-19306	630079	IL-1b	1	13.790350377980399	In	2015-06-16	9	18.6	Pre	Pre	NA	9	Negative	None	Negative	Negative	0	Negative	Negative	Negative	Negative	Negative	0.77	Negative	0.232	Still in high school	No regular income	Urban	Tile or metal	Follicular	Eligible
2015-19306	630079	IL-2	1	2.1308340747319203	In	2015-06-16	9	18.6	Pre	Pre	NA	9	Negative	None	Negative	Negative	0	Negative	Negative	Negative	Negative	Negative	0.77	Negative	0.232	Still in high school	No regular income	Urban	Tile or metal	Follicular	Eligible
2015-19306	630079	IL-6	1	2.59858881106397	In	2015-06-16	9	18.6	Pre	Pre	NA	9	Negative	None	Negative	Negative	0	Negative	Negative	Negative	Negative	Negative	0.77	Negative	0.232	Still in high school	No regular income	Urban	Tile or metal	Follicular	Eligible
2015-19306	630079	IL-7	1	0.75	Below	2015-06-16	9	18.6	Pre	Pre	NA	9	Negative	None	Negative	Negative	0	Negative	Negative	Negative	Negative	Negative	0.77	Negative	0.232	Still in high school	No regular income	Urban	Tile or metal	Follicular	Eligible
2015-19306	630079	CXCL8	1	928.27034254423	In	2015-06-16	9	18.6	Pre	Pre	NA	9	Negative	None	Negative	Negative	0	Negative	Negative	Negative	Negative	Negative	0.77	Negative	0.232	Still in high school	No regular income	Urban	Tile or metal	Follicular	Eligible
2015-19306	630079	IL-1RA	100	78635.5261029925	In	2015-06-16	9	18.6	Pre	Pre	NA	9	Negative	None	Negative	Negative	0	Negative	Negative	Negative	Negative	Negative	0.77	Negative	0.232	Still in high school	No regular income	Urban	Tile or metal	Follicular	Eligible
2015-19306	630079	CXCL10	1	110.2013301329255	In	2015-06-16	9	18.6	Pre	Pre	NA	9	Negative	None	Negative	Negative	0	Negative	Negative	Negative	Negative	Negative	0.77	Negative	0.232	Still in high school	No regular income	Urban	Tile or metal	Follicular	Eligible
2015-19306	630079	CXCL9	10	82.20267255018476	In	2015-06-16	9	18.6	Pre	Pre	NA	9	Negative	None	Negative	Negative	0	Negative	Negative	Negative	Negative	Negative	0.77	Negative	0.232	Still in high school	No regular income	Urban	Tile or metal	Follicular	Eligible
2015-19306	630079	CCL3	1	3.85	Below	2015-06-16	9	18.6	Pre	Pre	NA	9	Negative	None	Negative	Negative	0	Negative	Negative	Negative	Negative	Negative	0.77	Negative	0.232	Still in high school	No regular income	Urban	Tile or metal	Follicular	Eligible
2015-19306	630079	CCL4	1	0.75	Below	2015-06-16	9	18.6	Pre	Pre	NA	9	Negative	None	Negative	Negative	0	Negative	Negative	Negative	Negative	Negative	0.77	Negative	0.232	Still in high school	No regular income	Urban	Tile or metal	Follicular	Eligible
2015-19306	630079	CCL20	1	28.1997431783026	In	2015-06-16	9	18.6	Pre	Pre	NA	9	Negative	None	Negative	Negative	0	Negative	Negative	Negative	Negative	Negative	0.77	Negative	0.232	Still in high school	No regular income	Urban	Tile or metal	Follicular	Eligible
2015-19306	630079	CCL5	10	37.61510506613825	In	2015-06-16	9	18.6	Pre	Pre	NA	9	Negative	None	Negative	Negative	0	Negative	Negative	Negative	Negative	Negative	0.77	Negative	0.232	Still in high school	No regular income	Urban	Tile or metal	Follicular	Eligible
2015-19306	630079	TNF	1	1.70650647629412	In	2015-06-16	9	18.6	Pre	Pre	NA	9	Negative	None	Negative	Negative	0	Negative	Negative	Negative	Negative	Negative	0.77	Negative	0.232	Still in high school	No regular income	Urban	Tile or metal	Follicular	Eligible
2015-19310	630529	IFN-a2a	1	2	Below	2015-06-17	6	17.8	Post	Pre	180	11	Negative	None	Negative	Negative	0	Negative	Negative	Negative	Negative	Seropositive	0.536	Negative	0.09	Still in high school	Regular income	Urban	Tile or metal	Follicular	Eligible
2015-19310	630529	IFNg	1	0.85	Below	2015-06-17	6	17.8	Post	Pre	180	11	Negative	None	Negative	Negative	0	Negative	Negative	Negative	Negative	Seropositive	0.536	Negative	0.09	Still in high school	Regular income	Urban	Tile or metal	Follicular	Eligible
2015-19310	630529	IL-10	1	0.07	Below	2015-06-17	6	17.8	Post	Pre	180	11	Negative	None	Negative	Negative	0	Negative	Negative	Negative	Negative	Seropositive	0.536	Negative	0.09	Still in high school	Regular income	Urban	Tile or metal	Follicular	Eligible
2015-19310	630529	IL-12p70	1	0.345	Below	2015-06-17	6	17.8	Post	Pre	180	11	Negative	None	Negative	Negative	0	Negative	Negative	Negative	Negative	Seropositive	0.536	Negative	0.09	Still in high school	Regular income	Urban	Tile or metal	Follicular	Eligible
2015-19310	630529	IL-17A	1	6.958877306582041	In	2015-06-17	6	17.8	Post	Pre	180	11	Negative	None	Negative	Negative	0	Negative	Negative	Negative	Negative	Seropositive	0.536	Negative	0.09	Still in high school	Regular income	Urban	Tile or metal	Follicular	Eligible
2015-19310	630529	IL-18	1	2412.7877825896303	In	2015-06-17	6	17.8	Post	Pre	180	11	Negative	None	Negative	Negative	0	Negative	Negative	Negative	Negative	Seropositive	0.536	Negative	0.09	Still in high school	Regular income	Urban	Tile or metal	Follicular	Eligible
2015-19310	630529	IL-1a	1	266.9587193198025	In	2015-06-17	6	17.8	Post	Pre	180	11	Negative	None	Negative	Negative	0	Negative	Negative	Negative	Negative	Seropositive	0.536	Negative	0.09	Still in high school	Regular income	Urban	Tile or metal	Follicular	Eligible
2015-19310	630529	IL-1b	1	1.7800482302744198	In	2015-06-17	6	17.8	Post	Pre	180	11	Negative	None	Negative	Negative	0	Negative	Negative	Negative	Negative	Seropositive	0.536	Negative	0.09	Still in high school	Regular income	Urban	Tile or metal	Follicular	Eligible
2015-19310	630529	IL-2	1	1.37998573784272	In	2015-06-17	6	17.8	Post	Pre	180	11	Negative	None	Negative	Negative	0	Negative	Negative	Negative	Negative	Seropositive	0.536	Negative	0.09	Still in high school	Regular income	Urban	Tile or metal	Follicular	Eligible
2015-19310	630529	IL-6	1	0.260412790644364	In	2015-06-17	6	17.8	Post	Pre	180	11	Negative	None	Negative	Negative	0	Negative	Negative	Negative	Negative	Seropositive	0.536	Negative	0.09	Still in high school	Regular income	Urban	Tile or metal	Follicular	Eligible
2015-19310	630529	IL-7	1	2.4132793447147503	In	2015-06-17	6	17.8	Post	Pre	180	11	Negative	None	Negative	Negative	0	Negative	Negative	Negative	Negative	Seropositive	0.536	Negative	0.09	Still in high school	Regular income	Urban	Tile or metal	Follicular	Eligible
2015-19310	630529	CXCL8	1	257.7404426860785	In	2015-06-17	6	17.8	Post	Pre	180	11	Negative	None	Negative	Negative	0	Negative	Negative	Negative	Negative	Seropositive	0.536	Negative	0.09	Still in high school	Regular income	Urban	Tile or metal	Follicular	Eligible
2015-19310	630529	IL-1RA	100	133196.670270508	In	2015-06-17	6	17.8	Post	Pre	180	11	Negative	None	Negative	Negative	0	Negative	Negative	Negative	Negative	Seropositive	0.536	Negative	0.09	Still in high school	Regular income	Urban	Tile or metal	Follicular	Eligible
2015-19310	630529	CXCL10	1	50.217190872860996	In	2015-06-17	6	17.8	Post	Pre	180	11	Negative	None	Negative	Negative	0	Negative	Negative	Negative	Negative	Seropositive	0.536	Negative	0.09	Still in high school	Regular income	Urban	Tile or metal	Follicular	Eligible
2015-19310	630529	CXCL9	10	65.37847890342965	In	2015-06-17	6	17.8	Post	Pre	180	11	Negative	None	Negative	Negative	0	Negative	Negative	Negative	Negative	Seropositive	0.536	Negative	0.09	Still in high school	Regular income	Urban	Tile or metal	Follicular	Eligible
2015-19310	630529	CCL3	1	56.49586245764815	In	2015-06-17	6	17.8	Post	Pre	180	11	Negative	None	Negative	Negative	0	Negative	Negative	Negative	Negative	Seropositive	0.536	Negative	0.09	Still in high school	Regular income	Urban	Tile or metal	Follicular	Eligible
2015-19310	630529	CCL4	1	9.52770529710803	In	2015-06-17	6	17.8	Post	Pre	180	11	Negative	None	Negative	Negative	0	Negative	Negative	Negative	Negative	Seropositive	0.536	Negative	0.09	Still in high school	Regular income	Urban	Tile or metal	Follicular	Eligible
2015-19310	630529	CCL20	1	9.1168556863384	In	2015-06-17	6	17.8	Post	Pre	180	11	Negative	None	Negative	Negative	0	Negative	Negative	Negative	Negative	Seropositive	0.536	Negative	0.09	Still in high school	Regular income	Urban	Tile or metal	Follicular	Eligible
2015-19310	630529	CCL5	10	88.658757033332	In	2015-06-17	6	17.8	Post	Pre	180	11	Negative	None	Negative	Negative	0	Negative	Negative	Negative	Negative	Seropositive	0.536	Negative	0.09	Still in high school	Regular income	Urban	Tile or metal	Follicular	Eligible
2015-19310	630529	TNF	1	0.255	Below	2015-06-17	6	17.8	Post	Pre	180	11	Negative	None	Negative	Negative	0	Negative	Negative	Negative	Negative	Seropositive	0.536	Negative	0.09	Still in high school	Regular income	Urban	Tile or metal	Follicular	Eligible
2015-19326	630486	IFN-a2a	1	2	Below	2015-06-18	6	16.7	Pre	Pre	-983	6	Negative	None	Negative	Negative	0	Negative	Negative	Negative	Negative	Seropositive	0.87	Negative	0.068	Still in high school	Regular income	Urban	Tile or metal	Follicular	Eligible
2015-19326	630486	IFNg	1	0.85	Below	2015-06-18	6	16.7	Pre	Pre	-983	6	Negative	None	Negative	Negative	0	Negative	Negative	Negative	Negative	Seropositive	0.87	Negative	0.068	Still in high school	Regular income	Urban	Tile or metal	Follicular	Eligible
2015-19326	630486	IL-10	1	0.07	Below	2015-06-18	6	16.7	Pre	Pre	-983	6	Negative	None	Negative	Negative	0	Negative	Negative	Negative	Negative	Seropositive	0.87	Negative	0.068	Still in high school	Regular income	Urban	Tile or metal	Follicular	Eligible
2015-19326	630486	IL-12p70	1	0.345	Below	2015-06-18	6	16.7	Pre	Pre	-983	6	Negative	None	Negative	Negative	0	Negative	Negative	Negative	Negative	Seropositive	0.87	Negative	0.068	Still in high school	Regular income	Urban	Tile or metal	Follicular	Eligible
2015-19326	630486	IL-17A	1	4.1810084233314555	In	2015-06-18	6	16.7	Pre	Pre	-983	6	Negative	None	Negative	Negative	0	Negative	Negative	Negative	Negative	Seropositive	0.87	Negative	0.068	Still in high school	Regular income	Urban	Tile or metal	Follicular	Eligible
2015-19326	630486	IL-18	1	765.4250807682985	In	2015-06-18	6	16.7	Pre	Pre	-983	6	Negative	None	Negative	Negative	0	Negative	Negative	Negative	Negative	Seropositive	0.87	Negative	0.068	Still in high school	Regular income	Urban	Tile or metal	Follicular	Eligible
2015-19326	630486	IL-1a	1	87.405593325112	In	2015-06-18	6	16.7	Pre	Pre	-983	6	Negative	None	Negative	Negative	0	Negative	Negative	Negative	Negative	Seropositive	0.87	Negative	0.068	Still in high school	Regular income	Urban	Tile or metal	Follicular	Eligible
2015-19326	630486	IL-1b	1	5.025543821449929	In	2015-06-18	6	16.7	Pre	Pre	-983	6	Negative	None	Negative	Negative	0	Negative	Negative	Negative	Negative	Seropositive	0.87	Negative	0.068	Still in high school	Regular income	Urban	Tile or metal	Follicular	Eligible
2015-19326	630486	IL-2	1	4.939505943855185	In	2015-06-18	6	16.7	Pre	Pre	-983	6	Negative	None	Negative	Negative	0	Negative	Negative	Negative	Negative	Seropositive	0.87	Negative	0.068	Still in high school	Regular income	Urban	Tile or metal	Follicular	Eligible
2015-19326	630486	IL-6	1	13.2322292965888	In	2015-06-18	6	16.7	Pre	Pre	-983	6	Negative	None	Negative	Negative	0	Negative	Negative	Negative	Negative	Seropositive	0.87	Negative	0.068	Still in high school	Regular income	Urban	Tile or metal	Follicular	Eligible
2015-19326	630486	IL-7	1	4.42496175517406	In	2015-06-18	6	16.7	Pre	Pre	-983	6	Negative	None	Negative	Negative	0	Negative	Negative	Negative	Negative	Seropositive	0.87	Negative	0.068	Still in high school	Regular income	Urban	Tile or metal	Follicular	Eligible
2015-19326	630486	CXCL8	1	1285.492244341005	In	2015-06-18	6	16.7	Pre	Pre	-983	6	Negative	None	Negative	Negative	0	Negative	Negative	Negative	Negative	Seropositive	0.87	Negative	0.068	Still in high school	Regular income	Urban	Tile or metal	Follicular	Eligible
2015-19326	630486	IL-1RA	100	44199.9836710232	In	2015-06-18	6	16.7	Pre	Pre	-983	6	Negative	None	Negative	Negative	0	Negative	Negative	Negative	Negative	Seropositive	0.87	Negative	0.068	Still in high school	Regular income	Urban	Tile or metal	Follicular	Eligible
2015-19326	630486	CXCL10	1	224.62686286573	In	2015-06-18	6	16.7	Pre	Pre	-983	6	Negative	None	Negative	Negative	0	Negative	Negative	Negative	Negative	Seropositive	0.87	Negative	0.068	Still in high school	Regular income	Urban	Tile or metal	Follicular	Eligible
2015-19326	630486	CXCL9	10	61.95147924567995	In	2015-06-18	6	16.7	Pre	Pre	-983	6	Negative	None	Negative	Negative	0	Negative	Negative	Negative	Negative	Seropositive	0.87	Negative	0.068	Still in high school	Regular income	Urban	Tile or metal	Follicular	Eligible
2015-19326	630486	CCL3	1	42.302454709648345	In	2015-06-18	6	16.7	Pre	Pre	-983	6	Negative	None	Negative	Negative	0	Negative	Negative	Negative	Negative	Seropositive	0.87	Negative	0.068	Still in high school	Regular income	Urban	Tile or metal	Follicular	Eligible
2015-19326	630486	CCL4	1	11.71394508293725	In	2015-06-18	6	16.7	Pre	Pre	-983	6	Negative	None	Negative	Negative	0	Negative	Negative	Negative	Negative	Seropositive	0.87	Negative	0.068	Still in high school	Regular income	Urban	Tile or metal	Follicular	Eligible
2015-19326	630486	CCL20	1	309.69230661654	In	2015-06-18	6	16.7	Pre	Pre	-983	6	Negative	None	Negative	Negative	0	Negative	Negative	Negative	Negative	Seropositive	0.87	Negative	0.068	Still in high school	Regular income	Urban	Tile or metal	Follicular	Eligible
2015-19326	630486	CCL5	10	33.933273059307794	In	2015-06-18	6	16.7	Pre	Pre	-983	6	Negative	None	Negative	Negative	0	Negative	Negative	Negative	Negative	Seropositive	0.87	Negative	0.068	Still in high school	Regular income	Urban	Tile or metal	Follicular	Eligible
2015-19326	630486	TNF	1	2.41379610703516	In	2015-06-18	6	16.7	Pre	Pre	-983	6	Negative	None	Negative	Negative	0	Negative	Negative	Negative	Negative	Seropositive	0.87	Negative	0.068	Still in high school	Regular income	Urban	Tile or metal	Follicular	Eligible
2015-19330	630792	IFN-a2a	1	2	Below	2015-06-18	3	19.4	Pre	Pre	NA	206	Negative	None	Negative	Intermediate	4	Negative	Negative	Negative	Negative	Seropositive	0.036	Negative	0.055	Still in high school	No regular income	Urban	Tile or metal	Other	Eligible
2015-19330	630792	IFNg	1	0.85	Below	2015-06-18	3	19.4	Pre	Pre	NA	206	Negative	None	Negative	Intermediate	4	Negative	Negative	Negative	Negative	Seropositive	0.036	Negative	0.055	Still in high school	No regular income	Urban	Tile or metal	Other	Eligible
2015-19330	630792	IL-10	1	0.4505414285382165	In	2015-06-18	3	19.4	Pre	Pre	NA	206	Negative	None	Negative	Intermediate	4	Negative	Negative	Negative	Negative	Seropositive	0.036	Negative	0.055	Still in high school	No regular income	Urban	Tile or metal	Other	Eligible
2015-19330	630792	IL-12p70	1	0.345	Below	2015-06-18	3	19.4	Pre	Pre	NA	206	Negative	None	Negative	Intermediate	4	Negative	Negative	Negative	Negative	Seropositive	0.036	Negative	0.055	Still in high school	No regular income	Urban	Tile or metal	Other	Eligible
2015-19330	630792	IL-17A	1	1.3	Below	2015-06-18	3	19.4	Pre	Pre	NA	206	Negative	None	Negative	Intermediate	4	Negative	Negative	Negative	Negative	Seropositive	0.036	Negative	0.055	Still in high school	No regular income	Urban	Tile or metal	Other	Eligible
2015-19330	630792	IL-18	1	38.5647744472688	In	2015-06-18	3	19.4	Pre	Pre	NA	206	Negative	None	Negative	Intermediate	4	Negative	Negative	Negative	Negative	Seropositive	0.036	Negative	0.055	Still in high school	No regular income	Urban	Tile or metal	Other	Eligible
2015-19330	630792	IL-1a	1	21.61891652443655	In	2015-06-18	3	19.4	Pre	Pre	NA	206	Negative	None	Negative	Intermediate	4	Negative	Negative	Negative	Negative	Seropositive	0.036	Negative	0.055	Still in high school	No regular income	Urban	Tile or metal	Other	Eligible
2015-19330	630792	IL-1b	1	0.9239414822385075	In	2015-06-18	3	19.4	Pre	Pre	NA	206	Negative	None	Negative	Intermediate	4	Negative	Negative	Negative	Negative	Seropositive	0.036	Negative	0.055	Still in high school	No regular income	Urban	Tile or metal	Other	Eligible
2015-19330	630792	IL-2	1	0.35	Below	2015-06-18	3	19.4	Pre	Pre	NA	206	Negative	None	Negative	Intermediate	4	Negative	Negative	Negative	Negative	Seropositive	0.036	Negative	0.055	Still in high school	No regular income	Urban	Tile or metal	Other	Eligible
2015-19330	630792	IL-6	1	1.680956225154395	In	2015-06-18	3	19.4	Pre	Pre	NA	206	Negative	None	Negative	Intermediate	4	Negative	Negative	Negative	Negative	Seropositive	0.036	Negative	0.055	Still in high school	No regular income	Urban	Tile or metal	Other	Eligible
2015-19330	630792	IL-7	1	0.75	Below	2015-06-18	3	19.4	Pre	Pre	NA	206	Negative	None	Negative	Intermediate	4	Negative	Negative	Negative	Negative	Seropositive	0.036	Negative	0.055	Still in high school	No regular income	Urban	Tile or metal	Other	Eligible
2015-19330	630792	CXCL8	1	190.9091323308925	In	2015-06-18	3	19.4	Pre	Pre	NA	206	Negative	None	Negative	Intermediate	4	Negative	Negative	Negative	Negative	Seropositive	0.036	Negative	0.055	Still in high school	No regular income	Urban	Tile or metal	Other	Eligible
2015-19330	630792	IL-1RA	100	8870.280743439262	In	2015-06-18	3	19.4	Pre	Pre	NA	206	Negative	None	Negative	Intermediate	4	Negative	Negative	Negative	Negative	Seropositive	0.036	Negative	0.055	Still in high school	No regular income	Urban	Tile or metal	Other	Eligible
2015-19330	630792	CXCL10	1	37.3807953340917	In	2015-06-18	3	19.4	Pre	Pre	NA	206	Negative	None	Negative	Intermediate	4	Negative	Negative	Negative	Negative	Seropositive	0.036	Negative	0.055	Still in high school	No regular income	Urban	Tile or metal	Other	Eligible
2015-19330	630792	CXCL9	10	5.824686516625571	In	2015-06-18	3	19.4	Pre	Pre	NA	206	Negative	None	Negative	Intermediate	4	Negative	Negative	Negative	Negative	Seropositive	0.036	Negative	0.055	Still in high school	No regular income	Urban	Tile or metal	Other	Eligible
2015-19330	630792	CCL3	1	40.1393216539988	In	2015-06-18	3	19.4	Pre	Pre	NA	206	Negative	None	Negative	Intermediate	4	Negative	Negative	Negative	Negative	Seropositive	0.036	Negative	0.055	Still in high school	No regular income	Urban	Tile or metal	Other	Eligible
2015-19330	630792	CCL4	1	35.2547712065154	In	2015-06-18	3	19.4	Pre	Pre	NA	206	Negative	None	Negative	Intermediate	4	Negative	Negative	Negative	Negative	Seropositive	0.036	Negative	0.055	Still in high school	No regular income	Urban	Tile or metal	Other	Eligible
2015-19330	630792	CCL20	1	14.500337028778699	In	2015-06-18	3	19.4	Pre	Pre	NA	206	Negative	None	Negative	Intermediate	4	Negative	Negative	Negative	Negative	Seropositive	0.036	Negative	0.055	Still in high school	No regular income	Urban	Tile or metal	Other	Eligible
2015-19330	630792	CCL5	10	53.413340709660645	In	2015-06-18	3	19.4	Pre	Pre	NA	206	Negative	None	Negative	Intermediate	4	Negative	Negative	Negative	Negative	Seropositive	0.036	Negative	0.055	Still in high school	No regular income	Urban	Tile or metal	Other	Eligible
2015-19330	630792	TNF	1	11.287672875807651	In	2015-06-18	3	19.4	Pre	Pre	NA	206	Negative	None	Negative	Intermediate	4	Negative	Negative	Negative	Negative	Seropositive	0.036	Negative	0.055	Still in high school	No regular income	Urban	Tile or metal	Other	Eligible
2015-19334	630499	IFN-a2a	1	2	Below	2015-06-18	6	18.2	Pre	Pre	NA	9	Negative	None	Negative	Negative	0	Negative	Negative	Negative	Negative	Seropositive	1.031	Negative	0.025	Still in high school	Regular income	Urban	Not tile or metal	Follicular	Eligible
2015-19334	630499	IFNg	1	3.014877606024235	In	2015-06-18	6	18.2	Pre	Pre	NA	9	Negative	None	Negative	Negative	0	Negative	Negative	Negative	Negative	Seropositive	1.031	Negative	0.025	Still in high school	Regular income	Urban	Not tile or metal	Follicular	Eligible
2015-19334	630499	IL-10	1	0.142778528921491	In	2015-06-18	6	18.2	Pre	Pre	NA	9	Negative	None	Negative	Negative	0	Negative	Negative	Negative	Negative	Seropositive	1.031	Negative	0.025	Still in high school	Regular income	Urban	Not tile or metal	Follicular	Eligible
2015-19334	630499	IL-12p70	1	2.02752717942796	In	2015-06-18	6	18.2	Pre	Pre	NA	9	Negative	None	Negative	Negative	0	Negative	Negative	Negative	Negative	Seropositive	1.031	Negative	0.025	Still in high school	Regular income	Urban	Not tile or metal	Follicular	Eligible
2015-19334	630499	IL-17A	1	13.3619075117991	In	2015-06-18	6	18.2	Pre	Pre	NA	9	Negative	None	Negative	Negative	0	Negative	Negative	Negative	Negative	Seropositive	1.031	Negative	0.025	Still in high school	Regular income	Urban	Not tile or metal	Follicular	Eligible
2015-19334	630499	IL-18	1	1424.4631539709749	In	2015-06-18	6	18.2	Pre	Pre	NA	9	Negative	None	Negative	Negative	0	Negative	Negative	Negative	Negative	Seropositive	1.031	Negative	0.025	Still in high school	Regular income	Urban	Not tile or metal	Follicular	Eligible
2015-19334	630499	IL-1a	1	148.82072399611297	In	2015-06-18	6	18.2	Pre	Pre	NA	9	Negative	None	Negative	Negative	0	Negative	Negative	Negative	Negative	Seropositive	1.031	Negative	0.025	Still in high school	Regular income	Urban	Not tile or metal	Follicular	Eligible
2015-19334	630499	IL-1b	1	41.3555324205641	In	2015-06-18	6	18.2	Pre	Pre	NA	9	Negative	None	Negative	Negative	0	Negative	Negative	Negative	Negative	Seropositive	1.031	Negative	0.025	Still in high school	Regular income	Urban	Not tile or metal	Follicular	Eligible
2015-19334	630499	IL-2	1	10.5402659356837	In	2015-06-18	6	18.2	Pre	Pre	NA	9	Negative	None	Negative	Negative	0	Negative	Negative	Negative	Negative	Seropositive	1.031	Negative	0.025	Still in high school	Regular income	Urban	Not tile or metal	Follicular	Eligible
2015-19334	630499	IL-6	1	15.28418963917585	In	2015-06-18	6	18.2	Pre	Pre	NA	9	Negative	None	Negative	Negative	0	Negative	Negative	Negative	Negative	Seropositive	1.031	Negative	0.025	Still in high school	Regular income	Urban	Not tile or metal	Follicular	Eligible
2015-19334	630499	IL-7	1	4.05614887515363	In	2015-06-18	6	18.2	Pre	Pre	NA	9	Negative	None	Negative	Negative	0	Negative	Negative	Negative	Negative	Seropositive	1.031	Negative	0.025	Still in high school	Regular income	Urban	Not tile or metal	Follicular	Eligible
2015-19334	630499	CXCL8	1	3875.563865459335	Above	2015-06-18	6	18.2	Pre	Pre	NA	9	Negative	None	Negative	Negative	0	Negative	Negative	Negative	Negative	Seropositive	1.031	Negative	0.025	Still in high school	Regular income	Urban	Not tile or metal	Follicular	Eligible
2015-19334	630499	IL-1RA	100	50439.8358769678	In	2015-06-18	6	18.2	Pre	Pre	NA	9	Negative	None	Negative	Negative	0	Negative	Negative	Negative	Negative	Seropositive	1.031	Negative	0.025	Still in high school	Regular income	Urban	Not tile or metal	Follicular	Eligible
2015-19334	630499	CXCL10	1	642.3756599666494	In	2015-06-18	6	18.2	Pre	Pre	NA	9	Negative	None	Negative	Negative	0	Negative	Negative	Negative	Negative	Seropositive	1.031	Negative	0.025	Still in high school	Regular income	Urban	Not tile or metal	Follicular	Eligible
2015-19334	630499	CXCL9	10	63.9698502440954	In	2015-06-18	6	18.2	Pre	Pre	NA	9	Negative	None	Negative	Negative	0	Negative	Negative	Negative	Negative	Seropositive	1.031	Negative	0.025	Still in high school	Regular income	Urban	Not tile or metal	Follicular	Eligible
2015-19334	630499	CCL3	1	46.3114223434552	In	2015-06-18	6	18.2	Pre	Pre	NA	9	Negative	None	Negative	Negative	0	Negative	Negative	Negative	Negative	Seropositive	1.031	Negative	0.025	Still in high school	Regular income	Urban	Not tile or metal	Follicular	Eligible
2015-19334	630499	CCL4	1	43.99690374418855	In	2015-06-18	6	18.2	Pre	Pre	NA	9	Negative	None	Negative	Negative	0	Negative	Negative	Negative	Negative	Seropositive	1.031	Negative	0.025	Still in high school	Regular income	Urban	Not tile or metal	Follicular	Eligible
2015-19334	630499	CCL20	1	339.91948973523404	In	2015-06-18	6	18.2	Pre	Pre	NA	9	Negative	None	Negative	Negative	0	Negative	Negative	Negative	Negative	Seropositive	1.031	Negative	0.025	Still in high school	Regular income	Urban	Not tile or metal	Follicular	Eligible
2015-19334	630499	CCL5	10	16.55295747575665	In	2015-06-18	6	18.2	Pre	Pre	NA	9	Negative	None	Negative	Negative	0	Negative	Negative	Negative	Negative	Seropositive	1.031	Negative	0.025	Still in high school	Regular income	Urban	Not tile or metal	Follicular	Eligible
2015-19334	630499	TNF	1	8.610849372624536	In	2015-06-18	6	18.2	Pre	Pre	NA	9	Negative	None	Negative	Negative	0	Negative	Negative	Negative	Negative	Seropositive	1.031	Negative	0.025	Still in high school	Regular income	Urban	Not tile or metal	Follicular	Eligible
2015-19342	630776	IFN-a2a	1	2	Below	2015-06-18	3	16.9	Pre	Pre	NA	10	Negative	None	Negative	Negative	0	Negative	Negative	Negative	Negative	Seropositive	0.567	Negative	0.14	Still in high school	No regular income	Rural	Not tile or metal	Follicular	Eligible
2015-19342	630776	IFNg	1	3.57774828876868	In	2015-06-18	3	16.9	Pre	Pre	NA	10	Negative	None	Negative	Negative	0	Negative	Negative	Negative	Negative	Seropositive	0.567	Negative	0.14	Still in high school	No regular income	Rural	Not tile or metal	Follicular	Eligible
2015-19342	630776	IL-10	1	0.140903512393928	In	2015-06-18	3	16.9	Pre	Pre	NA	10	Negative	None	Negative	Negative	0	Negative	Negative	Negative	Negative	Seropositive	0.567	Negative	0.14	Still in high school	No regular income	Rural	Not tile or metal	Follicular	Eligible
2015-19342	630776	IL-12p70	1	0.5982301045673915	In	2015-06-18	3	16.9	Pre	Pre	NA	10	Negative	None	Negative	Negative	0	Negative	Negative	Negative	Negative	Seropositive	0.567	Negative	0.14	Still in high school	No regular income	Rural	Not tile or metal	Follicular	Eligible
2015-19342	630776	IL-17A	1	6.74603821405222	In	2015-06-18	3	16.9	Pre	Pre	NA	10	Negative	None	Negative	Negative	0	Negative	Negative	Negative	Negative	Seropositive	0.567	Negative	0.14	Still in high school	No regular income	Rural	Not tile or metal	Follicular	Eligible
2015-19342	630776	IL-18	1	3355.047025383155	In	2015-06-18	3	16.9	Pre	Pre	NA	10	Negative	None	Negative	Negative	0	Negative	Negative	Negative	Negative	Seropositive	0.567	Negative	0.14	Still in high school	No regular income	Rural	Not tile or metal	Follicular	Eligible
2015-19342	630776	IL-1a	1	80.59907000426965	In	2015-06-18	3	16.9	Pre	Pre	NA	10	Negative	None	Negative	Negative	0	Negative	Negative	Negative	Negative	Seropositive	0.567	Negative	0.14	Still in high school	No regular income	Rural	Not tile or metal	Follicular	Eligible
2015-19342	630776	IL-1b	1	3.85524548295251	In	2015-06-18	3	16.9	Pre	Pre	NA	10	Negative	None	Negative	Negative	0	Negative	Negative	Negative	Negative	Seropositive	0.567	Negative	0.14	Still in high school	No regular income	Rural	Not tile or metal	Follicular	Eligible
2015-19342	630776	IL-2	1	3.34347942003564	In	2015-06-18	3	16.9	Pre	Pre	NA	10	Negative	None	Negative	Negative	0	Negative	Negative	Negative	Negative	Seropositive	0.567	Negative	0.14	Still in high school	No regular income	Rural	Not tile or metal	Follicular	Eligible
2015-19342	630776	IL-6	1	2.69442499511084	In	2015-06-18	3	16.9	Pre	Pre	NA	10	Negative	None	Negative	Negative	0	Negative	Negative	Negative	Negative	Seropositive	0.567	Negative	0.14	Still in high school	No regular income	Rural	Not tile or metal	Follicular	Eligible
2015-19342	630776	IL-7	1	7.883963887752525	In	2015-06-18	3	16.9	Pre	Pre	NA	10	Negative	None	Negative	Negative	0	Negative	Negative	Negative	Negative	Seropositive	0.567	Negative	0.14	Still in high school	No regular income	Rural	Not tile or metal	Follicular	Eligible
2015-19342	630776	CXCL8	1	632.1137768469275	In	2015-06-18	3	16.9	Pre	Pre	NA	10	Negative	None	Negative	Negative	0	Negative	Negative	Negative	Negative	Seropositive	0.567	Negative	0.14	Still in high school	No regular income	Rural	Not tile or metal	Follicular	Eligible
2015-19342	630776	IL-1RA	100	159595.11089042452	In	2015-06-18	3	16.9	Pre	Pre	NA	10	Negative	None	Negative	Negative	0	Negative	Negative	Negative	Negative	Seropositive	0.567	Negative	0.14	Still in high school	No regular income	Rural	Not tile or metal	Follicular	Eligible
2015-19342	630776	CXCL10	1	226.679161266074	In	2015-06-18	3	16.9	Pre	Pre	NA	10	Negative	None	Negative	Negative	0	Negative	Negative	Negative	Negative	Seropositive	0.567	Negative	0.14	Still in high school	No regular income	Rural	Not tile or metal	Follicular	Eligible
2015-19342	630776	CXCL9	10	163.5842200333035	In	2015-06-18	3	16.9	Pre	Pre	NA	10	Negative	None	Negative	Negative	0	Negative	Negative	Negative	Negative	Seropositive	0.567	Negative	0.14	Still in high school	No regular income	Rural	Not tile or metal	Follicular	Eligible
2015-19342	630776	CCL3	1	50.18089564470425	In	2015-06-18	3	16.9	Pre	Pre	NA	10	Negative	None	Negative	Negative	0	Negative	Negative	Negative	Negative	Seropositive	0.567	Negative	0.14	Still in high school	No regular income	Rural	Not tile or metal	Follicular	Eligible
2015-19342	630776	CCL4	1	11.026862984272645	In	2015-06-18	3	16.9	Pre	Pre	NA	10	Negative	None	Negative	Negative	0	Negative	Negative	Negative	Negative	Seropositive	0.567	Negative	0.14	Still in high school	No regular income	Rural	Not tile or metal	Follicular	Eligible
2015-19342	630776	CCL20	1	116.92831160623649	In	2015-06-18	3	16.9	Pre	Pre	NA	10	Negative	None	Negative	Negative	0	Negative	Negative	Negative	Negative	Seropositive	0.567	Negative	0.14	Still in high school	No regular income	Rural	Not tile or metal	Follicular	Eligible
2015-19342	630776	CCL5	10	89.5954998231814	In	2015-06-18	3	16.9	Pre	Pre	NA	10	Negative	None	Negative	Negative	0	Negative	Negative	Negative	Negative	Seropositive	0.567	Negative	0.14	Still in high school	No regular income	Rural	Not tile or metal	Follicular	Eligible
2015-19342	630776	TNF	1	0.462417678196683	In	2015-06-18	3	16.9	Pre	Pre	NA	10	Negative	None	Negative	Negative	0	Negative	Negative	Negative	Negative	Seropositive	0.567	Negative	0.14	Still in high school	No regular income	Rural	Not tile or metal	Follicular	Eligible
2015-19346	630763	IFN-a2a	1	2	Below	2015-06-18	3	18.8	Post	Post	95	8	Negative	Condoms	Negative	Negative	0	Positive	Negative	Negative	Negative	Seropositive	0.151	Negative	0.455	Still in high school	No regular income	Rural	Tile or metal	Follicular	Eligible
2015-19346	630763	IFNg	1	0.85	Below	2015-06-18	3	18.8	Post	Post	95	8	Negative	Condoms	Negative	Negative	0	Positive	Negative	Negative	Negative	Seropositive	0.151	Negative	0.455	Still in high school	No regular income	Rural	Tile or metal	Follicular	Eligible
2015-19346	630763	IL-10	1	0.07	Below	2015-06-18	3	18.8	Post	Post	95	8	Negative	Condoms	Negative	Negative	0	Positive	Negative	Negative	Negative	Seropositive	0.151	Negative	0.455	Still in high school	No regular income	Rural	Tile or metal	Follicular	Eligible
2015-19346	630763	IL-12p70	1	0.345	Below	2015-06-18	3	18.8	Post	Post	95	8	Negative	Condoms	Negative	Negative	0	Positive	Negative	Negative	Negative	Seropositive	0.151	Negative	0.455	Still in high school	No regular income	Rural	Tile or metal	Follicular	Eligible
2015-19346	630763	IL-17A	1	1.3	Below	2015-06-18	3	18.8	Post	Post	95	8	Negative	Condoms	Negative	Negative	0	Positive	Negative	Negative	Negative	Seropositive	0.151	Negative	0.455	Still in high school	No regular income	Rural	Tile or metal	Follicular	Eligible
2015-19346	630763	IL-18	1	64.80637691019385	In	2015-06-18	3	18.8	Post	Post	95	8	Negative	Condoms	Negative	Negative	0	Positive	Negative	Negative	Negative	Seropositive	0.151	Negative	0.455	Still in high school	No regular income	Rural	Tile or metal	Follicular	Eligible
2015-19346	630763	IL-1a	1	17.5515929238865	In	2015-06-18	3	18.8	Post	Post	95	8	Negative	Condoms	Negative	Negative	0	Positive	Negative	Negative	Negative	Seropositive	0.151	Negative	0.455	Still in high school	No regular income	Rural	Tile or metal	Follicular	Eligible
2015-19346	630763	IL-1b	1	0.23790825078356898	In	2015-06-18	3	18.8	Post	Post	95	8	Negative	Condoms	Negative	Negative	0	Positive	Negative	Negative	Negative	Seropositive	0.151	Negative	0.455	Still in high school	No regular income	Rural	Tile or metal	Follicular	Eligible
2015-19346	630763	IL-2	1	0.35	Below	2015-06-18	3	18.8	Post	Post	95	8	Negative	Condoms	Negative	Negative	0	Positive	Negative	Negative	Negative	Seropositive	0.151	Negative	0.455	Still in high school	No regular income	Rural	Tile or metal	Follicular	Eligible
2015-19346	630763	IL-6	1	0.5225343079317205	In	2015-06-18	3	18.8	Post	Post	95	8	Negative	Condoms	Negative	Negative	0	Positive	Negative	Negative	Negative	Seropositive	0.151	Negative	0.455	Still in high school	No regular income	Rural	Tile or metal	Follicular	Eligible
2015-19346	630763	IL-7	1	0.75	Below	2015-06-18	3	18.8	Post	Post	95	8	Negative	Condoms	Negative	Negative	0	Positive	Negative	Negative	Negative	Seropositive	0.151	Negative	0.455	Still in high school	No regular income	Rural	Tile or metal	Follicular	Eligible
2015-19346	630763	CXCL8	1	27.0255674095059	In	2015-06-18	3	18.8	Post	Post	95	8	Negative	Condoms	Negative	Negative	0	Positive	Negative	Negative	Negative	Seropositive	0.151	Negative	0.455	Still in high school	No regular income	Rural	Tile or metal	Follicular	Eligible
2015-19346	630763	IL-1RA	100	9713.580334691074	In	2015-06-18	3	18.8	Post	Post	95	8	Negative	Condoms	Negative	Negative	0	Positive	Negative	Negative	Negative	Seropositive	0.151	Negative	0.455	Still in high school	No regular income	Rural	Tile or metal	Follicular	Eligible
2015-19346	630763	CXCL10	1	11.235642133811425	In	2015-06-18	3	18.8	Post	Post	95	8	Negative	Condoms	Negative	Negative	0	Positive	Negative	Negative	Negative	Seropositive	0.151	Negative	0.455	Still in high school	No regular income	Rural	Tile or metal	Follicular	Eligible
2015-19346	630763	CXCL9	10	4.148864650389795	In	2015-06-18	3	18.8	Post	Post	95	8	Negative	Condoms	Negative	Negative	0	Positive	Negative	Negative	Negative	Seropositive	0.151	Negative	0.455	Still in high school	No regular income	Rural	Tile or metal	Follicular	Eligible
2015-19346	630763	CCL3	1	3.85	Below	2015-06-18	3	18.8	Post	Post	95	8	Negative	Condoms	Negative	Negative	0	Positive	Negative	Negative	Negative	Seropositive	0.151	Negative	0.455	Still in high school	No regular income	Rural	Tile or metal	Follicular	Eligible
2015-19346	630763	CCL4	1	0.75	Below	2015-06-18	3	18.8	Post	Post	95	8	Negative	Condoms	Negative	Negative	0	Positive	Negative	Negative	Negative	Seropositive	0.151	Negative	0.455	Still in high school	No regular income	Rural	Tile or metal	Follicular	Eligible
2015-19346	630763	CCL20	1	6.972054023909295	In	2015-06-18	3	18.8	Post	Post	95	8	Negative	Condoms	Negative	Negative	0	Positive	Negative	Negative	Negative	Seropositive	0.151	Negative	0.455	Still in high school	No regular income	Rural	Tile or metal	Follicular	Eligible
2015-19346	630763	CCL5	10	5.385547847555595	In	2015-06-18	3	18.8	Post	Post	95	8	Negative	Condoms	Negative	Negative	0	Positive	Negative	Negative	Negative	Seropositive	0.151	Negative	0.455	Still in high school	No regular income	Rural	Tile or metal	Follicular	Eligible
2015-19346	630763	TNF	1	0.255	Below	2015-06-18	3	18.8	Post	Post	95	8	Negative	Condoms	Negative	Negative	0	Positive	Negative	Negative	Negative	Seropositive	0.151	Negative	0.455	Still in high school	No regular income	Rural	Tile or metal	Follicular	Eligible
2015-19414	630806	IFN-a2a	1	2	Below	2015-06-25	3	16.6	Pre	Pre	-372	7	Negative	None	Negative	Negative	0	Negative	Negative	Negative	Negative	Seropositive	0.658	Negative	0.458	Still in high school	Regular income	Rural	Tile or metal	Follicular	Eligible
2015-19414	630806	IFNg	1	0.85	Below	2015-06-25	3	16.6	Pre	Pre	-372	7	Negative	None	Negative	Negative	0	Negative	Negative	Negative	Negative	Seropositive	0.658	Negative	0.458	Still in high school	Regular income	Rural	Tile or metal	Follicular	Eligible
2015-19414	630806	IL-10	1	0.07	Below	2015-06-25	3	16.6	Pre	Pre	-372	7	Negative	None	Negative	Negative	0	Negative	Negative	Negative	Negative	Seropositive	0.658	Negative	0.458	Still in high school	Regular income	Rural	Tile or metal	Follicular	Eligible
2015-19414	630806	IL-12p70	1	0.345	Below	2015-06-25	3	16.6	Pre	Pre	-372	7	Negative	None	Negative	Negative	0	Negative	Negative	Negative	Negative	Seropositive	0.658	Negative	0.458	Still in high school	Regular income	Rural	Tile or metal	Follicular	Eligible
2015-19414	630806	IL-17A	1	1.3	Below	2015-06-25	3	16.6	Pre	Pre	-372	7	Negative	None	Negative	Negative	0	Negative	Negative	Negative	Negative	Seropositive	0.658	Negative	0.458	Still in high school	Regular income	Rural	Tile or metal	Follicular	Eligible
2015-19414	630806	IL-18	1	114.2030378801685	In	2015-06-25	3	16.6	Pre	Pre	-372	7	Negative	None	Negative	Negative	0	Negative	Negative	Negative	Negative	Seropositive	0.658	Negative	0.458	Still in high school	Regular income	Rural	Tile or metal	Follicular	Eligible
2015-19414	630806	IL-1a	1	146.4066343272055	In	2015-06-25	3	16.6	Pre	Pre	-372	7	Negative	None	Negative	Negative	0	Negative	Negative	Negative	Negative	Seropositive	0.658	Negative	0.458	Still in high school	Regular income	Rural	Tile or metal	Follicular	Eligible
2015-19414	630806	IL-1b	1	3.01026874243688	In	2015-06-25	3	16.6	Pre	Pre	-372	7	Negative	None	Negative	Negative	0	Negative	Negative	Negative	Negative	Seropositive	0.658	Negative	0.458	Still in high school	Regular income	Rural	Tile or metal	Follicular	Eligible
2015-19414	630806	IL-2	1	0.5340151139810555	In	2015-06-25	3	16.6	Pre	Pre	-372	7	Negative	None	Negative	Negative	0	Negative	Negative	Negative	Negative	Seropositive	0.658	Negative	0.458	Still in high school	Regular income	Rural	Tile or metal	Follicular	Eligible
2015-19414	630806	IL-6	1	12.5301554631207	In	2015-06-25	3	16.6	Pre	Pre	-372	7	Negative	None	Negative	Negative	0	Negative	Negative	Negative	Negative	Seropositive	0.658	Negative	0.458	Still in high school	Regular income	Rural	Tile or metal	Follicular	Eligible
2015-19414	630806	IL-7	1	1.27954145303036	In	2015-06-25	3	16.6	Pre	Pre	-372	7	Negative	None	Negative	Negative	0	Negative	Negative	Negative	Negative	Seropositive	0.658	Negative	0.458	Still in high school	Regular income	Rural	Tile or metal	Follicular	Eligible
2015-19414	630806	CXCL8	1	171.8214669021055	In	2015-06-25	3	16.6	Pre	Pre	-372	7	Negative	None	Negative	Negative	0	Negative	Negative	Negative	Negative	Seropositive	0.658	Negative	0.458	Still in high school	Regular income	Rural	Tile or metal	Follicular	Eligible
2015-19414	630806	IL-1RA	100	61057.3487103733	In	2015-06-25	3	16.6	Pre	Pre	-372	7	Negative	None	Negative	Negative	0	Negative	Negative	Negative	Negative	Seropositive	0.658	Negative	0.458	Still in high school	Regular income	Rural	Tile or metal	Follicular	Eligible
2015-19414	630806	CXCL10	1	232.692944506365	In	2015-06-25	3	16.6	Pre	Pre	-372	7	Negative	None	Negative	Negative	0	Negative	Negative	Negative	Negative	Seropositive	0.658	Negative	0.458	Still in high school	Regular income	Rural	Tile or metal	Follicular	Eligible
2015-19414	630806	CXCL9	10	47.6040567470631	In	2015-06-25	3	16.6	Pre	Pre	-372	7	Negative	None	Negative	Negative	0	Negative	Negative	Negative	Negative	Seropositive	0.658	Negative	0.458	Still in high school	Regular income	Rural	Tile or metal	Follicular	Eligible
2015-19414	630806	CCL3	1	14.13275908029945	In	2015-06-25	3	16.6	Pre	Pre	-372	7	Negative	None	Negative	Negative	0	Negative	Negative	Negative	Negative	Seropositive	0.658	Negative	0.458	Still in high school	Regular income	Rural	Tile or metal	Follicular	Eligible
2015-19414	630806	CCL4	1	6.226011332455345	In	2015-06-25	3	16.6	Pre	Pre	-372	7	Negative	None	Negative	Negative	0	Negative	Negative	Negative	Negative	Seropositive	0.658	Negative	0.458	Still in high school	Regular income	Rural	Tile or metal	Follicular	Eligible
2015-19414	630806	CCL20	1	134.9586841059385	In	2015-06-25	3	16.6	Pre	Pre	-372	7	Negative	None	Negative	Negative	0	Negative	Negative	Negative	Negative	Seropositive	0.658	Negative	0.458	Still in high school	Regular income	Rural	Tile or metal	Follicular	Eligible
2015-19414	630806	CCL5	10	14.1417542960727	In	2015-06-25	3	16.6	Pre	Pre	-372	7	Negative	None	Negative	Negative	0	Negative	Negative	Negative	Negative	Seropositive	0.658	Negative	0.458	Still in high school	Regular income	Rural	Tile or metal	Follicular	Eligible
2015-19414	630806	TNF	1	0.255	Below	2015-06-25	3	16.6	Pre	Pre	-372	7	Negative	None	Negative	Negative	0	Negative	Negative	Negative	Negative	Seropositive	0.658	Negative	0.458	Still in high school	Regular income	Rural	Tile or metal	Follicular	Eligible
2015-19422	630444	IFN-a2a	1	5.205278750395135	In	2015-06-26	6	18.2	Post	Post	192	10	Negative	None	Negative	Negative	0	Negative	Negative	Negative	Negative	Seropositive	0.528	Negative	8.99	Still in high school	No regular income	Rural	Tile or metal	Luteal	Eligible
2015-19422	630444	IFNg	1	32.86608750670695	In	2015-06-26	6	18.2	Post	Post	192	10	Negative	None	Negative	Negative	0	Negative	Negative	Negative	Negative	Seropositive	0.528	Negative	8.99	Still in high school	No regular income	Rural	Tile or metal	Luteal	Eligible
2015-19422	630444	IL-10	1	0.112552405014816	In	2015-06-26	6	18.2	Post	Post	192	10	Negative	None	Negative	Negative	0	Negative	Negative	Negative	Negative	Seropositive	0.528	Negative	8.99	Still in high school	No regular income	Rural	Tile or metal	Luteal	Eligible
2015-19422	630444	IL-12p70	1	0.5466672674854836	In	2015-06-26	6	18.2	Post	Post	192	10	Negative	None	Negative	Negative	0	Negative	Negative	Negative	Negative	Seropositive	0.528	Negative	8.99	Still in high school	No regular income	Rural	Tile or metal	Luteal	Eligible
2015-19422	630444	IL-17A	1	406.12537513253596	In	2015-06-26	6	18.2	Post	Post	192	10	Negative	None	Negative	Negative	0	Negative	Negative	Negative	Negative	Seropositive	0.528	Negative	8.99	Still in high school	No regular income	Rural	Tile or metal	Luteal	Eligible
2015-19422	630444	IL-18	1	2248.3363582338698	In	2015-06-26	6	18.2	Post	Post	192	10	Negative	None	Negative	Negative	0	Negative	Negative	Negative	Negative	Seropositive	0.528	Negative	8.99	Still in high school	No regular income	Rural	Tile or metal	Luteal	Eligible
2015-19422	630444	IL-1a	1	1337.57815703967	In	2015-06-26	6	18.2	Post	Post	192	10	Negative	None	Negative	Negative	0	Negative	Negative	Negative	Negative	Seropositive	0.528	Negative	8.99	Still in high school	No regular income	Rural	Tile or metal	Luteal	Eligible
2015-19422	630444	IL-1b	1	112.4227176738075	In	2015-06-26	6	18.2	Post	Post	192	10	Negative	None	Negative	Negative	0	Negative	Negative	Negative	Negative	Seropositive	0.528	Negative	8.99	Still in high school	No regular income	Rural	Tile or metal	Luteal	Eligible
2015-19422	630444	IL-2	1	7.807954579553915	In	2015-06-26	6	18.2	Post	Post	192	10	Negative	None	Negative	Negative	0	Negative	Negative	Negative	Negative	Seropositive	0.528	Negative	8.99	Still in high school	No regular income	Rural	Tile or metal	Luteal	Eligible
2015-19422	630444	IL-6	1	27.499204790559702	In	2015-06-26	6	18.2	Post	Post	192	10	Negative	None	Negative	Negative	0	Negative	Negative	Negative	Negative	Seropositive	0.528	Negative	8.99	Still in high school	No regular income	Rural	Tile or metal	Luteal	Eligible
2015-19422	630444	IL-7	1	3.52058408284931	In	2015-06-26	6	18.2	Post	Post	192	10	Negative	None	Negative	Negative	0	Negative	Negative	Negative	Negative	Seropositive	0.528	Negative	8.99	Still in high school	No regular income	Rural	Tile or metal	Luteal	Eligible
2015-19422	630444	CXCL8	1	2065.876195164145	In	2015-06-26	6	18.2	Post	Post	192	10	Negative	None	Negative	Negative	0	Negative	Negative	Negative	Negative	Seropositive	0.528	Negative	8.99	Still in high school	No regular income	Rural	Tile or metal	Luteal	Eligible
[truncated: 2,368 more rows]
