# Supplementary material for: Starting to have sexual intercourse is associated with increases in cervicovaginal immune mediators in young women: a prospective study and meta-analysis
Source: eLife. 2022 Oct 25;11:e78565. doi: 10.7554/eLife.78565 (PMC9596159; doi:10.7554/eLife.78565)
Supplement: Source code 1. — An R project which cleans the raw data, runs all of the models reported in the paper, and generates the figures and tables. [file elife-78565-code1.zip › ThikaPrePostSexManuscript/data/raw/2021-05-18_compiled_Thika_data_22Nov16_to_7Mar17.csv]

SpID	StudyId	SpYear	SpNum	PTID	ColDate	Site	LName	FName	mth_vs_txt	run_date	Plate Name	Sample	Assay	Well	Std. Deviation	Algorithm Parameter: Initial Bottom	Algorithm Parameter: Weighting	Algorithm Parameter: Calc. Bottom	Detection Limits: Top of Range Type	Detection Limits: Bottom of Range Type	Associated Blank	Fit Statistic: RSquared	Back Fit Curve	Blank Processing	Excluded	Detection Limits: Calc. High	Detection Limits: Calc. Low	Detection Limits: Bottom of Range Parameter	Detection Limits: Top of Range Parameter	Algorithm Parameter: Calc. Y Intercept	Algorithm Parameter: Calc. AsymmetryFactor	Algorithm Parameter: Calc. HillSlope	Algorithm Parameter: Calc. MidPoint	Algorithm Parameter: Calc. Top	Algorithm Parameter: Input Signal	Algorithm Parameter: Initial Y Intercept	Algorithm Parameter: Max Iteration	Algorithm Parameter: Initial AsymmetryFactor	Algorithm Parameter: Initial HillSlope	Algorithm Parameter: Initial MidPoint	Algorithm Parameter: Initial Top	Algorithm	Calc. Conc. Std. Deviation	Adj. Sig. Std. Deviation	Sample Description	Sample Group	Spot	Detection Range	Dilution
2015-18562	GHS	2015	18562	630574	1/29/2015	CVL	ENROLLMENT	BOX 3 H-3	0	7March17	7March17_3plex	2015-18562 1:10	IL1-RA	A11	25329.2720088833	421.65	1/y^2	533.063389600981	Standard Deviations	Standard Deviations	NA	0.999759027031376	Standards	NA	no	2499.99999999978	0.660232411359582	2.5	0	NA	NA	1.18610672869136	842801.850674484	655289640.07076	Signal	NA	500	NA	1	1356.56594191241	716440.47	FourPL	92.8881286697729	25329.2720088833	NA	Auto_Created_Unknown	1	In Detection Range	10
2015-18562	GHS	2015	18562	630574	1/29/2015	CVL	ENROLLMENT	BOX 3 H-3	0	7March17	7March17_3plex	2015-18562 1:10	MIG	A11	151.320851173921	89.55	1/y^2	100.337004291252	Standard Deviations	Standard Deviations	NA	0.999485718702379	Standards	NA	no	2500	0.0633726722690815	2.5	0	NA	NA	0.994501702090277	11431.5771082197	6329139.66344837	Signal	NA	500	NA	1	1134.3365618343	1135892.965	FourPL	0.262351940952704	151.320851173921	NA	Auto_Created_Unknown	2	In Detection Range	10
2015-18562	GHS	2015	18562	630574	1/29/2015	CVL	ENROLLMENT	BOX 3 H-3	0	7March17	7March17_3plex	2015-18562 1:100	RANTES	B12	19.7989898732233	280.8	1/y^2	325.357781976969	Standard Deviations	Standard Deviations	NA	0.999573245147286	Standards	NA	no	2500.00000000005	0.116272624576019	2.5	0	NA	NA	1.05059592724528	1096996.43650156	797355552.683264	Signal	NA	500	NA	1	1244.52211849988	1348969.635	FourPL	NA	19.7989898732233	NA	Auto_Created_Unknown	3	Below Detection Range	100
2015-18562	GHS	2015	18562	630574	1/29/2015	CVL	ENROLLMENT	BOX 3 H-3	0	7March17	7March17_3plex	2015-18562 1:10	IL1-RA	A12	25329.2720088833	421.65	1/y^2	533.063389600981	Standard Deviations	Standard Deviations	NA	0.999759027031376	Standards	NA	no	2499.99999999978	0.660232411359582	2.5	0	NA	NA	1.18610672869136	842801.850674484	655289640.07076	Signal	NA	500	NA	1	1356.56594191241	716440.47	FourPL	92.8881286697729	25329.2720088833	NA	Auto_Created_Unknown	1	In Detection Range	10
2015-18562	GHS	2015	18562	630574	1/29/2015	CVL	ENROLLMENT	BOX 3 H-3	0	7March17	7March17_3plex	2015-18562 1:100	IL1-RA	B12	593.262589415513	421.65	1/y^2	533.063389600981	Standard Deviations	Standard Deviations	NA	0.999759027031376	Standards	NA	no	2499.99999999978	0.660232411359582	2.5	0	NA	NA	1.18610672869136	842801.850674484	655289640.07076	Signal	NA	500	NA	1	1356.56594191241	716440.47	FourPL	3.34549137383169	593.262589415513	NA	Auto_Created_Unknown	1	In Detection Range	100
2015-18562	GHS	2015	18562	630574	1/29/2015	CVL	ENROLLMENT	BOX 3 H-3	0	7March17	7March17_3plex	2015-18562 1:100	MIG	B11	4.24264068711928	89.55	1/y^2	100.337004291252	Standard Deviations	Standard Deviations	NA	0.999485718702379	Standards	NA	no	2500	0.0633726722690815	2.5	0	NA	NA	0.994501702090277	11431.5771082197	6329139.66344837	Signal	NA	500	NA	1	1134.3365618343	1135892.965	FourPL	0.00725899613652923	4.24264068711928	NA	Auto_Created_Unknown	2	In Detection Range	100
2015-18562	GHS	2015	18562	630574	1/29/2015	CVL	ENROLLMENT	BOX 3 H-3	0	7March17	7March17_3plex	2015-18562 1:100	RANTES	B11	19.7989898732233	280.8	1/y^2	325.357781976969	Standard Deviations	Standard Deviations	NA	0.999573245147286	Standards	NA	no	2500.00000000005	0.116272624576019	2.5	0	NA	NA	1.05059592724528	1096996.43650156	797355552.683264	Signal	NA	500	NA	1	1244.52211849988	1348969.635	FourPL	NA	19.7989898732233	NA	Auto_Created_Unknown	3	Below Fit Curve Range	100
2015-18562	GHS	2015	18562	630574	1/29/2015	CVL	ENROLLMENT	BOX 3 H-3	0	7March17	7March17_3plex	2015-18562 1:10	RANTES	A11	185.261976670875	280.8	1/y^2	325.357781976969	Standard Deviations	Standard Deviations	NA	0.999573245147286	Standards	NA	no	2500.00000000005	0.116272624576019	2.5	0	NA	NA	1.05059592724528	1096996.43650156	797355552.683264	Signal	NA	500	NA	1	1244.52211849988	1348969.635	FourPL	0.501893702119643	185.261976670875	NA	Auto_Created_Unknown	3	In Detection Range	10
2015-18562	GHS	2015	18562	630574	1/29/2015	CVL	ENROLLMENT	BOX 3 H-3	0	7March17	7March17_3plex	2015-18562 1:10	RANTES	A12	185.261976670875	280.8	1/y^2	325.357781976969	Standard Deviations	Standard Deviations	NA	0.999573245147286	Standards	NA	no	2500.00000000005	0.116272624576019	2.5	0	NA	NA	1.05059592724528	1096996.43650156	797355552.683264	Signal	NA	500	NA	1	1244.52211849988	1348969.635	FourPL	0.501893702119643	185.261976670875	NA	Auto_Created_Unknown	3	In Detection Range	10
2015-18562	GHS	2015	18562	630574	1/29/2015	CVL	ENROLLMENT	BOX 3 H-3	0	7March17	7March17_3plex	2015-18562 1:100	MIG	B12	4.24264068711928	89.55	1/y^2	100.337004291252	Standard Deviations	Standard Deviations	NA	0.999485718702379	Standards	NA	no	2500	0.0633726722690815	2.5	0	NA	NA	0.994501702090277	11431.5771082197	6329139.66344837	Signal	NA	500	NA	1	1134.3365618343	1135892.965	FourPL	0.00725899613652923	4.24264068711928	NA	Auto_Created_Unknown	2	In Detection Range	100
2015-18562	GHS	2015	18562	630574	1/29/2015	CVL	ENROLLMENT	BOX 3 H-3	0	7March17	7March17_3plex	2015-18562 1:10	MIG	A12	151.320851173921	89.55	1/y^2	100.337004291252	Standard Deviations	Standard Deviations	NA	0.999485718702379	Standards	NA	no	2500	0.0633726722690815	2.5	0	NA	NA	0.994501702090277	11431.5771082197	6329139.66344837	Signal	NA	500	NA	1	1134.3365618343	1135892.965	FourPL	0.262351940952704	151.320851173921	NA	Auto_Created_Unknown	2	In Detection Range	10
2015-18562	GHS	2015	18562	630574	1/29/2015	CVL	ENROLLMENT	BOX 3 H-3	0	7March17	7March17_3plex	2015-18562 1:100	IL1-RA	B11	593.262589415513	421.65	1/y^2	533.063389600981	Standard Deviations	Standard Deviations	NA	0.999759027031376	Standards	NA	no	2499.99999999978	0.660232411359582	2.5	0	NA	NA	1.18610672869136	842801.850674484	655289640.07076	Signal	NA	500	NA	1	1356.56594191241	716440.47	FourPL	3.34549137383169	593.262589415513	NA	Auto_Created_Unknown	1	In Detection Range	100
2015-18574	GHS	2015	18574	630242	2/4/2015	CVL	MONTH 03	BOX 3 I-5	3	24Feb17	24Feb17_3plex	2015-18574 1:10	RANTES	E08	77.0746391493337	318.15	1/y^2	351.650060100378	Standard Deviations	Standard Deviations	NA	0.99997821390815	Standards	NA	no	2500.00000000011	0.365157150783716	2.5	0	NA	NA	1.06022244742045	1297958.23490233	826011477.610641	Signal	NA	500	NA	1	1284.79387691348	1127685.2	FourPL	0.235404811163951	77.0746391493337	NA	Auto_Created_Unknown	3	In Detection Range	10
2015-18574	GHS	2015	18574	630242	2/4/2015	CVL	MONTH 03	BOX 3 I-5	3	24Feb17	24Feb17_3plex	2015-18574 1:100	IL1-RA	F08	108888.787448479	359.1	1/y^2	398.517605016392	Standard Deviations	Standard Deviations	NA	0.999725573728723	Standards	NA	no	2499.99999999995	0.251892755990888	2.5	0	NA	NA	1.05214894485481	3150207.54238382	1099670137.71816	Signal	NA	500	NA	1	1303.80928536748	636092.95	FourPL	440.331050546452	108888.787448479	NA	Auto_Created_Unknown	1	In Detection Range	100
2015-18574	GHS	2015	18574	630242	2/4/2015	CVL	MONTH 03	BOX 3 I-5	3	24Feb17	24Feb17_3plex	2015-18574 1:10	IL1-RA	E08	24438.3174645883	359.1	1/y^2	398.517605016392	Standard Deviations	Standard Deviations	NA	0.999725573728723	Standards	NA	no	2499.99999999995	0.251892755990888	2.5	0	NA	NA	1.05214894485481	3150207.54238382	1099670137.71816	Signal	NA	500	NA	1	1303.80928536748	636092.95	FourPL	91.9332598276046	24438.3174645883	NA	Auto_Created_Unknown	1	Above Fit Curve Range	10
2015-18574	GHS	2015	18574	630242	2/4/2015	CVL	MONTH 03	BOX 3 I-5	3	24Feb17	24Feb17_3plex	2015-18574 1:100	IL1-RA	F07	108888.787448479	359.1	1/y^2	398.517605016392	Standard Deviations	Standard Deviations	NA	0.999725573728723	Standards	NA	no	2499.99999999995	0.251892755990888	2.5	0	NA	NA	1.05214894485481	3150207.54238382	1099670137.71816	Signal	NA	500	NA	1	1303.80928536748	636092.95	FourPL	440.331050546452	108888.787448479	NA	Auto_Created_Unknown	1	In Detection Range	100
2015-18574	GHS	2015	18574	630242	2/4/2015	CVL	MONTH 03	BOX 3 I-5	3	24Feb17	24Feb17_3plex	2015-18574 1:10	RANTES	E07	77.0746391493337	318.15	1/y^2	351.650060100378	Standard Deviations	Standard Deviations	NA	0.99997821390815	Standards	NA	no	2500.00000000011	0.365157150783716	2.5	0	NA	NA	1.06022244742045	1297958.23490233	826011477.610641	Signal	NA	500	NA	1	1284.79387691348	1127685.2	FourPL	0.235404811163951	77.0746391493337	NA	Auto_Created_Unknown	3	In Detection Range	10
2015-18574	GHS	2015	18574	630242	2/4/2015	CVL	MONTH 03	BOX 3 I-5	3	24Feb17	24Feb17_3plex	2015-18574 1:10	IL1-RA	E07	24438.3174645883	359.1	1/y^2	398.517605016392	Standard Deviations	Standard Deviations	NA	0.999725573728723	Standards	NA	no	2499.99999999995	0.251892755990888	2.5	0	NA	NA	1.05214894485481	3150207.54238382	1099670137.71816	Signal	NA	500	NA	1	1303.80928536748	636092.95	FourPL	91.9332598276046	24438.3174645883	NA	Auto_Created_Unknown	1	Above Fit Curve Range	10
2015-18574	GHS	2015	18574	630242	2/4/2015	CVL	MONTH 03	BOX 3 I-5	3	24Feb17	24Feb17_3plex	2015-18574 1:100	MIG	F07	56.5685424949238	109.8	1/y^2	118.688935850678	Standard Deviations	Standard Deviations	NA	0.999320495408958	Standards	NA	no	2500	0.465829939709251	2.5	0	NA	NA	1.03172039160411	7550.85854012832	2884023.2649634	Signal	NA	500	NA	1	1220.06358099167	720720.345	FourPL	0.188204180765857	56.5685424949238	NA	Auto_Created_Unknown	2	In Detection Range	100
2015-18574	GHS	2015	18574	630242	2/4/2015	CVL	MONTH 03	BOX 3 I-5	3	24Feb17	24Feb17_3plex	2015-18574 1:10	MIG	E07	105.358910396796	109.8	1/y^2	118.688935850678	Standard Deviations	Standard Deviations	NA	0.999320495408958	Standards	NA	no	2500	0.465829939709251	2.5	0	NA	NA	1.03172039160411	7550.85854012832	2884023.2649634	Signal	NA	500	NA	1	1220.06358099167	720720.345	FourPL	0.327727912998524	105.358910396796	NA	Auto_Created_Unknown	2	In Detection Range	10
2015-18574	GHS	2015	18574	630242	2/4/2015	CVL	MONTH 03	BOX 3 I-5	3	24Feb17	24Feb17_3plex	2015-18574 1:100	MIG	F08	56.5685424949238	109.8	1/y^2	118.688935850678	Standard Deviations	Standard Deviations	NA	0.999320495408958	Standards	NA	no	2500	0.465829939709251	2.5	0	NA	NA	1.03172039160411	7550.85854012832	2884023.2649634	Signal	NA	500	NA	1	1220.06358099167	720720.345	FourPL	0.188204180765857	56.5685424949238	NA	Auto_Created_Unknown	2	In Detection Range	100
2015-18574	GHS	2015	18574	630242	2/4/2015	CVL	MONTH 03	BOX 3 I-5	3	24Feb17	24Feb17_3plex	2015-18574 1:100	RANTES	F07	51.618795026618	318.15	1/y^2	351.650060100378	Standard Deviations	Standard Deviations	NA	0.99997821390815	Standards	NA	no	2500.00000000011	0.365157150783716	2.5	0	NA	NA	1.06022244742045	1297958.23490233	826011477.610641	Signal	NA	500	NA	1	1284.79387691348	1127685.2	FourPL	0.175188376165483	51.618795026618	NA	Auto_Created_Unknown	3	In Detection Range	100
2015-18574	GHS	2015	18574	630242	2/4/2015	CVL	MONTH 03	BOX 3 I-5	3	24Feb17	24Feb17_3plex	2015-18574 1:10	MIG	E08	105.358910396796	109.8	1/y^2	118.688935850678	Standard Deviations	Standard Deviations	NA	0.999320495408958	Standards	NA	no	2500	0.465829939709251	2.5	0	NA	NA	1.03172039160411	7550.85854012832	2884023.2649634	Signal	NA	500	NA	1	1220.06358099167	720720.345	FourPL	0.327727912998524	105.358910396796	NA	Auto_Created_Unknown	2	In Detection Range	10
2015-18574	GHS	2015	18574	630242	2/4/2015	CVL	MONTH 03	BOX 3 I-5	3	24Feb17	24Feb17_3plex	2015-18574 1:100	RANTES	F08	51.618795026618	318.15	1/y^2	351.650060100378	Standard Deviations	Standard Deviations	NA	0.99997821390815	Standards	NA	no	2500.00000000011	0.365157150783716	2.5	0	NA	NA	1.06022244742045	1297958.23490233	826011477.610641	Signal	NA	500	NA	1	1284.79387691348	1127685.2	FourPL	0.175188376165483	51.618795026618	NA	Auto_Created_Unknown	3	In Detection Range	100
2015-18586	GHS	2015	18586	630213	2/2/2015	CVL	MONTH 03	BOX 3 J-7	3	24Feb17	24Feb17_3plex	2015-18586 1:10	MIG	A07	7.07106781186548	109.8	1/y^2	118.688935850678	Standard Deviations	Standard Deviations	NA	0.999320495408958	Standards	NA	no	2500	0.465829939709251	2.5	0	NA	NA	1.03172039160411	7550.85854012832	2884023.2649634	Signal	NA	500	NA	1	1220.06358099167	720720.345	FourPL	0.0229547405445036	7.07106781186548	NA	Auto_Created_Unknown	2	In Detection Range	10
2015-18586	GHS	2015	18586	630213	2/2/2015	CVL	MONTH 03	BOX 3 J-7	3	24Feb17	24Feb17_3plex	2015-18586 1:100	IL1-RA	B07	26704.5946982912	359.1	1/y^2	398.517605016392	Standard Deviations	Standard Deviations	NA	0.999725573728723	Standards	NA	no	2499.99999999995	0.251892755990888	2.5	0	NA	NA	1.05214894485481	3150207.54238382	1099670137.71816	Signal	NA	500	NA	1	1303.80928536748	636092.95	FourPL	113.73299215448	26704.5946982912	NA	Auto_Created_Unknown	1	In Detection Range	100
2015-18586	GHS	2015	18586	630213	2/2/2015	CVL	MONTH 03	BOX 3 J-7	3	24Feb17	24Feb17_3plex	2015-18586 1:100	MIG	B08	8.48528137423857	109.8	1/y^2	118.688935850678	Standard Deviations	Standard Deviations	NA	0.999320495408958	Standards	NA	no	2500	0.465829939709251	2.5	0	NA	NA	1.03172039160411	7550.85854012832	2884023.2649634	Signal	NA	500	NA	1	1220.06358099167	720720.345	FourPL	0.0308514499301677	8.48528137423857	NA	Auto_Created_Unknown	2	Below Detection Range	100
2015-18586	GHS	2015	18586	630213	2/2/2015	CVL	MONTH 03	BOX 3 J-7	3	24Feb17	24Feb17_3plex	2015-18586 1:100	MIG	B07	8.48528137423857	109.8	1/y^2	118.688935850678	Standard Deviations	Standard Deviations	NA	0.999320495408958	Standards	NA	no	2500	0.465829939709251	2.5	0	NA	NA	1.03172039160411	7550.85854012832	2884023.2649634	Signal	NA	500	NA	1	1220.06358099167	720720.345	FourPL	0.0308514499301677	8.48528137423857	NA	Auto_Created_Unknown	2	Below Detection Range	100
2015-18586	GHS	2015	18586	630213	2/2/2015	CVL	MONTH 03	BOX 3 J-7	3	24Feb17	24Feb17_3plex	2015-18586 1:10	IL1-RA	A07	24829.3475145844	359.1	1/y^2	398.517605016392	Standard Deviations	Standard Deviations	NA	0.999725573728723	Standards	NA	no	2499.99999999995	0.251892755990888	2.5	0	NA	NA	1.05214894485481	3150207.54238382	1099670137.71816	Signal	NA	500	NA	1	1303.80928536748	636092.95	FourPL	94.0109283813161	24829.3475145844	NA	Auto_Created_Unknown	1	Above Fit Curve Range	10
2015-18586	GHS	2015	18586	630213	2/2/2015	CVL	MONTH 03	BOX 3 J-7	3	24Feb17	24Feb17_3plex	2015-18586 1:10	IL1-RA	A08	24829.3475145844	359.1	1/y^2	398.517605016392	Standard Deviations	Standard Deviations	NA	0.999725573728723	Standards	NA	no	2499.99999999995	0.251892755990888	2.5	0	NA	NA	1.05214894485481	3150207.54238382	1099670137.71816	Signal	NA	500	NA	1	1303.80928536748	636092.95	FourPL	94.0109283813161	24829.3475145844	NA	Auto_Created_Unknown	1	Above Fit Curve Range	10
2015-18586	GHS	2015	18586	630213	2/2/2015	CVL	MONTH 03	BOX 3 J-7	3	24Feb17	24Feb17_3plex	2015-18586 1:100	RANTES	B07	16.9705627484771	318.15	1/y^2	351.650060100378	Standard Deviations	Standard Deviations	NA	0.99997821390815	Standards	NA	no	2500.00000000011	0.365157150783716	2.5	0	NA	NA	1.06022244742045	1297958.23490233	826011477.610641	Signal	NA	500	NA	1	1284.79387691348	1127685.2	FourPL	0.0628136656606434	16.9705627484771	NA	Auto_Created_Unknown	3	Below Detection Range	100
2015-18586	GHS	2015	18586	630213	2/2/2015	CVL	MONTH 03	BOX 3 J-7	3	24Feb17	24Feb17_3plex	2015-18586 1:100	IL1-RA	B08	26704.5946982912	359.1	1/y^2	398.517605016392	Standard Deviations	Standard Deviations	NA	0.999725573728723	Standards	NA	no	2499.99999999995	0.251892755990888	2.5	0	NA	NA	1.05214894485481	3150207.54238382	1099670137.71816	Signal	NA	500	NA	1	1303.80928536748	636092.95	FourPL	113.73299215448	26704.5946982912	NA	Auto_Created_Unknown	1	In Detection Range	100
2015-18586	GHS	2015	18586	630213	2/2/2015	CVL	MONTH 03	BOX 3 J-7	3	24Feb17	24Feb17_3plex	2015-18586 1:100	RANTES	B08	16.9705627484771	318.15	1/y^2	351.650060100378	Standard Deviations	Standard Deviations	NA	0.99997821390815	Standards	NA	no	2500.00000000011	0.365157150783716	2.5	0	NA	NA	1.06022244742045	1297958.23490233	826011477.610641	Signal	NA	500	NA	1	1284.79387691348	1127685.2	FourPL	0.0628136656606434	16.9705627484771	NA	Auto_Created_Unknown	3	In Detection Range	100
2015-18586	GHS	2015	18586	630213	2/2/2015	CVL	MONTH 03	BOX 3 J-7	3	24Feb17	24Feb17_3plex	2015-18586 1:10	RANTES	A08	72.8319984622144	318.15	1/y^2	351.650060100378	Standard Deviations	Standard Deviations	NA	0.99997821390815	Standards	NA	no	2500.00000000011	0.365157150783716	2.5	0	NA	NA	1.06022244742045	1297958.23490233	826011477.610641	Signal	NA	500	NA	1	1284.79387691348	1127685.2	FourPL	0.245285891520617	72.8319984622144	NA	Auto_Created_Unknown	3	In Detection Range	10
2015-18586	GHS	2015	18586	630213	2/2/2015	CVL	MONTH 03	BOX 3 J-7	3	24Feb17	24Feb17_3plex	2015-18586 1:10	RANTES	A07	72.8319984622144	318.15	1/y^2	351.650060100378	Standard Deviations	Standard Deviations	NA	0.99997821390815	Standards	NA	no	2500.00000000011	0.365157150783716	2.5	0	NA	NA	1.06022244742045	1297958.23490233	826011477.610641	Signal	NA	500	NA	1	1284.79387691348	1127685.2	FourPL	0.245285891520617	72.8319984622144	NA	Auto_Created_Unknown	3	In Detection Range	10
2015-18586	GHS	2015	18586	630213	2/2/2015	CVL	MONTH 03	BOX 3 J-7	3	24Feb17	24Feb17_3plex	2015-18586 1:10	MIG	A08	7.07106781186548	109.8	1/y^2	118.688935850678	Standard Deviations	Standard Deviations	NA	0.999320495408958	Standards	NA	no	2500	0.465829939709251	2.5	0	NA	NA	1.03172039160411	7550.85854012832	2884023.2649634	Signal	NA	500	NA	1	1220.06358099167	720720.345	FourPL	0.0229547405445036	7.07106781186548	NA	Auto_Created_Unknown	2	In Detection Range	10
2015-18594	GHS	2015	18594	630590	2/5/2015	CVL	ENROLLMENT	BOX 4 A-5	0	2March17	2March17_3plex	2015-18594 1:100	MIG	B11	9.19238815542512	72	1/y^2	80.1735168912034	Standard Deviations	Standard Deviations	NA	0.999223944710924	Standards	NA	no	2500	0.100887243095029	2.5	0	NA	NA	0.993463330023607	18783.2022740276	6449480.84692013	Signal	NA	500	NA	1	1153.14128940825	763361.535	FourPL	0.024839969371017	9.19238815542512	NA	Auto_Created_Unknown	2	Below Detection Range	100
2015-18594	GHS	2015	18594	630590	2/5/2015	CVL	ENROLLMENT	BOX 4 A-5	0	2March17	2March17_3plex	2015-18594 1:100	RANTES	B12	5.65685424949238	247.5	1/y^2	288.122894441177	Standard Deviations	Standard Deviations	NA	0.999915019817888	Standards	NA	no	2499.99999999987	0.204116379174698	2.5	0	NA	NA	1.06936959426885	1071525.78833408	597234696.410496	Signal	NA	500	NA	1	1298.18021174993	974329.325	FourPL	NA	5.65685424949238	NA	Auto_Created_Unknown	3	Below Fit Curve Range	100
2015-18594	GHS	2015	18594	630590	2/5/2015	CVL	ENROLLMENT	BOX 4 A-5	0	2March17	2March17_3plex	2015-18594 1:10	IL1-RA	A11	1010.45559031558	344.7	1/y^2	425.786458794426	Standard Deviations	Standard Deviations	NA	0.999971121521988	Standards	NA	no	2500.00000000009	0.540536689856901	2.5	0	NA	NA	1.07697878427219	1127701.81052073	293917541.674087	Signal	NA	500	NA	1	1294.80187253914	425781.66	FourPL	6.19265719450054	1010.45559031558	NA	Auto_Created_Unknown	1	In Detection Range	10
2015-18594	GHS	2015	18594	630590	2/5/2015	CVL	ENROLLMENT	BOX 4 A-5	0	2March17	2March17_3plex	2015-18594 1:100	IL1-RA	B12	166.877200360025	344.7	1/y^2	425.786458794426	Standard Deviations	Standard Deviations	NA	0.999971121521988	Standards	NA	no	2500.00000000009	0.540536689856901	2.5	0	NA	NA	1.07697878427219	1127701.81052073	293917541.674087	Signal	NA	500	NA	1	1294.80187253914	425781.66	FourPL	1.23090491371935	166.877200360025	NA	Auto_Created_Unknown	1	In Detection Range	100
2015-18594	GHS	2015	18594	630590	2/5/2015	CVL	ENROLLMENT	BOX 4 A-5	0	2March17	2March17_3plex	2015-18594 1:100	MIG	B12	9.19238815542512	72	1/y^2	80.1735168912034	Standard Deviations	Standard Deviations	NA	0.999223944710924	Standards	NA	no	2500	0.100887243095029	2.5	0	NA	NA	0.993463330023607	18783.2022740276	6449480.84692013	Signal	NA	500	NA	1	1153.14128940825	763361.535	FourPL	0.024839969371017	9.19238815542512	NA	Auto_Created_Unknown	2	Below Detection Range	100
2015-18594	GHS	2015	18594	630590	2/5/2015	CVL	ENROLLMENT	BOX 4 A-5	0	2March17	2March17_3plex	2015-18594 1:10	IL1-RA	A12	1010.45559031558	344.7	1/y^2	425.786458794426	Standard Deviations	Standard Deviations	NA	0.999971121521988	Standards	NA	no	2500.00000000009	0.540536689856901	2.5	0	NA	NA	1.07697878427219	1127701.81052073	293917541.674087	Signal	NA	500	NA	1	1294.80187253914	425781.66	FourPL	6.19265719450054	1010.45559031558	NA	Auto_Created_Unknown	1	In Detection Range	10
2015-18594	GHS	2015	18594	630590	2/5/2015	CVL	ENROLLMENT	BOX 4 A-5	0	2March17	2March17_3plex	2015-18594 1:100	RANTES	B11	5.65685424949238	247.5	1/y^2	288.122894441177	Standard Deviations	Standard Deviations	NA	0.999915019817888	Standards	NA	no	2499.99999999987	0.204116379174698	2.5	0	NA	NA	1.06936959426885	1071525.78833408	597234696.410496	Signal	NA	500	NA	1	1298.18021174993	974329.325	FourPL	NA	5.65685424949238	NA	Auto_Created_Unknown	3	Below Fit Curve Range	100
2015-18594	GHS	2015	18594	630590	2/5/2015	CVL	ENROLLMENT	BOX 4 A-5	0	2March17	2March17_3plex	2015-18594 1:10	RANTES	A12	27.5771644662754	247.5	1/y^2	288.122894441177	Standard Deviations	Standard Deviations	NA	0.999915019817888	Standards	NA	no	2499.99999999987	0.204116379174698	2.5	0	NA	NA	1.06936959426885	1071525.78833408	597234696.410496	Signal	NA	500	NA	1	1298.18021174993	974329.325	FourPL	0.127847536423668	27.5771644662754	NA	Auto_Created_Unknown	3	In Detection Range	10
2015-18594	GHS	2015	18594	630590	2/5/2015	CVL	ENROLLMENT	BOX 4 A-5	0	2March17	2March17_3plex	2015-18594 1:100	IL1-RA	B11	166.877200360025	344.7	1/y^2	425.786458794426	Standard Deviations	Standard Deviations	NA	0.999971121521988	Standards	NA	no	2500.00000000009	0.540536689856901	2.5	0	NA	NA	1.07697878427219	1127701.81052073	293917541.674087	Signal	NA	500	NA	1	1294.80187253914	425781.66	FourPL	1.23090491371935	166.877200360025	NA	Auto_Created_Unknown	1	In Detection Range	100
2015-18594	GHS	2015	18594	630590	2/5/2015	CVL	ENROLLMENT	BOX 4 A-5	0	2March17	2March17_3plex	2015-18594 1:10	MIG	A12	24.0416305603426	72	1/y^2	80.1735168912034	Standard Deviations	Standard Deviations	NA	0.999223944710924	Standards	NA	no	2500	0.100887243095029	2.5	0	NA	NA	0.993463330023607	18783.2022740276	6449480.84692013	Signal	NA	500	NA	1	1153.14128940825	763361.535	FourPL	0.0661026956201009	24.0416305603426	NA	Auto_Created_Unknown	2	In Detection Range	10
2015-18594	GHS	2015	18594	630590	2/5/2015	CVL	ENROLLMENT	BOX 4 A-5	0	2March17	2March17_3plex	2015-18594 1:10	MIG	A11	24.0416305603426	72	1/y^2	80.1735168912034	Standard Deviations	Standard Deviations	NA	0.999223944710924	Standards	NA	no	2500	0.100887243095029	2.5	0	NA	NA	0.993463330023607	18783.2022740276	6449480.84692013	Signal	NA	500	NA	1	1153.14128940825	763361.535	FourPL	0.0661026956201009	24.0416305603426	NA	Auto_Created_Unknown	2	In Detection Range	10
2015-18594	GHS	2015	18594	630590	2/5/2015	CVL	ENROLLMENT	BOX 4 A-5	0	2March17	2March17_3plex	2015-18594 1:10	RANTES	A11	27.5771644662754	247.5	1/y^2	288.122894441177	Standard Deviations	Standard Deviations	NA	0.999915019817888	Standards	NA	no	2499.99999999987	0.204116379174698	2.5	0	NA	NA	1.06936959426885	1071525.78833408	597234696.410496	Signal	NA	500	NA	1	1298.18021174993	974329.325	FourPL	0.127847536423668	27.5771644662754	NA	Auto_Created_Unknown	3	In Detection Range	10
2015-18602	GHS	2015	18602	630604	2/12/2015	CVL	ENROLLMENT	BOX 4 B-3	0	2March17	2March17_3plex	2015-18602 1:10	MIG	A03	711.349421873667	81	1/y^2	89.5538103312873	Standard Deviations	Standard Deviations	NA	0.999984136420004	Standards	NA	no	2500	0.120260530430532	2.5	0	NA	NA	1.02202347616095	11325.6024173591	4544907.14418761	Signal	NA	500	NA	1	1191.57885959145	806207.755	FourPL	2.01458110889755	711.349421873667	NA	Auto_Created_Unknown	2	In Detection Range	10
2015-18602	GHS	2015	18602	630604	2/12/2015	CVL	ENROLLMENT	BOX 4 B-3	0	2March17	2March17_3plex	2015-18602 1:10	IL1-RA	A03	10067.7863505341	379.8	1/y^2	417.990453727629	Standard Deviations	Standard Deviations	NA	0.999367033273172	Standards	NA	no	2499.99999999965	0.457984987463336	2.5	0	NA	NA	1.08582556297225	3000310.63966291	944844911.171373	Signal	NA	500	NA	1	1332.58815038951	461589.695	FourPL	48.4521847254325	10067.7863505341	NA	Auto_Created_Unknown	1	Above Fit Curve Range	10
2015-18602	GHS	2015	18602	630604	2/12/2015	CVL	ENROLLMENT	BOX 4 B-3	0	2March17	2March17_3plex	2015-18602 1:10	IL1-RA	A04	10067.7863505341	379.8	1/y^2	417.990453727629	Standard Deviations	Standard Deviations	NA	0.999367033273172	Standards	NA	no	2499.99999999965	0.457984987463336	2.5	0	NA	NA	1.08582556297225	3000310.63966291	944844911.171373	Signal	NA	500	NA	1	1332.58815038951	461589.695	FourPL	48.4521847254325	10067.7863505341	NA	Auto_Created_Unknown	1	Above Fit Curve Range	10
2015-18602	GHS	2015	18602	630604	2/12/2015	CVL	ENROLLMENT	BOX 4 B-3	0	2March17	2March17_3plex	2015-18602 1:100	IL1-RA	B03	9079.25107043527	379.8	1/y^2	417.990453727629	Standard Deviations	Standard Deviations	NA	0.999367033273172	Standards	NA	no	2499.99999999965	0.457984987463336	2.5	0	NA	NA	1.08582556297225	3000310.63966291	944844911.171373	Signal	NA	500	NA	1	1332.58815038951	461589.695	FourPL	43.8637445033244	9079.25107043527	NA	Auto_Created_Unknown	1	Above Fit Curve Range	100
2015-18602	GHS	2015	18602	630604	2/12/2015	CVL	ENROLLMENT	BOX 4 B-3	0	2March17	2March17_3plex	2015-18602 1:10	MIG	A04	711.349421873667	81	1/y^2	89.5538103312873	Standard Deviations	Standard Deviations	NA	0.999984136420004	Standards	NA	no	2500	0.120260530430532	2.5	0	NA	NA	1.02202347616095	11325.6024173591	4544907.14418761	Signal	NA	500	NA	1	1191.57885959145	806207.755	FourPL	2.01458110889755	711.349421873667	NA	Auto_Created_Unknown	2	In Detection Range	10
2015-18602	GHS	2015	18602	630604	2/12/2015	CVL	ENROLLMENT	BOX 4 B-3	0	2March17	2March17_3plex	2015-18602 1:100	RANTES	B04	144.249783362056	250.65	1/y^2	284.343533379701	Standard Deviations	Standard Deviations	NA	0.999972173380327	Standards	NA	no	2500.00000000013	0.211130729955765	2.5	0	NA	NA	1.07188245847447	1846869.62345261	1034941819.80367	Signal	NA	500	NA	1	1295.11132921861	905570.545	FourPL	0.611231120080431	144.249783362056	NA	Auto_Created_Unknown	3	In Detection Range	100
2015-18602	GHS	2015	18602	630604	2/12/2015	CVL	ENROLLMENT	BOX 4 B-3	0	2March17	2March17_3plex	2015-18602 1:100	IL1-RA	B04	9079.25107043527	379.8	1/y^2	417.990453727629	Standard Deviations	Standard Deviations	NA	0.999367033273172	Standards	NA	no	2499.99999999965	0.457984987463336	2.5	0	NA	NA	1.08582556297225	3000310.63966291	944844911.171373	Signal	NA	500	NA	1	1332.58815038951	461589.695	FourPL	43.8637445033244	9079.25107043527	NA	Auto_Created_Unknown	1	Above Fit Curve Range	100
2015-18602	GHS	2015	18602	630604	2/12/2015	CVL	ENROLLMENT	BOX 4 B-3	0	2March17	2March17_3plex	2015-18602 1:10	RANTES	A03	17.6776695296637	250.65	1/y^2	284.343533379701	Standard Deviations	Standard Deviations	NA	0.999972173380327	Standards	NA	no	2500.00000000013	0.211130729955765	2.5	0	NA	NA	1.07188245847447	1846869.62345261	1034941819.80367	Signal	NA	500	NA	1	1295.11132921861	905570.545	FourPL	0.0670236101244042	17.6776695296637	NA	Auto_Created_Unknown	3	In Detection Range	10
2015-18602	GHS	2015	18602	630604	2/12/2015	CVL	ENROLLMENT	BOX 4 B-3	0	2March17	2March17_3plex	2015-18602 1:100	RANTES	B03	144.249783362056	250.65	1/y^2	284.343533379701	Standard Deviations	Standard Deviations	NA	0.999972173380327	Standards	NA	no	2500.00000000013	0.211130729955765	2.5	0	NA	NA	1.07188245847447	1846869.62345261	1034941819.80367	Signal	NA	500	NA	1	1295.11132921861	905570.545	FourPL	0.611231120080431	144.249783362056	NA	Auto_Created_Unknown	3	In Detection Range	100
2015-18602	GHS	2015	18602	630604	2/12/2015	CVL	ENROLLMENT	BOX 4 B-3	0	2March17	2March17_3plex	2015-18602 1:10	RANTES	A04	17.6776695296637	250.65	1/y^2	284.343533379701	Standard Deviations	Standard Deviations	NA	0.999972173380327	Standards	NA	no	2500.00000000013	0.211130729955765	2.5	0	NA	NA	1.07188245847447	1846869.62345261	1034941819.80367	Signal	NA	500	NA	1	1295.11132921861	905570.545	FourPL	0.0670236101244042	17.6776695296637	NA	Auto_Created_Unknown	3	In Detection Range	10
2015-18602	GHS	2015	18602	630604	2/12/2015	CVL	ENROLLMENT	BOX 4 B-3	0	2March17	2March17_3plex	2015-18602 1:100	MIG	B04	214.96046148071	81	1/y^2	89.5538103312873	Standard Deviations	Standard Deviations	NA	0.999984136420004	Standards	NA	no	2500	0.120260530430532	2.5	0	NA	NA	1.02202347616095	11325.6024173591	4544907.14418761	Signal	NA	500	NA	1	1191.57885959145	806207.755	FourPL	0.632153459842279	214.96046148071	NA	Auto_Created_Unknown	2	In Detection Range	100
2015-18602	GHS	2015	18602	630604	2/12/2015	CVL	ENROLLMENT	BOX 4 B-3	0	2March17	2March17_3plex	2015-18602 1:100	MIG	B03	214.96046148071	81	1/y^2	89.5538103312873	Standard Deviations	Standard Deviations	NA	0.999984136420004	Standards	NA	no	2500	0.120260530430532	2.5	0	NA	NA	1.02202347616095	11325.6024173591	4544907.14418761	Signal	NA	500	NA	1	1191.57885959145	806207.755	FourPL	0.632153459842279	214.96046148071	NA	Auto_Created_Unknown	2	In Detection Range	100
2015-18618	GHS	2015	18618	630330	2/19/2015	CVL	MONTH 03	BOX 4 C-9	3	24Feb17	24Feb17_3plex	2015-18618 1:100	MIG	B12	101.116269709676	109.8	1/y^2	118.688935850678	Standard Deviations	Standard Deviations	NA	0.999320495408958	Standards	NA	no	2500	0.465829939709251	2.5	0	NA	NA	1.03172039160411	7550.85854012832	2884023.2649634	Signal	NA	500	NA	1	1220.06358099167	720720.345	FourPL	0.335532574052321	101.116269709676	NA	Auto_Created_Unknown	2	In Detection Range	100
2015-18618	GHS	2015	18618	630330	2/19/2015	CVL	MONTH 03	BOX 4 C-9	3	24Feb17	24Feb17_3plex	2015-18618 1:10	RANTES	A12	965.907863100824	318.15	1/y^2	351.650060100378	Standard Deviations	Standard Deviations	NA	0.99997821390815	Standards	NA	no	2500.00000000011	0.365157150783716	2.5	0	NA	NA	1.06022244742045	1297958.23490233	826011477.610641	Signal	NA	500	NA	1	1284.79387691348	1127685.2	FourPL	2.89799423833667	965.907863100824	NA	Auto_Created_Unknown	3	In Detection Range	10
2015-18618	GHS	2015	18618	630330	2/19/2015	CVL	MONTH 03	BOX 4 C-9	3	24Feb17	24Feb17_3plex	2015-18618 1:100	IL1-RA	B11	22867.8333035729	359.1	1/y^2	398.517605016392	Standard Deviations	Standard Deviations	NA	0.999725573728723	Standards	NA	no	2499.99999999995	0.251892755990888	2.5	0	NA	NA	1.05214894485481	3150207.54238382	1099670137.71816	Signal	NA	500	NA	1	1303.80928536748	636092.95	FourPL	91.4923400234328	22867.8333035729	NA	Auto_Created_Unknown	1	In Detection Range	100
2015-18618	GHS	2015	18618	630330	2/19/2015	CVL	MONTH 03	BOX 4 C-9	3	24Feb17	24Feb17_3plex	2015-18618 1:10	MIG	A12	734.683945652823	109.8	1/y^2	118.688935850678	Standard Deviations	Standard Deviations	NA	0.999320495408958	Standards	NA	no	2500	0.465829939709251	2.5	0	NA	NA	1.03172039160411	7550.85854012832	2884023.2649634	Signal	NA	500	NA	1	1220.06358099167	720720.345	FourPL	2.27759326304475	734.683945652823	NA	Auto_Created_Unknown	2	In Detection Range	10
2015-18618	GHS	2015	18618	630330	2/19/2015	CVL	MONTH 03	BOX 4 C-9	3	24Feb17	24Feb17_3plex	2015-18618 1:100	RANTES	B11	579.120453791782	318.15	1/y^2	351.650060100378	Standard Deviations	Standard Deviations	NA	0.99997821390815	Standards	NA	no	2500.00000000011	0.365157150783716	2.5	0	NA	NA	1.06022244742045	1297958.23490233	826011477.610641	Signal	NA	500	NA	1	1284.79387691348	1127685.2	FourPL	1.89015300407478	579.120453791782	NA	Auto_Created_Unknown	3	In Detection Range	100
2015-18618	GHS	2015	18618	630330	2/19/2015	CVL	MONTH 03	BOX 4 C-9	3	24Feb17	24Feb17_3plex	2015-18618 1:100	MIG	B11	101.116269709676	109.8	1/y^2	118.688935850678	Standard Deviations	Standard Deviations	NA	0.999320495408958	Standards	NA	no	2500	0.465829939709251	2.5	0	NA	NA	1.03172039160411	7550.85854012832	2884023.2649634	Signal	NA	500	NA	1	1220.06358099167	720720.345	FourPL	0.335532574052321	101.116269709676	NA	Auto_Created_Unknown	2	In Detection Range	100
2015-18618	GHS	2015	18618	630330	2/19/2015	CVL	MONTH 03	BOX 4 C-9	3	24Feb17	24Feb17_3plex	2015-18618 1:10	MIG	A11	734.683945652823	109.8	1/y^2	118.688935850678	Standard Deviations	Standard Deviations	NA	0.999320495408958	Standards	NA	no	2500	0.465829939709251	2.5	0	NA	NA	1.03172039160411	7550.85854012832	2884023.2649634	Signal	NA	500	NA	1	1220.06358099167	720720.345	FourPL	2.27759326304475	734.683945652823	NA	Auto_Created_Unknown	2	In Detection Range	10
2015-18618	GHS	2015	18618	630330	2/19/2015	CVL	MONTH 03	BOX 4 C-9	3	24Feb17	24Feb17_3plex	2015-18618 1:10	RANTES	A11	965.907863100824	318.15	1/y^2	351.650060100378	Standard Deviations	Standard Deviations	NA	0.99997821390815	Standards	NA	no	2500.00000000011	0.365157150783716	2.5	0	NA	NA	1.06022244742045	1297958.23490233	826011477.610641	Signal	NA	500	NA	1	1284.79387691348	1127685.2	FourPL	2.89799423833667	965.907863100824	NA	Auto_Created_Unknown	3	In Detection Range	10
2015-18618	GHS	2015	18618	630330	2/19/2015	CVL	MONTH 03	BOX 4 C-9	3	24Feb17	24Feb17_3plex	2015-18618 1:100	IL1-RA	B12	22867.8333035729	359.1	1/y^2	398.517605016392	Standard Deviations	Standard Deviations	NA	0.999725573728723	Standards	NA	no	2499.99999999995	0.251892755990888	2.5	0	NA	NA	1.05214894485481	3150207.54238382	1099670137.71816	Signal	NA	500	NA	1	1303.80928536748	636092.95	FourPL	91.4923400234328	22867.8333035729	NA	Auto_Created_Unknown	1	In Detection Range	100
2015-18618	GHS	2015	18618	630330	2/19/2015	CVL	MONTH 03	BOX 4 C-9	3	24Feb17	24Feb17_3plex	2015-18618 1:100	RANTES	B12	579.120453791782	318.15	1/y^2	351.650060100378	Standard Deviations	Standard Deviations	NA	0.99997821390815	Standards	NA	no	2500.00000000011	0.365157150783716	2.5	0	NA	NA	1.06022244742045	1297958.23490233	826011477.610641	Signal	NA	500	NA	1	1284.79387691348	1127685.2	FourPL	1.89015300407478	579.120453791782	NA	Auto_Created_Unknown	3	In Detection Range	100
2015-18618	GHS	2015	18618	630330	2/19/2015	CVL	MONTH 03	BOX 4 C-9	3	24Feb17	24Feb17_3plex	2015-18618 1:10	IL1-RA	A12	25969.2036458571	359.1	1/y^2	398.517605016392	Standard Deviations	Standard Deviations	NA	0.999725573728723	Standards	NA	no	2499.99999999995	0.251892755990888	2.5	0	NA	NA	1.05214894485481	3150207.54238382	1099670137.71816	Signal	NA	500	NA	1	1303.80928536748	636092.95	FourPL	97.6940114584172	25969.2036458571	NA	Auto_Created_Unknown	1	Above Fit Curve Range	10
2015-18618	GHS	2015	18618	630330	2/19/2015	CVL	MONTH 03	BOX 4 C-9	3	24Feb17	24Feb17_3plex	2015-18618 1:10	IL1-RA	A11	25969.2036458571	359.1	1/y^2	398.517605016392	Standard Deviations	Standard Deviations	NA	0.999725573728723	Standards	NA	no	2499.99999999995	0.251892755990888	2.5	0	NA	NA	1.05214894485481	3150207.54238382	1099670137.71816	Signal	NA	500	NA	1	1303.80928536748	636092.95	FourPL	97.6940114584172	25969.2036458571	NA	Auto_Created_Unknown	1	Above Fit Curve Range	10
2015-18630	GHS	2015	18630	630343	2/20/2015	CVL	MONTH 03	BOX 4 E-1	3	28Feb17	28Feb17_3plex	2015-18630 1:10	RANTES	A04	140.714249456123	354.15	1/y^2	431.658494986686	Standard Deviations	Standard Deviations	NA	0.999829372428408	Standards	NA	no	2499.99999999986	0.113384928386354	2.5	0	NA	NA	1.02428084116138	1901540.84973932	1110027385.83192	Signal	NA	500	NA	1	1282.52424588706	1324959.915	FourPL	0.316488853535641	140.714249456123	NA	Auto_Created_Unknown	3	In Detection Range	10
2015-18630	GHS	2015	18630	630343	2/20/2015	CVL	MONTH 03	BOX 4 E-1	3	28Feb17	28Feb17_3plex	2015-18630 1:10	MIG	A03	910.046427387087	91.35	1/y^2	100.647101502726	Standard Deviations	Standard Deviations	NA	0.999584207590912	Standards	NA	no	2500.00000000003	0.106405916174886	2.5	0	NA	NA	0.989142183252714	688000.242947153	204505919.32968	Signal	NA	500	NA	1	1275.04270778345	810079.085	FourPL	2.74275066372741	910.046427387087	NA	Auto_Created_Unknown	2	In Detection Range	10
2015-18630	GHS	2015	18630	630343	2/20/2015	CVL	MONTH 03	BOX 4 E-1	3	28Feb17	28Feb17_3plex	2015-18630 1:10	MIG	A04	910.046427387087	91.35	1/y^2	100.647101502726	Standard Deviations	Standard Deviations	NA	0.999584207590912	Standards	NA	no	2500.00000000003	0.106405916174886	2.5	0	NA	NA	0.989142183252714	688000.242947153	204505919.32968	Signal	NA	500	NA	1	1275.04270778345	810079.085	FourPL	2.74275066372741	910.046427387087	NA	Auto_Created_Unknown	2	In Detection Range	10
2015-18630	GHS	2015	18630	630343	2/20/2015	CVL	MONTH 03	BOX 4 E-1	3	28Feb17	28Feb17_3plex	2015-18630 1:10	RANTES	A03	140.714249456123	354.15	1/y^2	431.658494986686	Standard Deviations	Standard Deviations	NA	0.999829372428408	Standards	NA	no	2499.99999999986	0.113384928386354	2.5	0	NA	NA	1.02428084116138	1901540.84973932	1110027385.83192	Signal	NA	500	NA	1	1282.52424588706	1324959.915	FourPL	0.316488853535641	140.714249456123	NA	Auto_Created_Unknown	3	In Detection Range	10
2015-18630	GHS	2015	18630	630343	2/20/2015	CVL	MONTH 03	BOX 4 E-1	3	28Feb17	28Feb17_3plex	2015-18630 1:100	IL1-RA	B04	1325.82521472478	533.25	1/y^2	587.679711333879	Standard Deviations	Standard Deviations	NA	0.999993618882034	Standards	NA	no	2500.00000000001	1.51307811861262	2.5	0	NA	NA	1.07711587225143	1106972.40155502	538576237.084478	Signal	NA	500	NA	1	1289.36497500145	774981.08	FourPL	4.18650026099639	1325.82521472478	NA	Auto_Created_Unknown	1	In Detection Range	100
2015-18630	GHS	2015	18630	630343	2/20/2015	CVL	MONTH 03	BOX 4 E-1	3	28Feb17	28Feb17_3plex	2015-18630 1:10	IL1-RA	A04	10344.265101978	533.25	1/y^2	587.679711333879	Standard Deviations	Standard Deviations	NA	0.999993618882034	Standards	NA	no	2500.00000000001	1.51307811861262	2.5	0	NA	NA	1.07711587225143	1106972.40155502	538576237.084478	Signal	NA	500	NA	1	1289.36497500145	774981.08	FourPL	29.9071561078468	10344.265101978	NA	Auto_Created_Unknown	1	Above Fit Curve Range	10
2015-18630	GHS	2015	18630	630343	2/20/2015	CVL	MONTH 03	BOX 4 E-1	3	28Feb17	28Feb17_3plex	2015-18630 1:100	IL1-RA	B03	1325.82521472478	533.25	1/y^2	587.679711333879	Standard Deviations	Standard Deviations	NA	0.999993618882034	Standards	NA	no	2500.00000000001	1.51307811861262	2.5	0	NA	NA	1.07711587225143	1106972.40155502	538576237.084478	Signal	NA	500	NA	1	1289.36497500145	774981.08	FourPL	4.18650026099639	1325.82521472478	NA	Auto_Created_Unknown	1	In Detection Range	100
2015-18630	GHS	2015	18630	630343	2/20/2015	CVL	MONTH 03	BOX 4 E-1	3	28Feb17	28Feb17_3plex	2015-18630 1:100	MIG	B04	11.3137084989848	91.35	1/y^2	100.647101502726	Standard Deviations	Standard Deviations	NA	0.999584207590912	Standards	NA	no	2500.00000000003	0.106405916174886	2.5	0	NA	NA	0.989142183252714	688000.242947153	204505919.32968	Signal	NA	500	NA	1	1275.04270778345	810079.085	FourPL	0.0333266846956284	11.3137084989848	NA	Auto_Created_Unknown	2	In Detection Range	100
2015-18630	GHS	2015	18630	630343	2/20/2015	CVL	MONTH 03	BOX 4 E-1	3	28Feb17	28Feb17_3plex	2015-18630 1:10	IL1-RA	A03	10344.265101978	533.25	1/y^2	587.679711333879	Standard Deviations	Standard Deviations	NA	0.999993618882034	Standards	NA	no	2500.00000000001	1.51307811861262	2.5	0	NA	NA	1.07711587225143	1106972.40155502	538576237.084478	Signal	NA	500	NA	1	1289.36497500145	774981.08	FourPL	29.9071561078468	10344.265101978	NA	Auto_Created_Unknown	1	Above Fit Curve Range	10
2015-18630	GHS	2015	18630	630343	2/20/2015	CVL	MONTH 03	BOX 4 E-1	3	28Feb17	28Feb17_3plex	2015-18630 1:100	RANTES	B03	45.9619407771256	354.15	1/y^2	431.658494986686	Standard Deviations	Standard Deviations	NA	0.999829372428408	Standards	NA	no	2499.99999999986	0.113384928386354	2.5	0	NA	NA	1.02428084116138	1901540.84973932	1110027385.83192	Signal	NA	500	NA	1	1282.52424588706	1324959.915	FourPL	0.108329255376362	45.9619407771256	NA	Auto_Created_Unknown	3	In Detection Range	100
2015-18630	GHS	2015	18630	630343	2/20/2015	CVL	MONTH 03	BOX 4 E-1	3	28Feb17	28Feb17_3plex	2015-18630 1:100	RANTES	B04	45.9619407771256	354.15	1/y^2	431.658494986686	Standard Deviations	Standard Deviations	NA	0.999829372428408	Standards	NA	no	2499.99999999986	0.113384928386354	2.5	0	NA	NA	1.02428084116138	1901540.84973932	1110027385.83192	Signal	NA	500	NA	1	1282.52424588706	1324959.915	FourPL	0.108329255376362	45.9619407771256	NA	Auto_Created_Unknown	3	In Detection Range	100
2015-18630	GHS	2015	18630	630343	2/20/2015	CVL	MONTH 03	BOX 4 E-1	3	28Feb17	28Feb17_3plex	2015-18630 1:100	MIG	B03	11.3137084989848	91.35	1/y^2	100.647101502726	Standard Deviations	Standard Deviations	NA	0.999584207590912	Standards	NA	no	2500.00000000003	0.106405916174886	2.5	0	NA	NA	0.989142183252714	688000.242947153	204505919.32968	Signal	NA	500	NA	1	1275.04270778345	810079.085	FourPL	0.0333266846956284	11.3137084989848	NA	Auto_Created_Unknown	2	In Detection Range	100
2015-18646	GHS	2015	18646	630675	2/26/2015	CVL	ENROLLMENT	BOX 4 F-7	0	2March17	2March17_3plex	2015-18646 1:100	IL1-RA	F06	20.5060966544099	379.8	1/y^2	417.990453727629	Standard Deviations	Standard Deviations	NA	0.999367033273172	Standards	NA	no	2499.99999999965	0.457984987463336	2.5	0	NA	NA	1.08582556297225	3000310.63966291	944844911.171373	Signal	NA	500	NA	1	1332.58815038951	461589.695	FourPL	0.156714342354237	20.5060966544099	NA	Auto_Created_Unknown	1	In Detection Range	100
2015-18646	GHS	2015	18646	630675	2/26/2015	CVL	ENROLLMENT	BOX 4 F-7	0	2March17	2March17_3plex	2015-18646 1:100	IL1-RA	F05	20.5060966544099	379.8	1/y^2	417.990453727629	Standard Deviations	Standard Deviations	NA	0.999367033273172	Standards	NA	no	2499.99999999965	0.457984987463336	2.5	0	NA	NA	1.08582556297225	3000310.63966291	944844911.171373	Signal	NA	500	NA	1	1332.58815038951	461589.695	FourPL	0.156714342354237	20.5060966544099	NA	Auto_Created_Unknown	1	In Detection Range	100
2015-18646	GHS	2015	18646	630675	2/26/2015	CVL	ENROLLMENT	BOX 4 F-7	0	2March17	2March17_3plex	2015-18646 1:10	MIG	E05	22.6274169979695	81	1/y^2	89.5538103312873	Standard Deviations	Standard Deviations	NA	0.999984136420004	Standards	NA	no	2500	0.120260530430532	2.5	0	NA	NA	1.02202347616095	11325.6024173591	4544907.14418761	Signal	NA	500	NA	1	1191.57885959145	806207.755	FourPL	0.067469589561394	22.6274169979695	NA	Auto_Created_Unknown	2	In Detection Range	10
2015-18646	GHS	2015	18646	630675	2/26/2015	CVL	ENROLLMENT	BOX 4 F-7	0	2March17	2March17_3plex	2015-18646 1:10	RANTES	E05	20.5060966544099	250.65	1/y^2	284.343533379701	Standard Deviations	Standard Deviations	NA	0.999972173380327	Standards	NA	no	2500.00000000013	0.211130729955765	2.5	0	NA	NA	1.07188245847447	1846869.62345261	1034941819.80367	Signal	NA	500	NA	1	1295.11132921861	905570.545	FourPL	NA	20.5060966544099	NA	Auto_Created_Unknown	3	Below Detection Range	10
2015-18646	GHS	2015	18646	630675	2/26/2015	CVL	ENROLLMENT	BOX 4 F-7	0	2March17	2March17_3plex	2015-18646 1:10	MIG	E06	22.6274169979695	81	1/y^2	89.5538103312873	Standard Deviations	Standard Deviations	NA	0.999984136420004	Standards	NA	no	2500	0.120260530430532	2.5	0	NA	NA	1.02202347616095	11325.6024173591	4544907.14418761	Signal	NA	500	NA	1	1191.57885959145	806207.755	FourPL	0.067469589561394	22.6274169979695	NA	Auto_Created_Unknown	2	In Detection Range	10
2015-18646	GHS	2015	18646	630675	2/26/2015	CVL	ENROLLMENT	BOX 4 F-7	0	2March17	2March17_3plex	2015-18646 1:10	IL1-RA	E06	1071.26677349762	379.8	1/y^2	417.990453727629	Standard Deviations	Standard Deviations	NA	0.999367033273172	Standards	NA	no	2499.99999999965	0.457984987463336	2.5	0	NA	NA	1.08582556297225	3000310.63966291	944844911.171373	Signal	NA	500	NA	1	1332.58815038951	461589.695	FourPL	6.63072893315898	1071.26677349762	NA	Auto_Created_Unknown	1	In Detection Range	10
2015-18646	GHS	2015	18646	630675	2/26/2015	CVL	ENROLLMENT	BOX 4 F-7	0	2March17	2March17_3plex	2015-18646 1:10	RANTES	E06	20.5060966544099	250.65	1/y^2	284.343533379701	Standard Deviations	Standard Deviations	NA	0.999972173380327	Standards	NA	no	2500.00000000013	0.211130729955765	2.5	0	NA	NA	1.07188245847447	1846869.62345261	1034941819.80367	Signal	NA	500	NA	1	1295.11132921861	905570.545	FourPL	NA	20.5060966544099	NA	Auto_Created_Unknown	3	Below Fit Curve Range	10
2015-18646	GHS	2015	18646	630675	2/26/2015	CVL	ENROLLMENT	BOX 4 F-7	0	2March17	2March17_3plex	2015-18646 1:10	IL1-RA	E05	1071.26677349762	379.8	1/y^2	417.990453727629	Standard Deviations	Standard Deviations	NA	0.999367033273172	Standards	NA	no	2499.99999999965	0.457984987463336	2.5	0	NA	NA	1.08582556297225	3000310.63966291	944844911.171373	Signal	NA	500	NA	1	1332.58815038951	461589.695	FourPL	6.63072893315898	1071.26677349762	NA	Auto_Created_Unknown	1	In Detection Range	10
2015-18646	GHS	2015	18646	630675	2/26/2015	CVL	ENROLLMENT	BOX 4 F-7	0	2March17	2March17_3plex	2015-18646 1:100	MIG	F06	12.7279220613579	81	1/y^2	89.5538103312873	Standard Deviations	Standard Deviations	NA	0.999984136420004	Standards	NA	no	2500	0.120260530430532	2.5	0	NA	NA	1.02202347616095	11325.6024173591	4544907.14418761	Signal	NA	500	NA	1	1191.57885959145	806207.755	FourPL	0.0402577651795231	12.7279220613579	NA	Auto_Created_Unknown	2	Below Detection Range	100
2015-18646	GHS	2015	18646	630675	2/26/2015	CVL	ENROLLMENT	BOX 4 F-7	0	2March17	2March17_3plex	2015-18646 1:100	RANTES	F06	6.36396103067893	250.65	1/y^2	284.343533379701	Standard Deviations	Standard Deviations	NA	0.999972173380327	Standards	NA	no	2500.00000000013	0.211130729955765	2.5	0	NA	NA	1.07188245847447	1846869.62345261	1034941819.80367	Signal	NA	500	NA	1	1295.11132921861	905570.545	FourPL	NA	6.36396103067893	NA	Auto_Created_Unknown	3	Below Fit Curve Range	100
2015-18646	GHS	2015	18646	630675	2/26/2015	CVL	ENROLLMENT	BOX 4 F-7	0	2March17	2March17_3plex	2015-18646 1:100	MIG	F05	12.7279220613579	81	1/y^2	89.5538103312873	Standard Deviations	Standard Deviations	NA	0.999984136420004	Standards	NA	no	2500	0.120260530430532	2.5	0	NA	NA	1.02202347616095	11325.6024173591	4544907.14418761	Signal	NA	500	NA	1	1191.57885959145	806207.755	FourPL	0.0402577651795231	12.7279220613579	NA	Auto_Created_Unknown	2	Below Detection Range	100
2015-18646	GHS	2015	18646	630675	2/26/2015	CVL	ENROLLMENT	BOX 4 F-7	0	2March17	2March17_3plex	2015-18646 1:100	RANTES	F05	6.36396103067893	250.65	1/y^2	284.343533379701	Standard Deviations	Standard Deviations	NA	0.999972173380327	Standards	NA	no	2500.00000000013	0.211130729955765	2.5	0	NA	NA	1.07188245847447	1846869.62345261	1034941819.80367	Signal	NA	500	NA	1	1295.11132921861	905570.545	FourPL	NA	6.36396103067893	NA	Auto_Created_Unknown	3	Below Fit Curve Range	100
2015-18658	GHS	2015	18658	630398	3/4/2015	CVL	MONTH 03	BOX 4 G-9	3	28Feb17	28Feb17_3plex	2015-18658 1:100	RANTES	F05	0.707106781186548	354.15	1/y^2	431.658494986686	Standard Deviations	Standard Deviations	NA	0.999829372428408	Standards	NA	no	2499.99999999986	0.113384928386354	2.5	0	NA	NA	1.02428084116138	1901540.84973932	1110027385.83192	Signal	NA	500	NA	1	1282.52424588706	1324959.915	FourPL	NA	0.707106781186548	NA	Auto_Created_Unknown	3	Below Fit Curve Range	100
2015-18658	GHS	2015	18658	630398	3/4/2015	CVL	MONTH 03	BOX 4 G-9	3	28Feb17	28Feb17_3plex	2015-18658 1:100	MIG	F05	21.2132034355964	91.35	1/y^2	100.647101502726	Standard Deviations	Standard Deviations	NA	0.999584207590912	Standards	NA	no	2500.00000000003	0.106405916174886	2.5	0	NA	NA	0.989142183252714	688000.242947153	204505919.32968	Signal	NA	500	NA	1	1275.04270778345	810079.085	FourPL	0.0614839742519674	21.2132034355964	NA	Auto_Created_Unknown	2	In Detection Range	100
2015-18658	GHS	2015	18658	630398	3/4/2015	CVL	MONTH 03	BOX 4 G-9	3	28Feb17	28Feb17_3plex	2015-18658 1:10	MIG	E05	93.3380951166243	91.35	1/y^2	100.647101502726	Standard Deviations	Standard Deviations	NA	0.999584207590912	Standards	NA	no	2500.00000000003	0.106405916174886	2.5	0	NA	NA	0.989142183252714	688000.242947153	204505919.32968	Signal	NA	500	NA	1	1275.04270778345	810079.085	FourPL	0.278092095117493	93.3380951166243	NA	Auto_Created_Unknown	2	In Detection Range	10
2015-18658	GHS	2015	18658	630398	3/4/2015	CVL	MONTH 03	BOX 4 G-9	3	28Feb17	28Feb17_3plex	2015-18658 1:100	IL1-RA	F06	499.217387517703	533.25	1/y^2	587.679711333879	Standard Deviations	Standard Deviations	NA	0.999993618882034	Standards	NA	no	2500.00000000001	1.51307811861262	2.5	0	NA	NA	1.07711587225143	1106972.40155502	538576237.084478	Signal	NA	500	NA	1	1289.36497500145	774981.08	FourPL	2.06550609544984	499.217387517703	NA	Auto_Created_Unknown	1	In Detection Range	100
2015-18658	GHS	2015	18658	630398	3/4/2015	CVL	MONTH 03	BOX 4 G-9	3	28Feb17	28Feb17_3plex	2015-18658 1:10	MIG	E06	93.3380951166243	91.35	1/y^2	100.647101502726	Standard Deviations	Standard Deviations	NA	0.999584207590912	Standards	NA	no	2500.00000000003	0.106405916174886	2.5	0	NA	NA	0.989142183252714	688000.242947153	204505919.32968	Signal	NA	500	NA	1	1275.04270778345	810079.085	FourPL	0.278092095117493	93.3380951166243	NA	Auto_Created_Unknown	2	In Detection Range	10
2015-18658	GHS	2015	18658	630398	3/4/2015	CVL	MONTH 03	BOX 4 G-9	3	28Feb17	28Feb17_3plex	2015-18658 1:100	IL1-RA	F05	499.217387517703	533.25	1/y^2	587.679711333879	Standard Deviations	Standard Deviations	NA	0.999993618882034	Standards	NA	no	2500.00000000001	1.51307811861262	2.5	0	NA	NA	1.07711587225143	1106972.40155502	538576237.084478	Signal	NA	500	NA	1	1289.36497500145	774981.08	FourPL	2.06550609544984	499.217387517703	NA	Auto_Created_Unknown	1	In Detection Range	100
2015-18658	GHS	2015	18658	630398	3/4/2015	CVL	MONTH 03	BOX 4 G-9	3	28Feb17	28Feb17_3plex	2015-18658 1:10	IL1-RA	E06	3192.58711705726	533.25	1/y^2	587.679711333879	Standard Deviations	Standard Deviations	NA	0.999993618882034	Standards	NA	no	2500.00000000001	1.51307811861262	2.5	0	NA	NA	1.07711587225143	1106972.40155502	538576237.084478	Signal	NA	500	NA	1	1289.36497500145	774981.08	FourPL	10.8588048868408	3192.58711705726	NA	Auto_Created_Unknown	1	In Detection Range	10
2015-18658	GHS	2015	18658	630398	3/4/2015	CVL	MONTH 03	BOX 4 G-9	3	28Feb17	28Feb17_3plex	2015-18658 1:10	RANTES	E05	7.07106781186548	354.15	1/y^2	431.658494986686	Standard Deviations	Standard Deviations	NA	0.999829372428408	Standards	NA	no	2499.99999999986	0.113384928386354	2.5	0	NA	NA	1.02428084116138	1901540.84973932	1110027385.83192	Signal	NA	500	NA	1	1282.52424588706	1324959.915	FourPL	NA	7.07106781186548	NA	Auto_Created_Unknown	3	Below Fit Curve Range	10
2015-18658	GHS	2015	18658	630398	3/4/2015	CVL	MONTH 03	BOX 4 G-9	3	28Feb17	28Feb17_3plex	2015-18658 1:10	IL1-RA	E05	3192.58711705726	533.25	1/y^2	587.679711333879	Standard Deviations	Standard Deviations	NA	0.999993618882034	Standards	NA	no	2500.00000000001	1.51307811861262	2.5	0	NA	NA	1.07711587225143	1106972.40155502	538576237.084478	Signal	NA	500	NA	1	1289.36497500145	774981.08	FourPL	10.8588048868408	3192.58711705726	NA	Auto_Created_Unknown	1	In Detection Range	10
2015-18658	GHS	2015	18658	630398	3/4/2015	CVL	MONTH 03	BOX 4 G-9	3	28Feb17	28Feb17_3plex	2015-18658 1:10	RANTES	E06	7.07106781186548	354.15	1/y^2	431.658494986686	Standard Deviations	Standard Deviations	NA	0.999829372428408	Standards	NA	no	2499.99999999986	0.113384928386354	2.5	0	NA	NA	1.02428084116138	1901540.84973932	1110027385.83192	Signal	NA	500	NA	1	1282.52424588706	1324959.915	FourPL	NA	7.07106781186548	NA	Auto_Created_Unknown	3	Below Fit Curve Range	10
2015-18658	GHS	2015	18658	630398	3/4/2015	CVL	MONTH 03	BOX 4 G-9	3	28Feb17	28Feb17_3plex	2015-18658 1:100	MIG	F06	21.2132034355964	91.35	1/y^2	100.647101502726	Standard Deviations	Standard Deviations	NA	0.999584207590912	Standards	NA	no	2500.00000000003	0.106405916174886	2.5	0	NA	NA	0.989142183252714	688000.242947153	204505919.32968	Signal	NA	500	NA	1	1275.04270778345	810079.085	FourPL	0.0614839742519674	21.2132034355964	NA	Auto_Created_Unknown	2	In Detection Range	100
2015-18658	GHS	2015	18658	630398	3/4/2015	CVL	MONTH 03	BOX 4 G-9	3	28Feb17	28Feb17_3plex	2015-18658 1:100	RANTES	F06	0.707106781186548	354.15	1/y^2	431.658494986686	Standard Deviations	Standard Deviations	NA	0.999829372428408	Standards	NA	no	2499.99999999986	0.113384928386354	2.5	0	NA	NA	1.02428084116138	1901540.84973932	1110027385.83192	Signal	NA	500	NA	1	1282.52424588706	1324959.915	FourPL	NA	0.707106781186548	NA	Auto_Created_Unknown	3	Below Fit Curve Range	100
2015-18690	GHS	2015	18690	630747	3/6/2015	CVL	ENROLLMENT	BOX 5 A-1	0	2March17	2March17_3plex	2015-18690 1:100	RANTES	B10	30.4055915910215	250.65	1/y^2	284.343533379701	Standard Deviations	Standard Deviations	NA	0.999972173380327	Standards	NA	no	2500.00000000013	0.211130729955765	2.5	0	NA	NA	1.07188245847447	1846869.62345261	1034941819.80367	Signal	NA	500	NA	1	1295.11132921861	905570.545	FourPL	0.1374143191349	30.4055915910215	NA	Auto_Created_Unknown	3	In Detection Range	100
2015-18690	GHS	2015	18690	630747	3/6/2015	CVL	ENROLLMENT	BOX 5 A-1	0	2March17	2March17_3plex	2015-18690 1:10	RANTES	A09	492.146319705837	250.65	1/y^2	284.343533379701	Standard Deviations	Standard Deviations	NA	0.999972173380327	Standards	NA	no	2500.00000000013	0.211130729955765	2.5	0	NA	NA	1.07188245847447	1846869.62345261	1034941819.80367	Signal	NA	500	NA	1	1295.11132921861	905570.545	FourPL	1.96542676592691	492.146319705837	NA	Auto_Created_Unknown	3	In Detection Range	10
2015-18690	GHS	2015	18690	630747	3/6/2015	CVL	ENROLLMENT	BOX 5 A-1	0	2March17	2March17_3plex	2015-18690 1:10	MIG	A10	1678.67149853686	81	1/y^2	89.5538103312873	Standard Deviations	Standard Deviations	NA	0.999984136420004	Standards	NA	no	2500	0.120260530430532	2.5	0	NA	NA	1.02202347616095	11325.6024173591	4544907.14418761	Signal	NA	500	NA	1	1191.57885959145	806207.755	FourPL	4.74428192106271	1678.67149853686	NA	Auto_Created_Unknown	2	In Detection Range	10
2015-18690	GHS	2015	18690	630747	3/6/2015	CVL	ENROLLMENT	BOX 5 A-1	0	2March17	2March17_3plex	2015-18690 1:10	IL1-RA	A10	10126.4762133725	379.8	1/y^2	417.990453727629	Standard Deviations	Standard Deviations	NA	0.999367033273172	Standards	NA	no	2499.99999999965	0.457984987463336	2.5	0	NA	NA	1.08582556297225	3000310.63966291	944844911.171373	Signal	NA	500	NA	1	1332.58815038951	461589.695	FourPL	48.9368409238357	10126.4762133725	NA	Auto_Created_Unknown	1	Above Fit Curve Range	10
2015-18690	GHS	2015	18690	630747	3/6/2015	CVL	ENROLLMENT	BOX 5 A-1	0	2March17	2March17_3plex	2015-18690 1:100	RANTES	B09	30.4055915910215	250.65	1/y^2	284.343533379701	Standard Deviations	Standard Deviations	NA	0.999972173380327	Standards	NA	no	2500.00000000013	0.211130729955765	2.5	0	NA	NA	1.07188245847447	1846869.62345261	1034941819.80367	Signal	NA	500	NA	1	1295.11132921861	905570.545	FourPL	0.1374143191349	30.4055915910215	NA	Auto_Created_Unknown	3	In Detection Range	100
2015-18690	GHS	2015	18690	630747	3/6/2015	CVL	ENROLLMENT	BOX 5 A-1	0	2March17	2March17_3plex	2015-18690 1:100	IL1-RA	B09	7648.0669453137	379.8	1/y^2	417.990453727629	Standard Deviations	Standard Deviations	NA	0.999367033273172	Standards	NA	no	2499.99999999965	0.457984987463336	2.5	0	NA	NA	1.08582556297225	3000310.63966291	944844911.171373	Signal	NA	500	NA	1	1332.58815038951	461589.695	FourPL	42.5279392340572	7648.0669453137	NA	Auto_Created_Unknown	1	In Detection Range	100
2015-18690	GHS	2015	18690	630747	3/6/2015	CVL	ENROLLMENT	BOX 5 A-1	0	2March17	2March17_3plex	2015-18690 1:10	IL1-RA	A09	10126.4762133725	379.8	1/y^2	417.990453727629	Standard Deviations	Standard Deviations	NA	0.999367033273172	Standards	NA	no	2499.99999999965	0.457984987463336	2.5	0	NA	NA	1.08582556297225	3000310.63966291	944844911.171373	Signal	NA	500	NA	1	1332.58815038951	461589.695	FourPL	48.9368409238357	10126.4762133725	NA	Auto_Created_Unknown	1	Above Fit Curve Range	10
2015-18690	GHS	2015	18690	630747	3/6/2015	CVL	ENROLLMENT	BOX 5 A-1	0	2March17	2March17_3plex	2015-18690 1:10	MIG	A09	1678.67149853686	81	1/y^2	89.5538103312873	Standard Deviations	Standard Deviations	NA	0.999984136420004	Standards	NA	no	2500	0.120260530430532	2.5	0	NA	NA	1.02202347616095	11325.6024173591	4544907.14418761	Signal	NA	500	NA	1	1191.57885959145	806207.755	FourPL	4.74428192106271	1678.67149853686	NA	Auto_Created_Unknown	2	In Detection Range	10
2015-18690	GHS	2015	18690	630747	3/6/2015	CVL	ENROLLMENT	BOX 5 A-1	0	2March17	2March17_3plex	2015-18690 1:10	RANTES	A10	492.146319705837	250.65	1/y^2	284.343533379701	Standard Deviations	Standard Deviations	NA	0.999972173380327	Standards	NA	no	2500.00000000013	0.211130729955765	2.5	0	NA	NA	1.07188245847447	1846869.62345261	1034941819.80367	Signal	NA	500	NA	1	1295.11132921861	905570.545	FourPL	1.96542676592691	492.146319705837	NA	Auto_Created_Unknown	3	In Detection Range	10
2015-18690	GHS	2015	18690	630747	3/6/2015	CVL	ENROLLMENT	BOX 5 A-1	0	2March17	2March17_3plex	2015-18690 1:100	IL1-RA	B10	7648.0669453137	379.8	1/y^2	417.990453727629	Standard Deviations	Standard Deviations	NA	0.999367033273172	Standards	NA	no	2499.99999999965	0.457984987463336	2.5	0	NA	NA	1.08582556297225	3000310.63966291	944844911.171373	Signal	NA	500	NA	1	1332.58815038951	461589.695	FourPL	42.5279392340572	7648.0669453137	NA	Auto_Created_Unknown	1	In Detection Range	100
2015-18690	GHS	2015	18690	630747	3/6/2015	CVL	ENROLLMENT	BOX 5 A-1	0	2March17	2March17_3plex	2015-18690 1:100	MIG	B09	3.53553390593274	81	1/y^2	89.5538103312873	Standard Deviations	Standard Deviations	NA	0.999984136420004	Standards	NA	no	2500	0.120260530430532	2.5	0	NA	NA	1.02202347616095	11325.6024173591	4544907.14418761	Signal	NA	500	NA	1	1191.57885959145	806207.755	FourPL	0.0104734066850402	3.53553390593274	NA	Auto_Created_Unknown	2	In Detection Range	100
2015-18690	GHS	2015	18690	630747	3/6/2015	CVL	ENROLLMENT	BOX 5 A-1	0	2March17	2March17_3plex	2015-18690 1:100	MIG	B10	3.53553390593274	81	1/y^2	89.5538103312873	Standard Deviations	Standard Deviations	NA	0.999984136420004	Standards	NA	no	2500	0.120260530430532	2.5	0	NA	NA	1.02202347616095	11325.6024173591	4544907.14418761	Signal	NA	500	NA	1	1191.57885959145	806207.755	FourPL	0.0104734066850402	3.53553390593274	NA	Auto_Created_Unknown	2	In Detection Range	100
2015-18694	GHS	2015	18694	630750	3/6/2015	CVL	ENROLLMENT	BOX 5 A-5	0	2March17	2March17_3plex	2015-18694 1:100	IL1-RA	F09	3553.2115754624	379.8	1/y^2	417.990453727629	Standard Deviations	Standard Deviations	NA	0.999367033273172	Standards	NA	no	2499.99999999965	0.457984987463336	2.5	0	NA	NA	1.08582556297225	3000310.63966291	944844911.171373	Signal	NA	500	NA	1	1332.58815038951	461589.695	FourPL	20.4400033575968	3553.2115754624	NA	Auto_Created_Unknown	1	In Detection Range	100
2015-18694	GHS	2015	18694	630750	3/6/2015	CVL	ENROLLMENT	BOX 5 A-5	0	2March17	2March17_3plex	2015-18694 1:100	IL1-RA	F10	3553.2115754624	379.8	1/y^2	417.990453727629	Standard Deviations	Standard Deviations	NA	0.999367033273172	Standards	NA	no	2499.99999999965	0.457984987463336	2.5	0	NA	NA	1.08582556297225	3000310.63966291	944844911.171373	Signal	NA	500	NA	1	1332.58815038951	461589.695	FourPL	20.4400033575968	3553.2115754624	NA	Auto_Created_Unknown	1	In Detection Range	100
2015-18694	GHS	2015	18694	630750	3/6/2015	CVL	ENROLLMENT	BOX 5 A-5	0	2March17	2March17_3plex	2015-18694 1:100	MIG	F09	12.0208152801713	81	1/y^2	89.5538103312873	Standard Deviations	Standard Deviations	NA	0.999984136420004	Standards	NA	no	2500	0.120260530430532	2.5	0	NA	NA	1.02202347616095	11325.6024173591	4544907.14418761	Signal	NA	500	NA	1	1191.57885959145	806207.755	FourPL	0.036672142923844	12.0208152801713	NA	Auto_Created_Unknown	2	In Detection Range	100
2015-18694	GHS	2015	18694	630750	3/6/2015	CVL	ENROLLMENT	BOX 5 A-5	0	2March17	2March17_3plex	2015-18694 1:10	RANTES	E09	148.492424049175	250.65	1/y^2	284.343533379701	Standard Deviations	Standard Deviations	NA	0.999972173380327	Standards	NA	no	2500.00000000013	0.211130729955765	2.5	0	NA	NA	1.07188245847447	1846869.62345261	1034941819.80367	Signal	NA	500	NA	1	1295.11132921861	905570.545	FourPL	0.60877981574844	148.492424049175	NA	Auto_Created_Unknown	3	In Detection Range	10
2015-18694	GHS	2015	18694	630750	3/6/2015	CVL	ENROLLMENT	BOX 5 A-5	0	2March17	2March17_3plex	2015-18694 1:10	MIG	E10	370.523953341751	81	1/y^2	89.5538103312873	Standard Deviations	Standard Deviations	NA	0.999984136420004	Standards	NA	no	2500	0.120260530430532	2.5	0	NA	NA	1.02202347616095	11325.6024173591	4544907.14418761	Signal	NA	500	NA	1	1191.57885959145	806207.755	FourPL	1.07571276525722	370.523953341751	NA	Auto_Created_Unknown	2	In Detection Range	10
2015-18694	GHS	2015	18694	630750	3/6/2015	CVL	ENROLLMENT	BOX 5 A-5	0	2March17	2March17_3plex	2015-18694 1:10	IL1-RA	E10	15397.9572671183	379.8	1/y^2	417.990453727629	Standard Deviations	Standard Deviations	NA	0.999367033273172	Standards	NA	no	2499.99999999965	0.457984987463336	2.5	0	NA	NA	1.08582556297225	3000310.63966291	944844911.171373	Signal	NA	500	NA	1	1332.58815038951	461589.695	FourPL	74.4692799616408	15397.9572671183	NA	Auto_Created_Unknown	1	Above Fit Curve Range	10
2015-18694	GHS	2015	18694	630750	3/6/2015	CVL	ENROLLMENT	BOX 5 A-5	0	2March17	2March17_3plex	2015-18694 1:100	MIG	F10	12.0208152801713	81	1/y^2	89.5538103312873	Standard Deviations	Standard Deviations	NA	0.999984136420004	Standards	NA	no	2500	0.120260530430532	2.5	0	NA	NA	1.02202347616095	11325.6024173591	4544907.14418761	Signal	NA	500	NA	1	1191.57885959145	806207.755	FourPL	0.036672142923844	12.0208152801713	NA	Auto_Created_Unknown	2	In Detection Range	100
2015-18694	GHS	2015	18694	630750	3/6/2015	CVL	ENROLLMENT	BOX 5 A-5	0	2March17	2March17_3plex	2015-18694 1:100	RANTES	F10	53.0330085889911	250.65	1/y^2	284.343533379701	Standard Deviations	Standard Deviations	NA	0.999972173380327	Standards	NA	no	2500.00000000013	0.211130729955765	2.5	0	NA	NA	1.07188245847447	1846869.62345261	1034941819.80367	Signal	NA	500	NA	1	1295.11132921861	905570.545	FourPL	0.243293681619579	53.0330085889911	NA	Auto_Created_Unknown	3	In Detection Range	100
2015-18694	GHS	2015	18694	630750	3/6/2015	CVL	ENROLLMENT	BOX 5 A-5	0	2March17	2March17_3plex	2015-18694 1:10	IL1-RA	E09	15397.9572671183	379.8	1/y^2	417.990453727629	Standard Deviations	Standard Deviations	NA	0.999367033273172	Standards	NA	no	2499.99999999965	0.457984987463336	2.5	0	NA	NA	1.08582556297225	3000310.63966291	944844911.171373	Signal	NA	500	NA	1	1332.58815038951	461589.695	FourPL	74.4692799616408	15397.9572671183	NA	Auto_Created_Unknown	1	Above Fit Curve Range	10
2015-18694	GHS	2015	18694	630750	3/6/2015	CVL	ENROLLMENT	BOX 5 A-5	0	2March17	2March17_3plex	2015-18694 1:100	RANTES	F09	53.0330085889911	250.65	1/y^2	284.343533379701	Standard Deviations	Standard Deviations	NA	0.999972173380327	Standards	NA	no	2500.00000000013	0.211130729955765	2.5	0	NA	NA	1.07188245847447	1846869.62345261	1034941819.80367	Signal	NA	500	NA	1	1295.11132921861	905570.545	FourPL	0.243293681619579	53.0330085889911	NA	Auto_Created_Unknown	3	In Detection Range	100
2015-18694	GHS	2015	18694	630750	3/6/2015	CVL	ENROLLMENT	BOX 5 A-5	0	2March17	2March17_3plex	2015-18694 1:10	MIG	E09	370.523953341751	81	1/y^2	89.5538103312873	Standard Deviations	Standard Deviations	NA	0.999984136420004	Standards	NA	no	2500	0.120260530430532	2.5	0	NA	NA	1.02202347616095	11325.6024173591	4544907.14418761	Signal	NA	500	NA	1	1191.57885959145	806207.755	FourPL	1.07571276525722	370.523953341751	NA	Auto_Created_Unknown	2	In Detection Range	10
2015-18694	GHS	2015	18694	630750	3/6/2015	CVL	ENROLLMENT	BOX 5 A-5	0	2March17	2March17_3plex	2015-18694 1:10	RANTES	E10	148.492424049175	250.65	1/y^2	284.343533379701	Standard Deviations	Standard Deviations	NA	0.999972173380327	Standards	NA	no	2500.00000000013	0.211130729955765	2.5	0	NA	NA	1.07188245847447	1846869.62345261	1034941819.80367	Signal	NA	500	NA	1	1295.11132921861	905570.545	FourPL	0.60877981574844	148.492424049175	NA	Auto_Created_Unknown	3	In Detection Range	10
2015-18702	GHS	2015	18702	630734	3/6/2015	CVL	ENROLLMENT	BOX 5 B-3	0	2March17	2March17_3plex	2015-18702 1:100	IL1-RA	F07	2450.83210359257	379.8	1/y^2	417.990453727629	Standard Deviations	Standard Deviations	NA	0.999367033273172	Standards	NA	no	2499.99999999965	0.457984987463336	2.5	0	NA	NA	1.08582556297225	3000310.63966291	944844911.171373	Signal	NA	500	NA	1	1332.58815038951	461589.695	FourPL	16.1702019782157	2450.83210359257	NA	Auto_Created_Unknown	1	In Detection Range	100
2015-18702	GHS	2015	18702	630734	3/6/2015	CVL	ENROLLMENT	BOX 5 B-3	0	2March17	2March17_3plex	2015-18702 1:10	RANTES	E07	154.149278298667	250.65	1/y^2	284.343533379701	Standard Deviations	Standard Deviations	NA	0.999972173380327	Standards	NA	no	2500.00000000013	0.211130729955765	2.5	0	NA	NA	1.07188245847447	1846869.62345261	1034941819.80367	Signal	NA	500	NA	1	1295.11132921861	905570.545	FourPL	0.661211697958202	154.149278298667	NA	Auto_Created_Unknown	3	In Detection Range	10
2015-18702	GHS	2015	18702	630734	3/6/2015	CVL	ENROLLMENT	BOX 5 B-3	0	2March17	2March17_3plex	2015-18702 1:10	RANTES	E08	154.149278298667	250.65	1/y^2	284.343533379701	Standard Deviations	Standard Deviations	NA	0.999972173380327	Standards	NA	no	2500.00000000013	0.211130729955765	2.5	0	NA	NA	1.07188245847447	1846869.62345261	1034941819.80367	Signal	NA	500	NA	1	1295.11132921861	905570.545	FourPL	0.661211697958202	154.149278298667	NA	Auto_Created_Unknown	3	In Detection Range	10
2015-18702	GHS	2015	18702	630734	3/6/2015	CVL	ENROLLMENT	BOX 5 B-3	0	2March17	2March17_3plex	2015-18702 1:100	IL1-RA	F08	2450.83210359257	379.8	1/y^2	417.990453727629	Standard Deviations	Standard Deviations	NA	0.999367033273172	Standards	NA	no	2499.99999999965	0.457984987463336	2.5	0	NA	NA	1.08582556297225	3000310.63966291	944844911.171373	Signal	NA	500	NA	1	1332.58815038951	461589.695	FourPL	16.1702019782157	2450.83210359257	NA	Auto_Created_Unknown	1	In Detection Range	100
2015-18702	GHS	2015	18702	630734	3/6/2015	CVL	ENROLLMENT	BOX 5 B-3	0	2March17	2March17_3plex	2015-18702 1:10	MIG	E07	231.931024229188	81	1/y^2	89.5538103312873	Standard Deviations	Standard Deviations	NA	0.999984136420004	Standards	NA	no	2500	0.120260530430532	2.5	0	NA	NA	1.02202347616095	11325.6024173591	4544907.14418761	Signal	NA	500	NA	1	1191.57885959145	806207.755	FourPL	0.663704840976586	231.931024229188	NA	Auto_Created_Unknown	2	In Detection Range	10
2015-18702	GHS	2015	18702	630734	3/6/2015	CVL	ENROLLMENT	BOX 5 B-3	0	2March17	2March17_3plex	2015-18702 1:10	MIG	E08	231.931024229188	81	1/y^2	89.5538103312873	Standard Deviations	Standard Deviations	NA	0.999984136420004	Standards	NA	no	2500	0.120260530430532	2.5	0	NA	NA	1.02202347616095	11325.6024173591	4544907.14418761	Signal	NA	500	NA	1	1191.57885959145	806207.755	FourPL	0.663704840976586	231.931024229188	NA	Auto_Created_Unknown	2	In Detection Range	10
2015-18702	GHS	2015	18702	630734	3/6/2015	CVL	ENROLLMENT	BOX 5 B-3	0	2March17	2March17_3plex	2015-18702 1:100	RANTES	F08	55.1543289325507	250.65	1/y^2	284.343533379701	Standard Deviations	Standard Deviations	NA	0.999972173380327	Standards	NA	no	2500.00000000013	0.211130729955765	2.5	0	NA	NA	1.07188245847447	1846869.62345261	1034941819.80367	Signal	NA	500	NA	1	1295.11132921861	905570.545	FourPL	0.262626897549787	55.1543289325507	NA	Auto_Created_Unknown	3	In Detection Range	100
2015-18702	GHS	2015	18702	630734	3/6/2015	CVL	ENROLLMENT	BOX 5 B-3	0	2March17	2March17_3plex	2015-18702 1:100	RANTES	F07	55.1543289325507	250.65	1/y^2	284.343533379701	Standard Deviations	Standard Deviations	NA	0.999972173380327	Standards	NA	no	2500.00000000013	0.211130729955765	2.5	0	NA	NA	1.07188245847447	1846869.62345261	1034941819.80367	Signal	NA	500	NA	1	1295.11132921861	905570.545	FourPL	0.262626897549787	55.1543289325507	NA	Auto_Created_Unknown	3	In Detection Range	100
2015-18702	GHS	2015	18702	630734	3/6/2015	CVL	ENROLLMENT	BOX 5 B-3	0	2March17	2March17_3plex	2015-18702 1:10	IL1-RA	E08	25217.5491374558	379.8	1/y^2	417.990453727629	Standard Deviations	Standard Deviations	NA	0.999367033273172	Standards	NA	no	2499.99999999965	0.457984987463336	2.5	0	NA	NA	1.08582556297225	3000310.63966291	944844911.171373	Signal	NA	500	NA	1	1332.58815038951	461589.695	FourPL	122.166390399164	25217.5491374558	NA	Auto_Created_Unknown	1	Above Fit Curve Range	10
2015-18702	GHS	2015	18702	630734	3/6/2015	CVL	ENROLLMENT	BOX 5 B-3	0	2March17	2March17_3plex	2015-18702 1:10	IL1-RA	E07	25217.5491374558	379.8	1/y^2	417.990453727629	Standard Deviations	Standard Deviations	NA	0.999367033273172	Standards	NA	no	2499.99999999965	0.457984987463336	2.5	0	NA	NA	1.08582556297225	3000310.63966291	944844911.171373	Signal	NA	500	NA	1	1332.58815038951	461589.695	FourPL	122.166390399164	25217.5491374558	NA	Auto_Created_Unknown	1	Above Fit Curve Range	10
2015-18702	GHS	2015	18702	630734	3/6/2015	CVL	ENROLLMENT	BOX 5 B-3	0	2March17	2March17_3plex	2015-18702 1:100	MIG	F08	14.142135623731	81	1/y^2	89.5538103312873	Standard Deviations	Standard Deviations	NA	0.999984136420004	Standards	NA	no	2500	0.120260530430532	2.5	0	NA	NA	1.02202347616095	11325.6024173591	4544907.14418761	Signal	NA	500	NA	1	1191.57885959145	806207.755	FourPL	0.0436793354485284	14.142135623731	NA	Auto_Created_Unknown	2	In Detection Range	100
2015-18702	GHS	2015	18702	630734	3/6/2015	CVL	ENROLLMENT	BOX 5 B-3	0	2March17	2March17_3plex	2015-18702 1:100	MIG	F07	14.142135623731	81	1/y^2	89.5538103312873	Standard Deviations	Standard Deviations	NA	0.999984136420004	Standards	NA	no	2500	0.120260530430532	2.5	0	NA	NA	1.02202347616095	11325.6024173591	4544907.14418761	Signal	NA	500	NA	1	1191.57885959145	806207.755	FourPL	0.0436793354485284	14.142135623731	NA	Auto_Created_Unknown	2	In Detection Range	100
2015-18706	GHS	2015	18706	630372	3/9/2015	CVL	MONTH 03	BOX 5 B-7	3	28Feb17	28Feb17_3plex	2015-18706 1:10	RANTES	G03	43.1335136523794	354.15	1/y^2	431.658494986686	Standard Deviations	Standard Deviations	NA	0.999829372428408	Standards	NA	no	2499.99999999986	0.113384928386354	2.5	0	NA	NA	1.02428084116138	1901540.84973932	1110027385.83192	Signal	NA	500	NA	1	1282.52424588706	1324959.915	FourPL	0.0978065262276811	43.1335136523794	NA	Auto_Created_Unknown	3	In Detection Range	10
2015-18706	GHS	2015	18706	630372	3/9/2015	CVL	MONTH 03	BOX 5 B-7	3	28Feb17	28Feb17_3plex	2015-18706 1:100	RANTES	H04	41.0121933088198	354.15	1/y^2	431.658494986686	Standard Deviations	Standard Deviations	NA	0.999829372428408	Standards	NA	no	2499.99999999986	0.113384928386354	2.5	0	NA	NA	1.02428084116138	1901540.84973932	1110027385.83192	Signal	NA	500	NA	1	1282.52424588706	1324959.915	FourPL	0.0974096916706618	41.0121933088198	NA	Auto_Created_Unknown	3	In Detection Range	100
2015-18706	GHS	2015	18706	630372	3/9/2015	CVL	MONTH 03	BOX 5 B-7	3	28Feb17	28Feb17_3plex	2015-18706 1:10	IL1-RA	G03	22296.4910243742	533.25	1/y^2	587.679711333879	Standard Deviations	Standard Deviations	NA	0.999993618882034	Standards	NA	no	2500.00000000001	1.51307811861262	2.5	0	NA	NA	1.07711587225143	1106972.40155502	538576237.084478	Signal	NA	500	NA	1	1289.36497500145	774981.08	FourPL	64.5329478641923	22296.4910243742	NA	Auto_Created_Unknown	1	Above Fit Curve Range	10
2015-18706	GHS	2015	18706	630372	3/9/2015	CVL	MONTH 03	BOX 5 B-7	3	28Feb17	28Feb17_3plex	2015-18706 1:100	RANTES	H03	41.0121933088198	354.15	1/y^2	431.658494986686	Standard Deviations	Standard Deviations	NA	0.999829372428408	Standards	NA	no	2499.99999999986	0.113384928386354	2.5	0	NA	NA	1.02428084116138	1901540.84973932	1110027385.83192	Signal	NA	500	NA	1	1282.52424588706	1324959.915	FourPL	0.0974096916706618	41.0121933088198	NA	Auto_Created_Unknown	3	In Detection Range	100
2015-18706	GHS	2015	18706	630372	3/9/2015	CVL	MONTH 03	BOX 5 B-7	3	28Feb17	28Feb17_3plex	2015-18706 1:10	RANTES	G04	43.1335136523794	354.15	1/y^2	431.658494986686	Standard Deviations	Standard Deviations	NA	0.999829372428408	Standards	NA	no	2499.99999999986	0.113384928386354	2.5	0	NA	NA	1.02428084116138	1901540.84973932	1110027385.83192	Signal	NA	500	NA	1	1282.52424588706	1324959.915	FourPL	0.0978065262276811	43.1335136523794	NA	Auto_Created_Unknown	3	In Detection Range	10
2015-18706	GHS	2015	18706	630372	3/9/2015	CVL	MONTH 03	BOX 5 B-7	3	28Feb17	28Feb17_3plex	2015-18706 1:10	MIG	G04	32.5269119345812	91.35	1/y^2	100.647101502726	Standard Deviations	Standard Deviations	NA	0.999584207590912	Standards	NA	no	2500.00000000003	0.106405916174886	2.5	0	NA	NA	0.989142183252714	688000.242947153	204505919.32968	Signal	NA	500	NA	1	1275.04270778345	810079.085	FourPL	0.0978841804318461	32.5269119345812	NA	Auto_Created_Unknown	2	In Detection Range	10
2015-18706	GHS	2015	18706	630372	3/9/2015	CVL	MONTH 03	BOX 5 B-7	3	28Feb17	28Feb17_3plex	2015-18706 1:10	MIG	G03	32.5269119345812	91.35	1/y^2	100.647101502726	Standard Deviations	Standard Deviations	NA	0.999584207590912	Standards	NA	no	2500.00000000003	0.106405916174886	2.5	0	NA	NA	0.989142183252714	688000.242947153	204505919.32968	Signal	NA	500	NA	1	1275.04270778345	810079.085	FourPL	0.0978841804318461	32.5269119345812	NA	Auto_Created_Unknown	2	In Detection Range	10
2015-18706	GHS	2015	18706	630372	3/9/2015	CVL	MONTH 03	BOX 5 B-7	3	28Feb17	28Feb17_3plex	2015-18706 1:10	IL1-RA	G04	22296.4910243742	533.25	1/y^2	587.679711333879	Standard Deviations	Standard Deviations	NA	0.999993618882034	Standards	NA	no	2500.00000000001	1.51307811861262	2.5	0	NA	NA	1.07711587225143	1106972.40155502	538576237.084478	Signal	NA	500	NA	1	1289.36497500145	774981.08	FourPL	64.5329478641923	22296.4910243742	NA	Auto_Created_Unknown	1	Above Fit Curve Range	10
2015-18706	GHS	2015	18706	630372	3/9/2015	CVL	MONTH 03	BOX 5 B-7	3	28Feb17	28Feb17_3plex	2015-18706 1:100	MIG	H03	22.6274169979695	91.35	1/y^2	100.647101502726	Standard Deviations	Standard Deviations	NA	0.999584207590912	Standards	NA	no	2500.00000000003	0.106405916174886	2.5	0	NA	NA	0.989142183252714	688000.242947153	204505919.32968	Signal	NA	500	NA	1	1275.04270778345	810079.085	FourPL	0.0663458457086647	22.6274169979695	NA	Auto_Created_Unknown	2	In Detection Range	100
2015-18706	GHS	2015	18706	630372	3/9/2015	CVL	MONTH 03	BOX 5 B-7	3	28Feb17	28Feb17_3plex	2015-18706 1:100	IL1-RA	H04	10238.1990848	533.25	1/y^2	587.679711333879	Standard Deviations	Standard Deviations	NA	0.999993618882034	Standards	NA	no	2500.00000000001	1.51307811861262	2.5	0	NA	NA	1.07711587225143	1106972.40155502	538576237.084478	Signal	NA	500	NA	1	1289.36497500145	774981.08	FourPL	33.3904912199677	10238.1990848	NA	Auto_Created_Unknown	1	In Detection Range	100
2015-18706	GHS	2015	18706	630372	3/9/2015	CVL	MONTH 03	BOX 5 B-7	3	28Feb17	28Feb17_3plex	2015-18706 1:100	MIG	H04	22.6274169979695	91.35	1/y^2	100.647101502726	Standard Deviations	Standard Deviations	NA	0.999584207590912	Standards	NA	no	2500.00000000003	0.106405916174886	2.5	0	NA	NA	0.989142183252714	688000.242947153	204505919.32968	Signal	NA	500	NA	1	1275.04270778345	810079.085	FourPL	0.0663458457086647	22.6274169979695	NA	Auto_Created_Unknown	2	In Detection Range	100
2015-18706	GHS	2015	18706	630372	3/9/2015	CVL	MONTH 03	BOX 5 B-7	3	28Feb17	28Feb17_3plex	2015-18706 1:100	IL1-RA	H03	10238.1990848	533.25	1/y^2	587.679711333879	Standard Deviations	Standard Deviations	NA	0.999993618882034	Standards	NA	no	2500.00000000001	1.51307811861262	2.5	0	NA	NA	1.07711587225143	1106972.40155502	538576237.084478	Signal	NA	500	NA	1	1289.36497500145	774981.08	FourPL	33.3904912199677	10238.1990848	NA	Auto_Created_Unknown	1	In Detection Range	100
2015-18714	GHS	2015	18714	630428	3/9/2015	CVL	MONTH 03	BOX 5 C-5	3	28Feb17	28Feb17_3plex	2015-18714 1:100	MIG	B10	19.7989898732233	91.35	1/y^2	100.647101502726	Standard Deviations	Standard Deviations	NA	0.999584207590912	Standards	NA	no	2500.00000000003	0.106405916174886	2.5	0	NA	NA	0.989142183252714	688000.242947153	204505919.32968	Signal	NA	500	NA	1	1275.04270778345	810079.085	FourPL	0.056460108670658	19.7989898732233	NA	Auto_Created_Unknown	2	Below Detection Range	100
2015-18714	GHS	2015	18714	630428	3/9/2015	CVL	MONTH 03	BOX 5 C-5	3	28Feb17	28Feb17_3plex	2015-18714 1:100	MIG	B09	19.7989898732233	91.35	1/y^2	100.647101502726	Standard Deviations	Standard Deviations	NA	0.999584207590912	Standards	NA	no	2500.00000000003	0.106405916174886	2.5	0	NA	NA	0.989142183252714	688000.242947153	204505919.32968	Signal	NA	500	NA	1	1275.04270778345	810079.085	FourPL	0.056460108670658	19.7989898732233	NA	Auto_Created_Unknown	2	Below Detection Range	100
2015-18714	GHS	2015	18714	630428	3/9/2015	CVL	MONTH 03	BOX 5 C-5	3	28Feb17	28Feb17_3plex	2015-18714 1:10	RANTES	A09	4.24264068711928	354.15	1/y^2	431.658494986686	Standard Deviations	Standard Deviations	NA	0.999829372428408	Standards	NA	no	2499.99999999986	0.113384928386354	2.5	0	NA	NA	1.02428084116138	1901540.84973932	1110027385.83192	Signal	NA	500	NA	1	1282.52424588706	1324959.915	FourPL	0.0104273672742672	4.24264068711928	NA	Auto_Created_Unknown	3	In Detection Range	10
2015-18714	GHS	2015	18714	630428	3/9/2015	CVL	MONTH 03	BOX 5 C-5	3	28Feb17	28Feb17_3plex	2015-18714 1:10	MIG	A10	159.80613254816	91.35	1/y^2	100.647101502726	Standard Deviations	Standard Deviations	NA	0.999584207590912	Standards	NA	no	2500.00000000003	0.106405916174886	2.5	0	NA	NA	0.989142183252714	688000.242947153	204505919.32968	Signal	NA	500	NA	1	1275.04270778345	810079.085	FourPL	0.472177137247188	159.80613254816	NA	Auto_Created_Unknown	2	In Detection Range	10
2015-18714	GHS	2015	18714	630428	3/9/2015	CVL	MONTH 03	BOX 5 C-5	3	28Feb17	28Feb17_3plex	2015-18714 1:10	MIG	A09	159.80613254816	91.35	1/y^2	100.647101502726	Standard Deviations	Standard Deviations	NA	0.999584207590912	Standards	NA	no	2500.00000000003	0.106405916174886	2.5	0	NA	NA	0.989142183252714	688000.242947153	204505919.32968	Signal	NA	500	NA	1	1275.04270778345	810079.085	FourPL	0.472177137247188	159.80613254816	NA	Auto_Created_Unknown	2	In Detection Range	10
2015-18714	GHS	2015	18714	630428	3/9/2015	CVL	MONTH 03	BOX 5 C-5	3	28Feb17	28Feb17_3plex	2015-18714 1:100	IL1-RA	B09	2002.5264043203	533.25	1/y^2	587.679711333879	Standard Deviations	Standard Deviations	NA	0.999993618882034	Standards	NA	no	2500.00000000001	1.51307811861262	2.5	0	NA	NA	1.07711587225143	1106972.40155502	538576237.084478	Signal	NA	500	NA	1	1289.36497500145	774981.08	FourPL	7.98983684896921	2002.5264043203	NA	Auto_Created_Unknown	1	In Detection Range	100
2015-18714	GHS	2015	18714	630428	3/9/2015	CVL	MONTH 03	BOX 5 C-5	3	28Feb17	28Feb17_3plex	2015-18714 1:100	RANTES	B09	31.8198051533946	354.15	1/y^2	431.658494986686	Standard Deviations	Standard Deviations	NA	0.999829372428408	Standards	NA	no	2499.99999999986	0.113384928386354	2.5	0	NA	NA	1.02428084116138	1901540.84973932	1110027385.83192	Signal	NA	500	NA	1	1282.52424588706	1324959.915	FourPL	NA	31.8198051533946	NA	Auto_Created_Unknown	3	Below Detection Range	100
2015-18714	GHS	2015	18714	630428	3/9/2015	CVL	MONTH 03	BOX 5 C-5	3	28Feb17	28Feb17_3plex	2015-18714 1:10	IL1-RA	A09	102908.078293203	533.25	1/y^2	587.679711333879	Standard Deviations	Standard Deviations	NA	0.999993618882034	Standards	NA	no	2500.00000000001	1.51307811861262	2.5	0	NA	NA	1.07711587225143	1106972.40155502	538576237.084478	Signal	NA	500	NA	1	1289.36497500145	774981.08	FourPL	330.580568085836	102908.078293203	NA	Auto_Created_Unknown	1	In Detection Range	10
2015-18714	GHS	2015	18714	630428	3/9/2015	CVL	MONTH 03	BOX 5 C-5	3	28Feb17	28Feb17_3plex	2015-18714 1:10	IL1-RA	A10	102908.078293203	533.25	1/y^2	587.679711333879	Standard Deviations	Standard Deviations	NA	0.999993618882034	Standards	NA	no	2500.00000000001	1.51307811861262	2.5	0	NA	NA	1.07711587225143	1106972.40155502	538576237.084478	Signal	NA	500	NA	1	1289.36497500145	774981.08	FourPL	330.580568085836	102908.078293203	NA	Auto_Created_Unknown	1	In Detection Range	10
2015-18714	GHS	2015	18714	630428	3/9/2015	CVL	MONTH 03	BOX 5 C-5	3	28Feb17	28Feb17_3plex	2015-18714 1:100	RANTES	B10	31.8198051533946	354.15	1/y^2	431.658494986686	Standard Deviations	Standard Deviations	NA	0.999829372428408	Standards	NA	no	2499.99999999986	0.113384928386354	2.5	0	NA	NA	1.02428084116138	1901540.84973932	1110027385.83192	Signal	NA	500	NA	1	1282.52424588706	1324959.915	FourPL	NA	31.8198051533946	NA	Auto_Created_Unknown	3	Below Fit Curve Range	100
2015-18714	GHS	2015	18714	630428	3/9/2015	CVL	MONTH 03	BOX 5 C-5	3	28Feb17	28Feb17_3plex	2015-18714 1:100	IL1-RA	B10	2002.5264043203	533.25	1/y^2	587.679711333879	Standard Deviations	Standard Deviations	NA	0.999993618882034	Standards	NA	no	2500.00000000001	1.51307811861262	2.5	0	NA	NA	1.07711587225143	1106972.40155502	538576237.084478	Signal	NA	500	NA	1	1289.36497500145	774981.08	FourPL	7.98983684896921	2002.5264043203	NA	Auto_Created_Unknown	1	In Detection Range	100
2015-18714	GHS	2015	18714	630428	3/9/2015	CVL	MONTH 03	BOX 5 C-5	3	28Feb17	28Feb17_3plex	2015-18714 1:10	RANTES	A10	4.24264068711928	354.15	1/y^2	431.658494986686	Standard Deviations	Standard Deviations	NA	0.999829372428408	Standards	NA	no	2499.99999999986	0.113384928386354	2.5	0	NA	NA	1.02428084116138	1901540.84973932	1110027385.83192	Signal	NA	500	NA	1	1282.52424588706	1324959.915	FourPL	0.0104273672742672	4.24264068711928	NA	Auto_Created_Unknown	3	In Detection Range	10
2015-18718	GHS	2015	18718	630763	3/12/2015	CVL	ENROLLMENT	BOX 5 C-9	0	2March17	2March17_3plex	2015-18718 1:10	MIG	A12	299.813275223096	81	1/y^2	89.5538103312873	Standard Deviations	Standard Deviations	NA	0.999984136420004	Standards	NA	no	2500	0.120260530430532	2.5	0	NA	NA	1.02202347616095	11325.6024173591	4544907.14418761	Signal	NA	500	NA	1	1191.57885959145	806207.755	FourPL	0.86615304772347	299.813275223096	NA	Auto_Created_Unknown	2	In Detection Range	10
2015-18718	GHS	2015	18718	630763	3/12/2015	CVL	ENROLLMENT	BOX 5 C-9	0	2March17	2March17_3plex	2015-18718 1:100	RANTES	B12	10.6066017177982	250.65	1/y^2	284.343533379701	Standard Deviations	Standard Deviations	NA	0.999972173380327	Standards	NA	no	2500.00000000013	0.211130729955765	2.5	0	NA	NA	1.07188245847447	1846869.62345261	1034941819.80367	Signal	NA	500	NA	1	1295.11132921861	905570.545	FourPL	0.0541706904653308	10.6066017177982	NA	Auto_Created_Unknown	3	In Detection Range	100
2015-18718	GHS	2015	18718	630763	3/12/2015	CVL	ENROLLMENT	BOX 5 C-9	0	2March17	2March17_3plex	2015-18718 1:100	RANTES	B11	10.6066017177982	250.65	1/y^2	284.343533379701	Standard Deviations	Standard Deviations	NA	0.999972173380327	Standards	NA	no	2500.00000000013	0.211130729955765	2.5	0	NA	NA	1.07188245847447	1846869.62345261	1034941819.80367	Signal	NA	500	NA	1	1295.11132921861	905570.545	FourPL	0.0541706904653308	10.6066017177982	NA	Auto_Created_Unknown	3	In Detection Range	100
2015-18718	GHS	2015	18718	630763	3/12/2015	CVL	ENROLLMENT	BOX 5 C-9	0	2March17	2March17_3plex	2015-18718 1:10	MIG	A11	299.813275223096	81	1/y^2	89.5538103312873	Standard Deviations	Standard Deviations	NA	0.999984136420004	Standards	NA	no	2500	0.120260530430532	2.5	0	NA	NA	1.02202347616095	11325.6024173591	4544907.14418761	Signal	NA	500	NA	1	1191.57885959145	806207.755	FourPL	0.86615304772347	299.813275223096	NA	Auto_Created_Unknown	2	In Detection Range	10
2015-18718	GHS	2015	18718	630763	3/12/2015	CVL	ENROLLMENT	BOX 5 C-9	0	2March17	2March17_3plex	2015-18718 1:10	RANTES	A12	108.187337521542	250.65	1/y^2	284.343533379701	Standard Deviations	Standard Deviations	NA	0.999972173380327	Standards	NA	no	2500.00000000013	0.211130729955765	2.5	0	NA	NA	1.07188245847447	1846869.62345261	1034941819.80367	Signal	NA	500	NA	1	1295.11132921861	905570.545	FourPL	0.505578149371527	108.187337521542	NA	Auto_Created_Unknown	3	In Detection Range	10
2015-18718	GHS	2015	18718	630763	3/12/2015	CVL	ENROLLMENT	BOX 5 C-9	0	2March17	2March17_3plex	2015-18718 1:100	MIG	B11	14.142135623731	81	1/y^2	89.5538103312873	Standard Deviations	Standard Deviations	NA	0.999984136420004	Standards	NA	no	2500	0.120260530430532	2.5	0	NA	NA	1.02202347616095	11325.6024173591	4544907.14418761	Signal	NA	500	NA	1	1191.57885959145	806207.755	FourPL	0.0431745163289727	14.142135623731	NA	Auto_Created_Unknown	2	In Detection Range	100
2015-18718	GHS	2015	18718	630763	3/12/2015	CVL	ENROLLMENT	BOX 5 C-9	0	2March17	2March17_3plex	2015-18718 1:100	IL1-RA	B11	293.449314192417	379.8	1/y^2	417.990453727629	Standard Deviations	Standard Deviations	NA	0.999367033273172	Standards	NA	no	2499.99999999965	0.457984987463336	2.5	0	NA	NA	1.08582556297225	3000310.63966291	944844911.171373	Signal	NA	500	NA	1	1332.58815038951	461589.695	FourPL	1.96086080473332	293.449314192417	NA	Auto_Created_Unknown	1	In Detection Range	100
2015-18718	GHS	2015	18718	630763	3/12/2015	CVL	ENROLLMENT	BOX 5 C-9	0	2March17	2March17_3plex	2015-18718 1:10	RANTES	A11	108.187337521542	250.65	1/y^2	284.343533379701	Standard Deviations	Standard Deviations	NA	0.999972173380327	Standards	NA	no	2500.00000000013	0.211130729955765	2.5	0	NA	NA	1.07188245847447	1846869.62345261	1034941819.80367	Signal	NA	500	NA	1	1295.11132921861	905570.545	FourPL	0.505578149371527	108.187337521542	NA	Auto_Created_Unknown	3	In Detection Range	10
2015-18718	GHS	2015	18718	630763	3/12/2015	CVL	ENROLLMENT	BOX 5 C-9	0	2March17	2March17_3plex	2015-18718 1:10	IL1-RA	A12	89863.3723938736	379.8	1/y^2	417.990453727629	Standard Deviations	Standard Deviations	NA	0.999367033273172	Standards	NA	no	2499.99999999965	0.457984987463336	2.5	0	NA	NA	1.08582556297225	3000310.63966291	944844911.171373	Signal	NA	500	NA	1	1332.58815038951	461589.695	FourPL	474.549481364216	89863.3723938736	NA	Auto_Created_Unknown	1	Above Fit Curve Range	10
2015-18718	GHS	2015	18718	630763	3/12/2015	CVL	ENROLLMENT	BOX 5 C-9	0	2March17	2March17_3plex	2015-18718 1:100	MIG	B12	14.142135623731	81	1/y^2	89.5538103312873	Standard Deviations	Standard Deviations	NA	0.999984136420004	Standards	NA	no	2500	0.120260530430532	2.5	0	NA	NA	1.02202347616095	11325.6024173591	4544907.14418761	Signal	NA	500	NA	1	1191.57885959145	806207.755	FourPL	0.0431745163289727	14.142135623731	NA	Auto_Created_Unknown	2	In Detection Range	100
2015-18718	GHS	2015	18718	630763	3/12/2015	CVL	ENROLLMENT	BOX 5 C-9	0	2March17	2March17_3plex	2015-18718 1:100	IL1-RA	B12	293.449314192417	379.8	1/y^2	417.990453727629	Standard Deviations	Standard Deviations	NA	0.999367033273172	Standards	NA	no	2499.99999999965	0.457984987463336	2.5	0	NA	NA	1.08582556297225	3000310.63966291	944844911.171373	Signal	NA	500	NA	1	1332.58815038951	461589.695	FourPL	1.96086080473332	293.449314192417	NA	Auto_Created_Unknown	1	In Detection Range	100
2015-18718	GHS	2015	18718	630763	3/12/2015	CVL	ENROLLMENT	BOX 5 C-9	0	2March17	2March17_3plex	2015-18718 1:10	IL1-RA	A11	89863.3723938736	379.8	1/y^2	417.990453727629	Standard Deviations	Standard Deviations	NA	0.999367033273172	Standards	NA	no	2499.99999999965	0.457984987463336	2.5	0	NA	NA	1.08582556297225	3000310.63966291	944844911.171373	Signal	NA	500	NA	1	1332.58815038951	461589.695	FourPL	474.549481364216	89863.3723938736	NA	Auto_Created_Unknown	1	Above Fit Curve Range	10
2015-18722	GHS	2015	18722	630776	3/12/2015	CVL	ENROLLMENT	BOX 5 D-3	0	3March17	3March17_3plex	2015-18722 1:100	IL1-RA	B04	20308.8138624588	534.6	1/y^2	655.768800618946	Standard Deviations	Standard Deviations	NA	0.999148524379699	Standards	NA	no	2499.99999999982	3.36827392062749	2.5	0	NA	NA	1.09398728214727	1290575.25189712	507944412.521715	Signal	NA	500	NA	1	1341.59238377221	594918.28	FourPL	84.9498401362333	20308.8138624588	NA	Auto_Created_Unknown	1	In Detection Range	100
2015-18722	GHS	2015	18722	630776	3/12/2015	CVL	ENROLLMENT	BOX 5 D-3	0	3March17	3March17_3plex	2015-18722 1:100	MIG	B04	26.8700576850888	81.45	1/y^2	89.6615226476428	Standard Deviations	Standard Deviations	NA	0.999857305800815	Standards	NA	no	2500	0.0797568481141484	2.5	0	NA	NA	0.977517086332603	45067.8590524172	15732936.0897945	Signal	NA	500	NA	1	1198.84948795267	884741.82	FourPL	0.0631479074807205	26.8700576850888	NA	Auto_Created_Unknown	2	In Detection Range	100
2015-18722	GHS	2015	18722	630776	3/12/2015	CVL	ENROLLMENT	BOX 5 D-3	0	3March17	3March17_3plex	2015-18722 1:10	RANTES	A04	28.9913780286484	302.85	1/y^2	362.682652874221	Standard Deviations	Standard Deviations	NA	0.999487174295832	Standards	NA	no	2499.99999999986	0.12948996032851	2.5	0	NA	NA	1.03214737352247	1448956.87271007	707052894.21786	Signal	NA	500	NA	1	1302.74198857933	1088625.47	FourPL	0.0838251366508479	28.9913780286484	NA	Auto_Created_Unknown	3	In Detection Range	10
2015-18722	GHS	2015	18722	630776	3/12/2015	CVL	ENROLLMENT	BOX 5 D-3	0	3March17	3March17_3plex	2015-18722 1:10	RANTES	A03	28.9913780286484	302.85	1/y^2	362.682652874221	Standard Deviations	Standard Deviations	NA	0.999487174295832	Standards	NA	no	2499.99999999986	0.12948996032851	2.5	0	NA	NA	1.03214737352247	1448956.87271007	707052894.21786	Signal	NA	500	NA	1	1302.74198857933	1088625.47	FourPL	0.0838251366508479	28.9913780286484	NA	Auto_Created_Unknown	3	In Detection Range	10
2015-18722	GHS	2015	18722	630776	3/12/2015	CVL	ENROLLMENT	BOX 5 D-3	0	3March17	3March17_3plex	2015-18722 1:10	MIG	A03	1520.98668633226	81.45	1/y^2	89.6615226476428	Standard Deviations	Standard Deviations	NA	0.999857305800815	Standards	NA	no	2500	0.0797568481141484	2.5	0	NA	NA	0.977517086332603	45067.8590524172	15732936.0897945	Signal	NA	500	NA	1	1198.84948795267	884741.82	FourPL	3.79574483781146	1520.98668633226	NA	Auto_Created_Unknown	2	In Detection Range	10
2015-18722	GHS	2015	18722	630776	3/12/2015	CVL	ENROLLMENT	BOX 5 D-3	0	3March17	3March17_3plex	2015-18722 1:100	RANTES	B04	22.6274169979695	302.85	1/y^2	362.682652874221	Standard Deviations	Standard Deviations	NA	0.999487174295832	Standards	NA	no	2499.99999999986	0.12948996032851	2.5	0	NA	NA	1.03214737352247	1448956.87271007	707052894.21786	Signal	NA	500	NA	1	1302.74198857933	1088625.47	FourPL	0.0694694750092098	22.6274169979695	NA	Auto_Created_Unknown	3	In Detection Range	100
2015-18722	GHS	2015	18722	630776	3/12/2015	CVL	ENROLLMENT	BOX 5 D-3	0	3March17	3March17_3plex	2015-18722 1:10	MIG	A04	1520.98668633226	81.45	1/y^2	89.6615226476428	Standard Deviations	Standard Deviations	NA	0.999857305800815	Standards	NA	no	2500	0.0797568481141484	2.5	0	NA	NA	0.977517086332603	45067.8590524172	15732936.0897945	Signal	NA	500	NA	1	1198.84948795267	884741.82	FourPL	3.79574483781146	1520.98668633226	NA	Auto_Created_Unknown	2	In Detection Range	10
2015-18722	GHS	2015	18722	630776	3/12/2015	CVL	ENROLLMENT	BOX 5 D-3	0	3March17	3March17_3plex	2015-18722 1:10	IL1-RA	A04	9099.75716708968	534.6	1/y^2	655.768800618946	Standard Deviations	Standard Deviations	NA	0.999148524379699	Standards	NA	no	2499.99999999982	3.36827392062749	2.5	0	NA	NA	1.09398728214727	1290575.25189712	507944412.521715	Signal	NA	500	NA	1	1341.59238377221	594918.28	FourPL	34.6027265208093	9099.75716708968	NA	Auto_Created_Unknown	1	Above Fit Curve Range	10
2015-18722	GHS	2015	18722	630776	3/12/2015	CVL	ENROLLMENT	BOX 5 D-3	0	3March17	3March17_3plex	2015-18722 1:100	MIG	B03	26.8700576850888	81.45	1/y^2	89.6615226476428	Standard Deviations	Standard Deviations	NA	0.999857305800815	Standards	NA	no	2500	0.0797568481141484	2.5	0	NA	NA	0.977517086332603	45067.8590524172	15732936.0897945	Signal	NA	500	NA	1	1198.84948795267	884741.82	FourPL	0.0631479074807205	26.8700576850888	NA	Auto_Created_Unknown	2	In Detection Range	100
2015-18722	GHS	2015	18722	630776	3/12/2015	CVL	ENROLLMENT	BOX 5 D-3	0	3March17	3March17_3plex	2015-18722 1:100	IL1-RA	B03	20308.8138624588	534.6	1/y^2	655.768800618946	Standard Deviations	Standard Deviations	NA	0.999148524379699	Standards	NA	no	2499.99999999982	3.36827392062749	2.5	0	NA	NA	1.09398728214727	1290575.25189712	507944412.521715	Signal	NA	500	NA	1	1341.59238377221	594918.28	FourPL	84.9498401362333	20308.8138624588	NA	Auto_Created_Unknown	1	Above Fit Curve Range	100
2015-18722	GHS	2015	18722	630776	3/12/2015	CVL	ENROLLMENT	BOX 5 D-3	0	3March17	3March17_3plex	2015-18722 1:10	IL1-RA	A03	9099.75716708968	534.6	1/y^2	655.768800618946	Standard Deviations	Standard Deviations	NA	0.999148524379699	Standards	NA	no	2499.99999999982	3.36827392062749	2.5	0	NA	NA	1.09398728214727	1290575.25189712	507944412.521715	Signal	NA	500	NA	1	1341.59238377221	594918.28	FourPL	34.6027265208093	9099.75716708968	NA	Auto_Created_Unknown	1	Above Fit Curve Range	10
2015-18722	GHS	2015	18722	630776	3/12/2015	CVL	ENROLLMENT	BOX 5 D-3	0	3March17	3March17_3plex	2015-18722 1:100	RANTES	B03	22.6274169979695	302.85	1/y^2	362.682652874221	Standard Deviations	Standard Deviations	NA	0.999487174295832	Standards	NA	no	2499.99999999986	0.12948996032851	2.5	0	NA	NA	1.03214737352247	1448956.87271007	707052894.21786	Signal	NA	500	NA	1	1302.74198857933	1088625.47	FourPL	0.0694694750092098	22.6274169979695	NA	Auto_Created_Unknown	3	In Detection Range	100
2015-18730	GHS	2015	18730	630486	3/18/2015	CVL	MONTH 03	BOX 5 E-1	3	2March17	2March17_3plex	2015-18730 1:10	RANTES	E04	60.1040764008565	247.5	1/y^2	288.122894441177	Standard Deviations	Standard Deviations	NA	0.999915019817888	Standards	NA	no	2499.99999999987	0.204116379174698	2.5	0	NA	NA	1.06936959426885	1071525.78833408	597234696.410496	Signal	NA	500	NA	1	1298.18021174993	974329.325	FourPL	0.257016322643101	60.1040764008565	NA	Auto_Created_Unknown	3	In Detection Range	10
2015-18730	GHS	2015	18730	630486	3/18/2015	CVL	MONTH 03	BOX 5 E-1	3	2March17	2March17_3plex	2015-18730 1:100	IL1-RA	F04	7100.05918989412	344.7	1/y^2	425.786458794426	Standard Deviations	Standard Deviations	NA	0.999971121521988	Standards	NA	no	2500.00000000009	0.540536689856901	2.5	0	NA	NA	1.07697878427219	1127701.81052073	293917541.674087	Signal	NA	500	NA	1	1294.80187253914	425781.66	FourPL	45.97785379082	7100.05918989412	NA	Auto_Created_Unknown	1	In Detection Range	100
2015-18730	GHS	2015	18730	630486	3/18/2015	CVL	MONTH 03	BOX 5 E-1	3	2March17	2March17_3plex	2015-18730 1:100	IL1-RA	F03	7100.05918989412	344.7	1/y^2	425.786458794426	Standard Deviations	Standard Deviations	NA	0.999971121521988	Standards	NA	no	2500.00000000009	0.540536689856901	2.5	0	NA	NA	1.07697878427219	1127701.81052073	293917541.674087	Signal	NA	500	NA	1	1294.80187253914	425781.66	FourPL	45.97785379082	7100.05918989412	NA	Auto_Created_Unknown	1	In Detection Range	100
2015-18730	GHS	2015	18730	630486	3/18/2015	CVL	MONTH 03	BOX 5 E-1	3	2March17	2March17_3plex	2015-18730 1:100	RANTES	F03	15.556349186104	247.5	1/y^2	288.122894441177	Standard Deviations	Standard Deviations	NA	0.999915019817888	Standards	NA	no	2499.99999999987	0.204116379174698	2.5	0	NA	NA	1.06936959426885	1071525.78833408	597234696.410496	Signal	NA	500	NA	1	1298.18021174993	974329.325	FourPL	0.0721698651390145	15.556349186104	NA	Auto_Created_Unknown	3	In Detection Range	100
2015-18730	GHS	2015	18730	630486	3/18/2015	CVL	MONTH 03	BOX 5 E-1	3	2March17	2March17_3plex	2015-18730 1:100	MIG	F04	3.53553390593274	72	1/y^2	80.1735168912034	Standard Deviations	Standard Deviations	NA	0.999223944710924	Standards	NA	no	2500	0.100887243095029	2.5	0	NA	NA	0.993463330023607	18783.2022740276	6449480.84692013	Signal	NA	500	NA	1	1153.14128940825	763361.535	FourPL	0.0096590853548379	3.53553390593274	NA	Auto_Created_Unknown	2	In Detection Range	100
2015-18730	GHS	2015	18730	630486	3/18/2015	CVL	MONTH 03	BOX 5 E-1	3	2March17	2March17_3plex	2015-18730 1:100	RANTES	F04	15.556349186104	247.5	1/y^2	288.122894441177	Standard Deviations	Standard Deviations	NA	0.999915019817888	Standards	NA	no	2499.99999999987	0.204116379174698	2.5	0	NA	NA	1.06936959426885	1071525.78833408	597234696.410496	Signal	NA	500	NA	1	1298.18021174993	974329.325	FourPL	0.0721698651390145	15.556349186104	NA	Auto_Created_Unknown	3	In Detection Range	100
2015-18730	GHS	2015	18730	630486	3/18/2015	CVL	MONTH 03	BOX 5 E-1	3	2March17	2March17_3plex	2015-18730 1:10	IL1-RA	E03	73029.2812541654	344.7	1/y^2	425.786458794426	Standard Deviations	Standard Deviations	NA	0.999971121521988	Standards	NA	no	2500.00000000009	0.540536689856901	2.5	0	NA	NA	1.07697878427219	1127701.81052073	293917541.674087	Signal	NA	500	NA	1	1294.80187253914	425781.66	FourPL	384.683351650201	73029.2812541654	NA	Auto_Created_Unknown	1	Above Fit Curve Range	10
2015-18730	GHS	2015	18730	630486	3/18/2015	CVL	MONTH 03	BOX 5 E-1	3	2March17	2March17_3plex	2015-18730 1:10	MIG	E04	115.965512114594	72	1/y^2	80.1735168912034	Standard Deviations	Standard Deviations	NA	0.999223944710924	Standards	NA	no	2500	0.100887243095029	2.5	0	NA	NA	0.993463330023607	18783.2022740276	6449480.84692013	Signal	NA	500	NA	1	1153.14128940825	763361.535	FourPL	0.322690127979933	115.965512114594	NA	Auto_Created_Unknown	2	In Detection Range	10
2015-18730	GHS	2015	18730	630486	3/18/2015	CVL	MONTH 03	BOX 5 E-1	3	2March17	2March17_3plex	2015-18730 1:10	MIG	E03	115.965512114594	72	1/y^2	80.1735168912034	Standard Deviations	Standard Deviations	NA	0.999223944710924	Standards	NA	no	2500	0.100887243095029	2.5	0	NA	NA	0.993463330023607	18783.2022740276	6449480.84692013	Signal	NA	500	NA	1	1153.14128940825	763361.535	FourPL	0.322690127979933	115.965512114594	NA	Auto_Created_Unknown	2	In Detection Range	10
2015-18730	GHS	2015	18730	630486	3/18/2015	CVL	MONTH 03	BOX 5 E-1	3	2March17	2March17_3plex	2015-18730 1:10	IL1-RA	E04	73029.2812541654	344.7	1/y^2	425.786458794426	Standard Deviations	Standard Deviations	NA	0.999971121521988	Standards	NA	no	2500.00000000009	0.540536689856901	2.5	0	NA	NA	1.07697878427219	1127701.81052073	293917541.674087	Signal	NA	500	NA	1	1294.80187253914	425781.66	FourPL	384.683351650201	73029.2812541654	NA	Auto_Created_Unknown	1	Above Fit Curve Range	10
2015-18730	GHS	2015	18730	630486	3/18/2015	CVL	MONTH 03	BOX 5 E-1	3	2March17	2March17_3plex	2015-18730 1:10	RANTES	E03	60.1040764008565	247.5	1/y^2	288.122894441177	Standard Deviations	Standard Deviations	NA	0.999915019817888	Standards	NA	no	2499.99999999987	0.204116379174698	2.5	0	NA	NA	1.06936959426885	1071525.78833408	597234696.410496	Signal	NA	500	NA	1	1298.18021174993	974329.325	FourPL	0.257016322643101	60.1040764008565	NA	Auto_Created_Unknown	3	In Detection Range	10
2015-18730	GHS	2015	18730	630486	3/18/2015	CVL	MONTH 03	BOX 5 E-1	3	2March17	2March17_3plex	2015-18730 1:100	MIG	F03	3.53553390593274	72	1/y^2	80.1735168912034	Standard Deviations	Standard Deviations	NA	0.999223944710924	Standards	NA	no	2500	0.100887243095029	2.5	0	NA	NA	0.993463330023607	18783.2022740276	6449480.84692013	Signal	NA	500	NA	1	1153.14128940825	763361.535	FourPL	0.0096590853548379	3.53553390593274	NA	Auto_Created_Unknown	2	In Detection Range	100
2015-18734	GHS	2015	18734	630499	3/18/2015	CVL	MONTH 03	BOX 5 E-5	3	2March17	2March17_3plex	2015-18734 1:100	RANTES	B05	2.12132034355964	247.5	1/y^2	288.122894441177	Standard Deviations	Standard Deviations	NA	0.999915019817888	Standards	NA	no	2499.99999999987	0.204116379174698	2.5	0	NA	NA	1.06936959426885	1071525.78833408	597234696.410496	Signal	NA	500	NA	1	1298.18021174993	974329.325	FourPL	0.0101295619366544	2.12132034355964	NA	Auto_Created_Unknown	3	In Detection Range	100
2015-18734	GHS	2015	18734	630499	3/18/2015	CVL	MONTH 03	BOX 5 E-5	3	2March17	2March17_3plex	2015-18734 1:100	IL1-RA	B06	1156.82669402119	344.7	1/y^2	425.786458794426	Standard Deviations	Standard Deviations	NA	0.999971121521988	Standards	NA	no	2500.00000000009	0.540536689856901	2.5	0	NA	NA	1.07697878427219	1127701.81052073	293917541.674087	Signal	NA	500	NA	1	1294.80187253914	425781.66	FourPL	7.78103142371108	1156.82669402119	NA	Auto_Created_Unknown	1	In Detection Range	100
2015-18734	GHS	2015	18734	630499	3/18/2015	CVL	MONTH 03	BOX 5 E-5	3	2March17	2March17_3plex	2015-18734 1:100	RANTES	B06	2.12132034355964	247.5	1/y^2	288.122894441177	Standard Deviations	Standard Deviations	NA	0.999915019817888	Standards	NA	no	2499.99999999987	0.204116379174698	2.5	0	NA	NA	1.06936959426885	1071525.78833408	597234696.410496	Signal	NA	500	NA	1	1298.18021174993	974329.325	FourPL	0.0101295619366544	2.12132034355964	NA	Auto_Created_Unknown	3	In Detection Range	100
2015-18734	GHS	2015	18734	630499	3/18/2015	CVL	MONTH 03	BOX 5 E-5	3	2March17	2March17_3plex	2015-18734 1:100	MIG	B06	4.94974746830583	72	1/y^2	80.1735168912034	Standard Deviations	Standard Deviations	NA	0.999223944710924	Standards	NA	no	2500	0.100887243095029	2.5	0	NA	NA	0.993463330023607	18783.2022740276	6449480.84692013	Signal	NA	500	NA	1	1153.14128940825	763361.535	FourPL	0.0132430757412782	4.94974746830583	NA	Auto_Created_Unknown	2	Below Detection Range	100
2015-18734	GHS	2015	18734	630499	3/18/2015	CVL	MONTH 03	BOX 5 E-5	3	2March17	2March17_3plex	2015-18734 1:100	MIG	B05	4.94974746830583	72	1/y^2	80.1735168912034	Standard Deviations	Standard Deviations	NA	0.999223944710924	Standards	NA	no	2500	0.100887243095029	2.5	0	NA	NA	0.993463330023607	18783.2022740276	6449480.84692013	Signal	NA	500	NA	1	1153.14128940825	763361.535	FourPL	0.0132430757412782	4.94974746830583	NA	Auto_Created_Unknown	2	Below Detection Range	100
2015-18734	GHS	2015	18734	630499	3/18/2015	CVL	MONTH 03	BOX 5 E-5	3	2March17	2March17_3plex	2015-18734 1:10	IL1-RA	A05	9504.92935270957	344.7	1/y^2	425.786458794426	Standard Deviations	Standard Deviations	NA	0.999971121521988	Standards	NA	no	2500.00000000009	0.540536689856901	2.5	0	NA	NA	1.07697878427219	1127701.81052073	293917541.674087	Signal	NA	500	NA	1	1294.80187253914	425781.66	FourPL	51.6125590423596	9504.92935270957	NA	Auto_Created_Unknown	1	Above Fit Curve Range	10
2015-18734	GHS	2015	18734	630499	3/18/2015	CVL	MONTH 03	BOX 5 E-5	3	2March17	2March17_3plex	2015-18734 1:10	RANTES	A06	20.5060966544099	247.5	1/y^2	288.122894441177	Standard Deviations	Standard Deviations	NA	0.999915019817888	Standards	NA	no	2499.99999999987	0.204116379174698	2.5	0	NA	NA	1.06936959426885	1071525.78833408	597234696.410496	Signal	NA	500	NA	1	1298.18021174993	974329.325	FourPL	0.0901812727639499	20.5060966544099	NA	Auto_Created_Unknown	3	In Detection Range	10
2015-18734	GHS	2015	18734	630499	3/18/2015	CVL	MONTH 03	BOX 5 E-5	3	2March17	2March17_3plex	2015-18734 1:100	IL1-RA	B05	1156.82669402119	344.7	1/y^2	425.786458794426	Standard Deviations	Standard Deviations	NA	0.999971121521988	Standards	NA	no	2500.00000000009	0.540536689856901	2.5	0	NA	NA	1.07697878427219	1127701.81052073	293917541.674087	Signal	NA	500	NA	1	1294.80187253914	425781.66	FourPL	7.78103142371108	1156.82669402119	NA	Auto_Created_Unknown	1	In Detection Range	100
2015-18734	GHS	2015	18734	630499	3/18/2015	CVL	MONTH 03	BOX 5 E-5	3	2March17	2March17_3plex	2015-18734 1:10	RANTES	A05	20.5060966544099	247.5	1/y^2	288.122894441177	Standard Deviations	Standard Deviations	NA	0.999915019817888	Standards	NA	no	2499.99999999987	0.204116379174698	2.5	0	NA	NA	1.06936959426885	1071525.78833408	597234696.410496	Signal	NA	500	NA	1	1298.18021174993	974329.325	FourPL	0.0901812727639499	20.5060966544099	NA	Auto_Created_Unknown	3	In Detection Range	10
2015-18734	GHS	2015	18734	630499	3/18/2015	CVL	MONTH 03	BOX 5 E-5	3	2March17	2March17_3plex	2015-18734 1:10	MIG	A05	75.6604255869606	72	1/y^2	80.1735168912034	Standard Deviations	Standard Deviations	NA	0.999223944710924	Standards	NA	no	2500	0.100887243095029	2.5	0	NA	NA	0.993463330023607	18783.2022740276	6449480.84692013	Signal	NA	500	NA	1	1153.14128940825	763361.535	FourPL	0.207734867743828	75.6604255869606	NA	Auto_Created_Unknown	2	In Detection Range	10
2015-18734	GHS	2015	18734	630499	3/18/2015	CVL	MONTH 03	BOX 5 E-5	3	2March17	2March17_3plex	2015-18734 1:10	IL1-RA	A06	9504.92935270957	344.7	1/y^2	425.786458794426	Standard Deviations	Standard Deviations	NA	0.999971121521988	Standards	NA	no	2500.00000000009	0.540536689856901	2.5	0	NA	NA	1.07697878427219	1127701.81052073	293917541.674087	Signal	NA	500	NA	1	1294.80187253914	425781.66	FourPL	51.6125590423596	9504.92935270957	NA	Auto_Created_Unknown	1	Above Fit Curve Range	10
2015-18734	GHS	2015	18734	630499	3/18/2015	CVL	MONTH 03	BOX 5 E-5	3	2March17	2March17_3plex	2015-18734 1:10	MIG	A06	75.6604255869606	72	1/y^2	80.1735168912034	Standard Deviations	Standard Deviations	NA	0.999223944710924	Standards	NA	no	2500	0.100887243095029	2.5	0	NA	NA	0.993463330023607	18783.2022740276	6449480.84692013	Signal	NA	500	NA	1	1153.14128940825	763361.535	FourPL	0.207734867743828	75.6604255869606	NA	Auto_Created_Unknown	2	In Detection Range	10
2015-18742	GHS	2015	18742	630806	3/20/2015	CVL	ENROLLMENT	BOX 5 F-3	0	3March17	3March17_3plex	2015-18742 1:10	RANTES	A05	327.390439689371	302.85	1/y^2	362.682652874221	Standard Deviations	Standard Deviations	NA	0.999487174295832	Standards	NA	no	2499.99999999986	0.12948996032851	2.5	0	NA	NA	1.03214737352247	1448956.87271007	707052894.21786	Signal	NA	500	NA	1	1302.74198857933	1088625.47	FourPL	1.02610765804202	327.390439689371	NA	Auto_Created_Unknown	3	In Detection Range	10
2015-18742	GHS	2015	18742	630806	3/20/2015	CVL	ENROLLMENT	BOX 5 F-3	0	3March17	3March17_3plex	2015-18742 1:100	RANTES	B05	31.1126983722081	302.85	1/y^2	362.682652874221	Standard Deviations	Standard Deviations	NA	0.999487174295832	Standards	NA	no	2499.99999999986	0.12948996032851	2.5	0	NA	NA	1.03214737352247	1448956.87271007	707052894.21786	Signal	NA	500	NA	1	1302.74198857933	1088625.47	FourPL	0.106748525315074	31.1126983722081	NA	Auto_Created_Unknown	3	Below Detection Range	100
2015-18742	GHS	2015	18742	630806	3/20/2015	CVL	ENROLLMENT	BOX 5 F-3	0	3March17	3March17_3plex	2015-18742 1:100	RANTES	B06	31.1126983722081	302.85	1/y^2	362.682652874221	Standard Deviations	Standard Deviations	NA	0.999487174295832	Standards	NA	no	2499.99999999986	0.12948996032851	2.5	0	NA	NA	1.03214737352247	1448956.87271007	707052894.21786	Signal	NA	500	NA	1	1302.74198857933	1088625.47	FourPL	0.106748525315074	31.1126983722081	NA	Auto_Created_Unknown	3	In Detection Range	100
2015-18742	GHS	2015	18742	630806	3/20/2015	CVL	ENROLLMENT	BOX 5 F-3	0	3March17	3March17_3plex	2015-18742 1:10	MIG	A06	245.366053071732	81.45	1/y^2	89.6615226476428	Standard Deviations	Standard Deviations	NA	0.999857305800815	Standards	NA	no	2500	0.0797568481141484	2.5	0	NA	NA	0.977517086332603	45067.8590524172	15732936.0897945	Signal	NA	500	NA	1	1198.84948795267	884741.82	FourPL	0.596945578969534	245.366053071732	NA	Auto_Created_Unknown	2	In Detection Range	10
2015-18742	GHS	2015	18742	630806	3/20/2015	CVL	ENROLLMENT	BOX 5 F-3	0	3March17	3March17_3plex	2015-18742 1:10	IL1-RA	A05	74410.2607978228	534.6	1/y^2	655.768800618946	Standard Deviations	Standard Deviations	NA	0.999148524379699	Standards	NA	no	2499.99999999982	3.36827392062749	2.5	0	NA	NA	1.09398728214727	1290575.25189712	507944412.521715	Signal	NA	500	NA	1	1341.59238377221	594918.28	FourPL	290.350570492803	74410.2607978228	NA	Auto_Created_Unknown	1	Above Fit Curve Range	10
2015-18742	GHS	2015	18742	630806	3/20/2015	CVL	ENROLLMENT	BOX 5 F-3	0	3March17	3March17_3plex	2015-18742 1:100	MIG	B05	0.707106781186548	81.45	1/y^2	89.6615226476428	Standard Deviations	Standard Deviations	NA	0.999857305800815	Standards	NA	no	2500	0.0797568481141484	2.5	0	NA	NA	0.977517086332603	45067.8590524172	15732936.0897945	Signal	NA	500	NA	1	1198.84948795267	884741.82	FourPL	0.00161723109857519	0.707106781186548	NA	Auto_Created_Unknown	2	In Detection Range	100
2015-18742	GHS	2015	18742	630806	3/20/2015	CVL	ENROLLMENT	BOX 5 F-3	0	3March17	3March17_3plex	2015-18742 1:100	MIG	B06	0.707106781186548	81.45	1/y^2	89.6615226476428	Standard Deviations	Standard Deviations	NA	0.999857305800815	Standards	NA	no	2500	0.0797568481141484	2.5	0	NA	NA	0.977517086332603	45067.8590524172	15732936.0897945	Signal	NA	500	NA	1	1198.84948795267	884741.82	FourPL	0.00161723109857519	0.707106781186548	NA	Auto_Created_Unknown	2	In Detection Range	100
2015-18742	GHS	2015	18742	630806	3/20/2015	CVL	ENROLLMENT	BOX 5 F-3	0	3March17	3March17_3plex	2015-18742 1:10	MIG	A05	245.366053071732	81.45	1/y^2	89.6615226476428	Standard Deviations	Standard Deviations	NA	0.999857305800815	Standards	NA	no	2500	0.0797568481141484	2.5	0	NA	NA	0.977517086332603	45067.8590524172	15732936.0897945	Signal	NA	500	NA	1	1198.84948795267	884741.82	FourPL	0.596945578969534	245.366053071732	NA	Auto_Created_Unknown	2	In Detection Range	10
2015-18742	GHS	2015	18742	630806	3/20/2015	CVL	ENROLLMENT	BOX 5 F-3	0	3March17	3March17_3plex	2015-18742 1:10	RANTES	A06	327.390439689371	302.85	1/y^2	362.682652874221	Standard Deviations	Standard Deviations	NA	0.999487174295832	Standards	NA	no	2499.99999999986	0.12948996032851	2.5	0	NA	NA	1.03214737352247	1448956.87271007	707052894.21786	Signal	NA	500	NA	1	1302.74198857933	1088625.47	FourPL	1.02610765804202	327.390439689371	NA	Auto_Created_Unknown	3	In Detection Range	10
2015-18742	GHS	2015	18742	630806	3/20/2015	CVL	ENROLLMENT	BOX 5 F-3	0	3March17	3March17_3plex	2015-18742 1:100	IL1-RA	B06	2839.03372646399	534.6	1/y^2	655.768800618946	Standard Deviations	Standard Deviations	NA	0.999148524379699	Standards	NA	no	2499.99999999982	3.36827392062749	2.5	0	NA	NA	1.09398728214727	1290575.25189712	507944412.521715	Signal	NA	500	NA	1	1341.59238377221	594918.28	FourPL	14.2294212258286	2839.03372646399	NA	Auto_Created_Unknown	1	In Detection Range	100
2015-18742	GHS	2015	18742	630806	3/20/2015	CVL	ENROLLMENT	BOX 5 F-3	0	3March17	3March17_3plex	2015-18742 1:100	IL1-RA	B05	2839.03372646399	534.6	1/y^2	655.768800618946	Standard Deviations	Standard Deviations	NA	0.999148524379699	Standards	NA	no	2499.99999999982	3.36827392062749	2.5	0	NA	NA	1.09398728214727	1290575.25189712	507944412.521715	Signal	NA	500	NA	1	1341.59238377221	594918.28	FourPL	14.2294212258286	2839.03372646399	NA	Auto_Created_Unknown	1	In Detection Range	100
2015-18742	GHS	2015	18742	630806	3/20/2015	CVL	ENROLLMENT	BOX 5 F-3	0	3March17	3March17_3plex	2015-18742 1:10	IL1-RA	A06	74410.2607978228	534.6	1/y^2	655.768800618946	Standard Deviations	Standard Deviations	NA	0.999148524379699	Standards	NA	no	2499.99999999982	3.36827392062749	2.5	0	NA	NA	1.09398728214727	1290575.25189712	507944412.521715	Signal	NA	500	NA	1	1341.59238377221	594918.28	FourPL	290.350570492803	74410.2607978228	NA	Auto_Created_Unknown	1	Above Fit Curve Range	10
2015-18746	GHS	2015	18746	630792	3/20/2015	CVL	ENROLLMENT	BOX 5 F-7	0	3March17	3March17_3plex	2015-18746 1:100	IL1-RA	F04	461.740728114816	534.6	1/y^2	655.768800618946	Standard Deviations	Standard Deviations	NA	0.999148524379699	Standards	NA	no	2499.99999999982	3.36827392062749	2.5	0	NA	NA	1.09398728214727	1290575.25189712	507944412.521715	Signal	NA	500	NA	1	1341.59238377221	594918.28	FourPL	2.59235190146962	461.740728114816	NA	Auto_Created_Unknown	1	In Detection Range	100
2015-18746	GHS	2015	18746	630792	3/20/2015	CVL	ENROLLMENT	BOX 5 F-7	0	3March17	3March17_3plex	2015-18746 1:100	RANTES	F03	4.94974746830583	302.85	1/y^2	362.682652874221	Standard Deviations	Standard Deviations	NA	0.999487174295832	Standards	NA	no	2499.99999999986	0.12948996032851	2.5	0	NA	NA	1.03214737352247	1448956.87271007	707052894.21786	Signal	NA	500	NA	1	1302.74198857933	1088625.47	FourPL	0.0159274782828724	4.94974746830583	NA	Auto_Created_Unknown	3	In Detection Range	100
2015-18746	GHS	2015	18746	630792	3/20/2015	CVL	ENROLLMENT	BOX 5 F-7	0	3March17	3March17_3plex	2015-18746 1:100	RANTES	F04	4.94974746830583	302.85	1/y^2	362.682652874221	Standard Deviations	Standard Deviations	NA	0.999487174295832	Standards	NA	no	2499.99999999986	0.12948996032851	2.5	0	NA	NA	1.03214737352247	1448956.87271007	707052894.21786	Signal	NA	500	NA	1	1302.74198857933	1088625.47	FourPL	0.0159274782828724	4.94974746830583	NA	Auto_Created_Unknown	3	In Detection Range	100
2015-18746	GHS	2015	18746	630792	3/20/2015	CVL	ENROLLMENT	BOX 5 F-7	0	3March17	3March17_3plex	2015-18746 1:10	MIG	E04	54.4472221513642	81.45	1/y^2	89.6615226476428	Standard Deviations	Standard Deviations	NA	0.999857305800815	Standards	NA	no	2500	0.0797568481141484	2.5	0	NA	NA	0.977517086332603	45067.8590524172	15732936.0897945	Signal	NA	500	NA	1	1198.84948795267	884741.82	FourPL	0.126944210081501	54.4472221513642	NA	Auto_Created_Unknown	2	In Detection Range	10
2015-18746	GHS	2015	18746	630792	3/20/2015	CVL	ENROLLMENT	BOX 5 F-7	0	3March17	3March17_3plex	2015-18746 1:10	IL1-RA	E04	3844.53956931126	534.6	1/y^2	655.768800618946	Standard Deviations	Standard Deviations	NA	0.999148524379699	Standards	NA	no	2499.99999999982	3.36827392062749	2.5	0	NA	NA	1.09398728214727	1290575.25189712	507944412.521715	Signal	NA	500	NA	1	1341.59238377221	594918.28	FourPL	17.1537800622991	3844.53956931126	NA	Auto_Created_Unknown	1	In Detection Range	10
2015-18746	GHS	2015	18746	630792	3/20/2015	CVL	ENROLLMENT	BOX 5 F-7	0	3March17	3March17_3plex	2015-18746 1:100	IL1-RA	F03	461.740728114816	534.6	1/y^2	655.768800618946	Standard Deviations	Standard Deviations	NA	0.999148524379699	Standards	NA	no	2499.99999999982	3.36827392062749	2.5	0	NA	NA	1.09398728214727	1290575.25189712	507944412.521715	Signal	NA	500	NA	1	1341.59238377221	594918.28	FourPL	2.59235190146962	461.740728114816	NA	Auto_Created_Unknown	1	In Detection Range	100
2015-18746	GHS	2015	18746	630792	3/20/2015	CVL	ENROLLMENT	BOX 5 F-7	0	3March17	3March17_3plex	2015-18746 1:10	IL1-RA	E03	3844.53956931126	534.6	1/y^2	655.768800618946	Standard Deviations	Standard Deviations	NA	0.999148524379699	Standards	NA	no	2499.99999999982	3.36827392062749	2.5	0	NA	NA	1.09398728214727	1290575.25189712	507944412.521715	Signal	NA	500	NA	1	1341.59238377221	594918.28	FourPL	17.1537800622991	3844.53956931126	NA	Auto_Created_Unknown	1	In Detection Range	10
2015-18746	GHS	2015	18746	630792	3/20/2015	CVL	ENROLLMENT	BOX 5 F-7	0	3March17	3March17_3plex	2015-18746 1:100	MIG	F04	13.4350288425444	81.45	1/y^2	89.6615226476428	Standard Deviations	Standard Deviations	NA	0.999857305800815	Standards	NA	no	2500	0.0797568481141484	2.5	0	NA	NA	0.977517086332603	45067.8590524172	15732936.0897945	Signal	NA	500	NA	1	1198.84948795267	884741.82	FourPL	0.0296604630868311	13.4350288425444	NA	Auto_Created_Unknown	2	In Detection Range	100
2015-18746	GHS	2015	18746	630792	3/20/2015	CVL	ENROLLMENT	BOX 5 F-7	0	3March17	3March17_3plex	2015-18746 1:10	RANTES	E04	88.3883476483184	302.85	1/y^2	362.682652874221	Standard Deviations	Standard Deviations	NA	0.999487174295832	Standards	NA	no	2499.99999999986	0.12948996032851	2.5	0	NA	NA	1.03214737352247	1448956.87271007	707052894.21786	Signal	NA	500	NA	1	1302.74198857933	1088625.47	FourPL	0.26226664918185	88.3883476483184	NA	Auto_Created_Unknown	3	In Detection Range	10
2015-18746	GHS	2015	18746	630792	3/20/2015	CVL	ENROLLMENT	BOX 5 F-7	0	3March17	3March17_3plex	2015-18746 1:10	RANTES	E03	88.3883476483184	302.85	1/y^2	362.682652874221	Standard Deviations	Standard Deviations	NA	0.999487174295832	Standards	NA	no	2499.99999999986	0.12948996032851	2.5	0	NA	NA	1.03214737352247	1448956.87271007	707052894.21786	Signal	NA	500	NA	1	1302.74198857933	1088625.47	FourPL	0.26226664918185	88.3883476483184	NA	Auto_Created_Unknown	3	In Detection Range	10
2015-18746	GHS	2015	18746	630792	3/20/2015	CVL	ENROLLMENT	BOX 5 F-7	0	3March17	3March17_3plex	2015-18746 1:10	MIG	E03	54.4472221513642	81.45	1/y^2	89.6615226476428	Standard Deviations	Standard Deviations	NA	0.999857305800815	Standards	NA	no	2500	0.0797568481141484	2.5	0	NA	NA	0.977517086332603	45067.8590524172	15732936.0897945	Signal	NA	500	NA	1	1198.84948795267	884741.82	FourPL	0.126944210081501	54.4472221513642	NA	Auto_Created_Unknown	2	In Detection Range	10
2015-18746	GHS	2015	18746	630792	3/20/2015	CVL	ENROLLMENT	BOX 5 F-7	0	3March17	3March17_3plex	2015-18746 1:100	MIG	F03	13.4350288425444	81.45	1/y^2	89.6615226476428	Standard Deviations	Standard Deviations	NA	0.999857305800815	Standards	NA	no	2500	0.0797568481141484	2.5	0	NA	NA	0.977517086332603	45067.8590524172	15732936.0897945	Signal	NA	500	NA	1	1198.84948795267	884741.82	FourPL	0.0296604630868311	13.4350288425444	NA	Auto_Created_Unknown	2	In Detection Range	100
2015-18758	GHS	2015	18758	630457	3/22/2015	CVL	MONTH 03	BOX 5 G-9	3	28Feb17	28Feb17_3plex	2015-18758 1:100	RANTES	B11	12.0208152801713	354.15	1/y^2	431.658494986686	Standard Deviations	Standard Deviations	NA	0.999829372428408	Standards	NA	no	2499.99999999986	0.113384928386354	2.5	0	NA	NA	1.02428084116138	1901540.84973932	1110027385.83192	Signal	NA	500	NA	1	1282.52424588706	1324959.915	FourPL	0.0297665064039074	12.0208152801713	NA	Auto_Created_Unknown	3	In Detection Range	100
2015-18758	GHS	2015	18758	630457	3/22/2015	CVL	MONTH 03	BOX 5 G-9	3	28Feb17	28Feb17_3plex	2015-18758 1:100	MIG	B11	12.0208152801713	91.35	1/y^2	100.647101502726	Standard Deviations	Standard Deviations	NA	0.999584207590912	Standards	NA	no	2500.00000000003	0.106405916174886	2.5	0	NA	NA	0.989142183252714	688000.242947153	204505919.32968	Signal	NA	500	NA	1	1275.04270778345	810079.085	FourPL	0.0349026125123725	12.0208152801713	NA	Auto_Created_Unknown	2	In Detection Range	100
2015-18758	GHS	2015	18758	630457	3/22/2015	CVL	MONTH 03	BOX 5 G-9	3	28Feb17	28Feb17_3plex	2015-18758 1:100	IL1-RA	B11	3457.75216000222	533.25	1/y^2	587.679711333879	Standard Deviations	Standard Deviations	NA	0.999993618882034	Standards	NA	no	2500.00000000001	1.51307811861262	2.5	0	NA	NA	1.07711587225143	1106972.40155502	538576237.084478	Signal	NA	500	NA	1	1289.36497500145	774981.08	FourPL	12.6040987691615	3457.75216000222	NA	Auto_Created_Unknown	1	In Detection Range	100
2015-18758	GHS	2015	18758	630457	3/22/2015	CVL	MONTH 03	BOX 5 G-9	3	28Feb17	28Feb17_3plex	2015-18758 1:100	MIG	B12	12.0208152801713	91.35	1/y^2	100.647101502726	Standard Deviations	Standard Deviations	NA	0.999584207590912	Standards	NA	no	2500.00000000003	0.106405916174886	2.5	0	NA	NA	0.989142183252714	688000.242947153	204505919.32968	Signal	NA	500	NA	1	1275.04270778345	810079.085	FourPL	0.0349026125123725	12.0208152801713	NA	Auto_Created_Unknown	2	In Detection Range	100
2015-18758	GHS	2015	18758	630457	3/22/2015	CVL	MONTH 03	BOX 5 G-9	3	28Feb17	28Feb17_3plex	2015-18758 1:10	MIG	A11	263.043722601396	91.35	1/y^2	100.647101502726	Standard Deviations	Standard Deviations	NA	0.999584207590912	Standards	NA	no	2500.00000000003	0.106405916174886	2.5	0	NA	NA	0.989142183252714	688000.242947153	204505919.32968	Signal	NA	500	NA	1	1275.04270778345	810079.085	FourPL	0.790551977708577	263.043722601396	NA	Auto_Created_Unknown	2	In Detection Range	10
2015-18758	GHS	2015	18758	630457	3/22/2015	CVL	MONTH 03	BOX 5 G-9	3	28Feb17	28Feb17_3plex	2015-18758 1:10	RANTES	A12	55.1543289325507	354.15	1/y^2	431.658494986686	Standard Deviations	Standard Deviations	NA	0.999829372428408	Standards	NA	no	2499.99999999986	0.113384928386354	2.5	0	NA	NA	1.02428084116138	1901540.84973932	1110027385.83192	Signal	NA	500	NA	1	1282.52424588706	1324959.915	FourPL	0.129210499323653	55.1543289325507	NA	Auto_Created_Unknown	3	In Detection Range	10
2015-18758	GHS	2015	18758	630457	3/22/2015	CVL	MONTH 03	BOX 5 G-9	3	28Feb17	28Feb17_3plex	2015-18758 1:100	RANTES	B12	12.0208152801713	354.15	1/y^2	431.658494986686	Standard Deviations	Standard Deviations	NA	0.999829372428408	Standards	NA	no	2499.99999999986	0.113384928386354	2.5	0	NA	NA	1.02428084116138	1901540.84973932	1110027385.83192	Signal	NA	500	NA	1	1282.52424588706	1324959.915	FourPL	0.0297665064039074	12.0208152801713	NA	Auto_Created_Unknown	3	In Detection Range	100
2015-18758	GHS	2015	18758	630457	3/22/2015	CVL	MONTH 03	BOX 5 G-9	3	28Feb17	28Feb17_3plex	2015-18758 1:100	IL1-RA	B12	3457.75216000222	533.25	1/y^2	587.679711333879	Standard Deviations	Standard Deviations	NA	0.999993618882034	Standards	NA	no	2500.00000000001	1.51307811861262	2.5	0	NA	NA	1.07711587225143	1106972.40155502	538576237.084478	Signal	NA	500	NA	1	1289.36497500145	774981.08	FourPL	12.6040987691615	3457.75216000222	NA	Auto_Created_Unknown	1	In Detection Range	100
2015-18758	GHS	2015	18758	630457	3/22/2015	CVL	MONTH 03	BOX 5 G-9	3	28Feb17	28Feb17_3plex	2015-18758 1:10	IL1-RA	A11	147557.628884446	533.25	1/y^2	587.679711333879	Standard Deviations	Standard Deviations	NA	0.999993618882034	Standards	NA	no	2500.00000000001	1.51307811861262	2.5	0	NA	NA	1.07711587225143	1106972.40155502	538576237.084478	Signal	NA	500	NA	1	1289.36497500145	774981.08	FourPL	430.676863115873	147557.628884446	NA	Auto_Created_Unknown	1	Above Fit Curve Range	10
2015-18758	GHS	2015	18758	630457	3/22/2015	CVL	MONTH 03	BOX 5 G-9	3	28Feb17	28Feb17_3plex	2015-18758 1:10	IL1-RA	A12	147557.628884446	533.25	1/y^2	587.679711333879	Standard Deviations	Standard Deviations	NA	0.999993618882034	Standards	NA	no	2500.00000000001	1.51307811861262	2.5	0	NA	NA	1.07711587225143	1106972.40155502	538576237.084478	Signal	NA	500	NA	1	1289.36497500145	774981.08	FourPL	430.676863115873	147557.628884446	NA	Auto_Created_Unknown	1	Above Fit Curve Range	10
2015-18758	GHS	2015	18758	630457	3/22/2015	CVL	MONTH 03	BOX 5 G-9	3	28Feb17	28Feb17_3plex	2015-18758 1:10	MIG	A12	263.043722601396	91.35	1/y^2	100.647101502726	Standard Deviations	Standard Deviations	NA	0.999584207590912	Standards	NA	no	2500.00000000003	0.106405916174886	2.5	0	NA	NA	0.989142183252714	688000.242947153	204505919.32968	Signal	NA	500	NA	1	1275.04270778345	810079.085	FourPL	0.790551977708577	263.043722601396	NA	Auto_Created_Unknown	2	In Detection Range	10
2015-18758	GHS	2015	18758	630457	3/22/2015	CVL	MONTH 03	BOX 5 G-9	3	28Feb17	28Feb17_3plex	2015-18758 1:10	RANTES	A11	55.1543289325507	354.15	1/y^2	431.658494986686	Standard Deviations	Standard Deviations	NA	0.999829372428408	Standards	NA	no	2499.99999999986	0.113384928386354	2.5	0	NA	NA	1.02428084116138	1901540.84973932	1110027385.83192	Signal	NA	500	NA	1	1282.52424588706	1324959.915	FourPL	0.129210499323653	55.1543289325507	NA	Auto_Created_Unknown	3	In Detection Range	10
2015-18762	GHS	2015	18762	630402	3/22/2015	CVL	MONTH 03	BOX 5 H-3	3	28Feb17	28Feb17_3plex	2015-18762 1:100	IL1-RA	B08	36555.2992670009	533.25	1/y^2	587.679711333879	Standard Deviations	Standard Deviations	NA	0.999993618882034	Standards	NA	no	2500.00000000001	1.51307811861262	2.5	0	NA	NA	1.07711587225143	1106972.40155502	538576237.084478	Signal	NA	500	NA	1	1289.36497500145	774981.08	FourPL	116.175312926053	36555.2992670009	NA	Auto_Created_Unknown	1	In Detection Range	100
2015-18762	GHS	2015	18762	630402	3/22/2015	CVL	MONTH 03	BOX 5 H-3	3	28Feb17	28Feb17_3plex	2015-18762 1:10	RANTES	A07	428.506709399048	354.15	1/y^2	431.658494986686	Standard Deviations	Standard Deviations	NA	0.999829372428408	Standards	NA	no	2499.99999999986	0.113384928386354	2.5	0	NA	NA	1.02428084116138	1901540.84973932	1110027385.83192	Signal	NA	500	NA	1	1282.52424588706	1324959.915	FourPL	0.963598230630161	428.506709399048	NA	Auto_Created_Unknown	3	In Detection Range	10
2015-18762	GHS	2015	18762	630402	3/22/2015	CVL	MONTH 03	BOX 5 H-3	3	28Feb17	28Feb17_3plex	2015-18762 1:10	RANTES	A08	428.506709399048	354.15	1/y^2	431.658494986686	Standard Deviations	Standard Deviations	NA	0.999829372428408	Standards	NA	no	2499.99999999986	0.113384928386354	2.5	0	NA	NA	1.02428084116138	1901540.84973932	1110027385.83192	Signal	NA	500	NA	1	1282.52424588706	1324959.915	FourPL	0.963598230630161	428.506709399048	NA	Auto_Created_Unknown	3	In Detection Range	10
2015-18762	GHS	2015	18762	630402	3/22/2015	CVL	MONTH 03	BOX 5 H-3	3	28Feb17	28Feb17_3plex	2015-18762 1:10	MIG	A08	1105.20789899457	91.35	1/y^2	100.647101502726	Standard Deviations	Standard Deviations	NA	0.999584207590912	Standards	NA	no	2500.00000000003	0.106405916174886	2.5	0	NA	NA	0.989142183252714	688000.242947153	204505919.32968	Signal	NA	500	NA	1	1275.04270778345	810079.085	FourPL	3.36567695387923	1105.20789899457	NA	Auto_Created_Unknown	2	In Detection Range	10
2015-18762	GHS	2015	18762	630402	3/22/2015	CVL	MONTH 03	BOX 5 H-3	3	28Feb17	28Feb17_3plex	2015-18762 1:100	IL1-RA	B07	36555.2992670009	533.25	1/y^2	587.679711333879	Standard Deviations	Standard Deviations	NA	0.999993618882034	Standards	NA	no	2500.00000000001	1.51307811861262	2.5	0	NA	NA	1.07711587225143	1106972.40155502	538576237.084478	Signal	NA	500	NA	1	1289.36497500145	774981.08	FourPL	116.175312926053	36555.2992670009	NA	Auto_Created_Unknown	1	In Detection Range	100
2015-18762	GHS	2015	18762	630402	3/22/2015	CVL	MONTH 03	BOX 5 H-3	3	28Feb17	28Feb17_3plex	2015-18762 1:100	RANTES	B08	23.3345237791561	354.15	1/y^2	431.658494986686	Standard Deviations	Standard Deviations	NA	0.999829372428408	Standards	NA	no	2499.99999999986	0.113384928386354	2.5	0	NA	NA	1.02428084116138	1901540.84973932	1110027385.83192	Signal	NA	500	NA	1	1282.52424588706	1324959.915	FourPL	0.0550248720010619	23.3345237791561	NA	Auto_Created_Unknown	3	In Detection Range	100
2015-18762	GHS	2015	18762	630402	3/22/2015	CVL	MONTH 03	BOX 5 H-3	3	28Feb17	28Feb17_3plex	2015-18762 1:100	RANTES	B07	23.3345237791561	354.15	1/y^2	431.658494986686	Standard Deviations	Standard Deviations	NA	0.999829372428408	Standards	NA	no	2499.99999999986	0.113384928386354	2.5	0	NA	NA	1.02428084116138	1901540.84973932	1110027385.83192	Signal	NA	500	NA	1	1282.52424588706	1324959.915	FourPL	0.0550248720010619	23.3345237791561	NA	Auto_Created_Unknown	3	In Detection Range	100
2015-18762	GHS	2015	18762	630402	3/22/2015	CVL	MONTH 03	BOX 5 H-3	3	28Feb17	28Feb17_3plex	2015-18762 1:10	MIG	A07	1105.20789899457	91.35	1/y^2	100.647101502726	Standard Deviations	Standard Deviations	NA	0.999584207590912	Standards	NA	no	2500.00000000003	0.106405916174886	2.5	0	NA	NA	0.989142183252714	688000.242947153	204505919.32968	Signal	NA	500	NA	1	1275.04270778345	810079.085	FourPL	3.36567695387923	1105.20789899457	NA	Auto_Created_Unknown	2	In Detection Range	10
2015-18762	GHS	2015	18762	630402	3/22/2015	CVL	MONTH 03	BOX 5 H-3	3	28Feb17	28Feb17_3plex	2015-18762 1:10	IL1-RA	A08	27555.2441560586	533.25	1/y^2	587.679711333879	Standard Deviations	Standard Deviations	NA	0.999993618882034	Standards	NA	no	2500.00000000001	1.51307811861262	2.5	0	NA	NA	1.07711587225143	1106972.40155502	538576237.084478	Signal	NA	500	NA	1	1289.36497500145	774981.08	FourPL	79.6852059171979	27555.2441560586	NA	Auto_Created_Unknown	1	Above Fit Curve Range	10
2015-18762	GHS	2015	18762	630402	3/22/2015	CVL	MONTH 03	BOX 5 H-3	3	28Feb17	28Feb17_3plex	2015-18762 1:100	MIG	B08	58.6898628384834	91.35	1/y^2	100.647101502726	Standard Deviations	Standard Deviations	NA	0.999584207590912	Standards	NA	no	2500.00000000003	0.106405916174886	2.5	0	NA	NA	0.989142183252714	688000.242947153	204505919.32968	Signal	NA	500	NA	1	1275.04270778345	810079.085	FourPL	0.174230200645451	58.6898628384834	NA	Auto_Created_Unknown	2	In Detection Range	100
2015-18762	GHS	2015	18762	630402	3/22/2015	CVL	MONTH 03	BOX 5 H-3	3	28Feb17	28Feb17_3plex	2015-18762 1:100	MIG	B07	58.6898628384834	91.35	1/y^2	100.647101502726	Standard Deviations	Standard Deviations	NA	0.999584207590912	Standards	NA	no	2500.00000000003	0.106405916174886	2.5	0	NA	NA	0.989142183252714	688000.242947153	204505919.32968	Signal	NA	500	NA	1	1275.04270778345	810079.085	FourPL	0.174230200645451	58.6898628384834	NA	Auto_Created_Unknown	2	In Detection Range	100
2015-18762	GHS	2015	18762	630402	3/22/2015	CVL	MONTH 03	BOX 5 H-3	3	28Feb17	28Feb17_3plex	2015-18762 1:10	IL1-RA	A07	27555.2441560586	533.25	1/y^2	587.679711333879	Standard Deviations	Standard Deviations	NA	0.999993618882034	Standards	NA	no	2500.00000000001	1.51307811861262	2.5	0	NA	NA	1.07711587225143	1106972.40155502	538576237.084478	Signal	NA	500	NA	1	1289.36497500145	774981.08	FourPL	79.6852059171979	27555.2441560586	NA	Auto_Created_Unknown	1	Above Fit Curve Range	10
2015-18770	GHS	2015	18770	630835	4/8/2015	CVL	ENROLLMENT	BOX 5 I-1	0	3March17	3March17_3plex	2015-18770 1:10	MIG	E05	303.348809129029	81.45	1/y^2	89.6615226476428	Standard Deviations	Standard Deviations	NA	0.999857305800815	Standards	NA	no	2500	0.0797568481141484	2.5	0	NA	NA	0.977517086332603	45067.8590524172	15732936.0897945	Signal	NA	500	NA	1	1198.84948795267	884741.82	FourPL	0.723388800907075	303.348809129029	NA	Auto_Created_Unknown	2	In Detection Range	10
2015-18770	GHS	2015	18770	630835	4/8/2015	CVL	ENROLLMENT	BOX 5 I-1	0	3March17	3March17_3plex	2015-18770 1:10	MIG	E06	303.348809129029	81.45	1/y^2	89.6615226476428	Standard Deviations	Standard Deviations	NA	0.999857305800815	Standards	NA	no	2500	0.0797568481141484	2.5	0	NA	NA	0.977517086332603	45067.8590524172	15732936.0897945	Signal	NA	500	NA	1	1198.84948795267	884741.82	FourPL	0.723388800907075	303.348809129029	NA	Auto_Created_Unknown	2	In Detection Range	10
2015-18770	GHS	2015	18770	630835	4/8/2015	CVL	ENROLLMENT	BOX 5 I-1	0	3March17	3March17_3plex	2015-18770 1:10	IL1-RA	E05	77484.0539756407	534.6	1/y^2	655.768800618946	Standard Deviations	Standard Deviations	NA	0.999148524379699	Standards	NA	no	2499.99999999982	3.36827392062749	2.5	0	NA	NA	1.09398728214727	1290575.25189712	507944412.521715	Signal	NA	500	NA	1	1341.59238377221	594918.28	FourPL	304.690070864679	77484.0539756407	NA	Auto_Created_Unknown	1	Above Fit Curve Range	10
2015-18770	GHS	2015	18770	630835	4/8/2015	CVL	ENROLLMENT	BOX 5 I-1	0	3March17	3March17_3plex	2015-18770 1:100	MIG	F05	9.19238815542512	81.45	1/y^2	89.6615226476428	Standard Deviations	Standard Deviations	NA	0.999857305800815	Standards	NA	no	2500	0.0797568481141484	2.5	0	NA	NA	0.977517086332603	45067.8590524172	15732936.0897945	Signal	NA	500	NA	1	1198.84948795267	884741.82	FourPL	0.0206818907992799	9.19238815542512	NA	Auto_Created_Unknown	2	In Detection Range	100
2015-18770	GHS	2015	18770	630835	4/8/2015	CVL	ENROLLMENT	BOX 5 I-1	0	3March17	3March17_3plex	2015-18770 1:100	RANTES	F06	25.4558441227157	302.85	1/y^2	362.682652874221	Standard Deviations	Standard Deviations	NA	0.999487174295832	Standards	NA	no	2499.99999999986	0.12948996032851	2.5	0	NA	NA	1.03214737352247	1448956.87271007	707052894.21786	Signal	NA	500	NA	1	1302.74198857933	1088625.47	FourPL	0.0860163903201314	25.4558441227157	NA	Auto_Created_Unknown	3	In Detection Range	100
2015-18770	GHS	2015	18770	630835	4/8/2015	CVL	ENROLLMENT	BOX 5 I-1	0	3March17	3March17_3plex	2015-18770 1:10	IL1-RA	E06	77484.0539756407	534.6	1/y^2	655.768800618946	Standard Deviations	Standard Deviations	NA	0.999148524379699	Standards	NA	no	2499.99999999982	3.36827392062749	2.5	0	NA	NA	1.09398728214727	1290575.25189712	507944412.521715	Signal	NA	500	NA	1	1341.59238377221	594918.28	FourPL	304.690070864679	77484.0539756407	NA	Auto_Created_Unknown	1	Above Fit Curve Range	10
2015-18770	GHS	2015	18770	630835	4/8/2015	CVL	ENROLLMENT	BOX 5 I-1	0	3March17	3March17_3plex	2015-18770 1:10	RANTES	E05	28.2842712474619	302.85	1/y^2	362.682652874221	Standard Deviations	Standard Deviations	NA	0.999487174295832	Standards	NA	no	2499.99999999986	0.12948996032851	2.5	0	NA	NA	1.03214737352247	1448956.87271007	707052894.21786	Signal	NA	500	NA	1	1302.74198857933	1088625.47	FourPL	0.0923661422044699	28.2842712474619	NA	Auto_Created_Unknown	3	In Detection Range	10
2015-18770	GHS	2015	18770	630835	4/8/2015	CVL	ENROLLMENT	BOX 5 I-1	0	3March17	3March17_3plex	2015-18770 1:100	IL1-RA	F05	362.745778748699	534.6	1/y^2	655.768800618946	Standard Deviations	Standard Deviations	NA	0.999148524379699	Standards	NA	no	2499.99999999982	3.36827392062749	2.5	0	NA	NA	1.09398728214727	1290575.25189712	507944412.521715	Signal	NA	500	NA	1	1341.59238377221	594918.28	FourPL	1.81957910536931	362.745778748699	NA	Auto_Created_Unknown	1	In Detection Range	100
2015-18770	GHS	2015	18770	630835	4/8/2015	CVL	ENROLLMENT	BOX 5 I-1	0	3March17	3March17_3plex	2015-18770 1:10	RANTES	E06	28.2842712474619	302.85	1/y^2	362.682652874221	Standard Deviations	Standard Deviations	NA	0.999487174295832	Standards	NA	no	2499.99999999986	0.12948996032851	2.5	0	NA	NA	1.03214737352247	1448956.87271007	707052894.21786	Signal	NA	500	NA	1	1302.74198857933	1088625.47	FourPL	0.0923661422044699	28.2842712474619	NA	Auto_Created_Unknown	3	In Detection Range	10
2015-18770	GHS	2015	18770	630835	4/8/2015	CVL	ENROLLMENT	BOX 5 I-1	0	3March17	3March17_3plex	2015-18770 1:100	IL1-RA	F06	362.745778748699	534.6	1/y^2	655.768800618946	Standard Deviations	Standard Deviations	NA	0.999148524379699	Standards	NA	no	2499.99999999982	3.36827392062749	2.5	0	NA	NA	1.09398728214727	1290575.25189712	507944412.521715	Signal	NA	500	NA	1	1341.59238377221	594918.28	FourPL	1.81957910536931	362.745778748699	NA	Auto_Created_Unknown	1	In Detection Range	100
2015-18770	GHS	2015	18770	630835	4/8/2015	CVL	ENROLLMENT	BOX 5 I-1	0	3March17	3March17_3plex	2015-18770 1:100	RANTES	F05	25.4558441227157	302.85	1/y^2	362.682652874221	Standard Deviations	Standard Deviations	NA	0.999487174295832	Standards	NA	no	2499.99999999986	0.12948996032851	2.5	0	NA	NA	1.03214737352247	1448956.87271007	707052894.21786	Signal	NA	500	NA	1	1302.74198857933	1088625.47	FourPL	0.0860163903201314	25.4558441227157	NA	Auto_Created_Unknown	3	Below Detection Range	100
2015-18770	GHS	2015	18770	630835	4/8/2015	CVL	ENROLLMENT	BOX 5 I-1	0	3March17	3March17_3plex	2015-18770 1:100	MIG	F06	9.19238815542512	81.45	1/y^2	89.6615226476428	Standard Deviations	Standard Deviations	NA	0.999857305800815	Standards	NA	no	2500	0.0797568481141484	2.5	0	NA	NA	0.977517086332603	45067.8590524172	15732936.0897945	Signal	NA	500	NA	1	1198.84948795267	884741.82	FourPL	0.0206818907992799	9.19238815542512	NA	Auto_Created_Unknown	2	In Detection Range	100
2015-18774	GHS	2015	18774	630138	4/8/2015	CVL	MONTH 06	BOX 5 I-5	6	24Feb17	24Feb17_3plex	2015-18774 1:100	RANTES	B03	7.77817459305202	318.15	1/y^2	351.650060100378	Standard Deviations	Standard Deviations	NA	0.99997821390815	Standards	NA	no	2500.00000000011	0.365157150783716	2.5	0	NA	NA	1.06022244742045	1297958.23490233	826011477.610641	Signal	NA	500	NA	1	1284.79387691348	1127685.2	FourPL	0.026257930996132	7.77817459305202	NA	Auto_Created_Unknown	3	In Detection Range	100
2015-18774	GHS	2015	18774	630138	4/8/2015	CVL	MONTH 06	BOX 5 I-5	6	24Feb17	24Feb17_3plex	2015-18774 1:100	MIG	B04	31.1126983722081	109.8	1/y^2	118.688935850678	Standard Deviations	Standard Deviations	NA	0.999320495408958	Standards	NA	no	2500	0.465829939709251	2.5	0	NA	NA	1.03172039160411	7550.85854012832	2884023.2649634	Signal	NA	500	NA	1	1220.06358099167	720720.345	FourPL	0.101940516675733	31.1126983722081	NA	Auto_Created_Unknown	2	In Detection Range	100
2015-18774	GHS	2015	18774	630138	4/8/2015	CVL	MONTH 06	BOX 5 I-5	6	24Feb17	24Feb17_3plex	2015-18774 1:100	MIG	B03	31.1126983722081	109.8	1/y^2	118.688935850678	Standard Deviations	Standard Deviations	NA	0.999320495408958	Standards	NA	no	2500	0.465829939709251	2.5	0	NA	NA	1.03172039160411	7550.85854012832	2884023.2649634	Signal	NA	500	NA	1	1220.06358099167	720720.345	FourPL	0.101940516675733	31.1126983722081	NA	Auto_Created_Unknown	2	In Detection Range	100
2015-18774	GHS	2015	18774	630138	4/8/2015	CVL	MONTH 06	BOX 5 I-5	6	24Feb17	24Feb17_3plex	2015-18774 1:100	RANTES	B04	7.77817459305202	318.15	1/y^2	351.650060100378	Standard Deviations	Standard Deviations	NA	0.99997821390815	Standards	NA	no	2500.00000000011	0.365157150783716	2.5	0	NA	NA	1.06022244742045	1297958.23490233	826011477.610641	Signal	NA	500	NA	1	1284.79387691348	1127685.2	FourPL	0.026257930996132	7.77817459305202	NA	Auto_Created_Unknown	3	In Detection Range	100
2015-18774	GHS	2015	18774	630138	4/8/2015	CVL	MONTH 06	BOX 5 I-5	6	24Feb17	24Feb17_3plex	2015-18774 1:100	IL1-RA	B04	41850.821951307	359.1	1/y^2	398.517605016392	Standard Deviations	Standard Deviations	NA	0.999725573728723	Standards	NA	no	2499.99999999995	0.251892755990888	2.5	0	NA	NA	1.05214894485481	3150207.54238382	1099670137.71816	Signal	NA	500	NA	1	1303.80928536748	636092.95	FourPL	162.738664311413	41850.821951307	NA	Auto_Created_Unknown	1	Above Fit Curve Range	100
2015-18774	GHS	2015	18774	630138	4/8/2015	CVL	MONTH 06	BOX 5 I-5	6	24Feb17	24Feb17_3plex	2015-18774 1:10	RANTES	A03	185.969083452062	318.15	1/y^2	351.650060100378	Standard Deviations	Standard Deviations	NA	0.99997821390815	Standards	NA	no	2500.00000000011	0.365157150783716	2.5	0	NA	NA	1.06022244742045	1297958.23490233	826011477.610641	Signal	NA	500	NA	1	1284.79387691348	1127685.2	FourPL	0.558890137603638	185.969083452062	NA	Auto_Created_Unknown	3	In Detection Range	10
2015-18774	GHS	2015	18774	630138	4/8/2015	CVL	MONTH 06	BOX 5 I-5	6	24Feb17	24Feb17_3plex	2015-18774 1:10	MIG	A04	103.237590053236	109.8	1/y^2	118.688935850678	Standard Deviations	Standard Deviations	NA	0.999320495408958	Standards	NA	no	2500	0.465829939709251	2.5	0	NA	NA	1.03172039160411	7550.85854012832	2884023.2649634	Signal	NA	500	NA	1	1220.06358099167	720720.345	FourPL	0.31709603627303	103.237590053236	NA	Auto_Created_Unknown	2	In Detection Range	10
2015-18774	GHS	2015	18774	630138	4/8/2015	CVL	MONTH 06	BOX 5 I-5	6	24Feb17	24Feb17_3plex	2015-18774 1:100	IL1-RA	B03	41850.821951307	359.1	1/y^2	398.517605016392	Standard Deviations	Standard Deviations	NA	0.999725573728723	Standards	NA	no	2499.99999999995	0.251892755990888	2.5	0	NA	NA	1.05214894485481	3150207.54238382	1099670137.71816	Signal	NA	500	NA	1	1303.80928536748	636092.95	FourPL	162.738664311413	41850.821951307	NA	Auto_Created_Unknown	1	Above Fit Curve Range	100
2015-18774	GHS	2015	18774	630138	4/8/2015	CVL	MONTH 06	BOX 5 I-5	6	24Feb17	24Feb17_3plex	2015-18774 1:10	IL1-RA	A04	10868.9383336184	359.1	1/y^2	398.517605016392	Standard Deviations	Standard Deviations	NA	0.999725573728723	Standards	NA	no	2499.99999999995	0.251892755990888	2.5	0	NA	NA	1.05214894485481	3150207.54238382	1099670137.71816	Signal	NA	500	NA	1	1303.80928536748	636092.95	FourPL	40.8680417669848	10868.9383336184	NA	Auto_Created_Unknown	1	Above Fit Curve Range	10
2015-18774	GHS	2015	18774	630138	4/8/2015	CVL	MONTH 06	BOX 5 I-5	6	24Feb17	24Feb17_3plex	2015-18774 1:10	MIG	A03	103.237590053236	109.8	1/y^2	118.688935850678	Standard Deviations	Standard Deviations	NA	0.999320495408958	Standards	NA	no	2500	0.465829939709251	2.5	0	NA	NA	1.03172039160411	7550.85854012832	2884023.2649634	Signal	NA	500	NA	1	1220.06358099167	720720.345	FourPL	0.31709603627303	103.237590053236	NA	Auto_Created_Unknown	2	In Detection Range	10
2015-18774	GHS	2015	18774	630138	4/8/2015	CVL	MONTH 06	BOX 5 I-5	6	24Feb17	24Feb17_3plex	2015-18774 1:10	IL1-RA	A03	10868.9383336184	359.1	1/y^2	398.517605016392	Standard Deviations	Standard Deviations	NA	0.999725573728723	Standards	NA	no	2499.99999999995	0.251892755990888	2.5	0	NA	NA	1.05214894485481	3150207.54238382	1099670137.71816	Signal	NA	500	NA	1	1303.80928536748	636092.95	FourPL	40.8680417669848	10868.9383336184	NA	Auto_Created_Unknown	1	Above Fit Curve Range	10
2015-18774	GHS	2015	18774	630138	4/8/2015	CVL	MONTH 06	BOX 5 I-5	6	24Feb17	24Feb17_3plex	2015-18774 1:10	RANTES	A04	185.969083452062	318.15	1/y^2	351.650060100378	Standard Deviations	Standard Deviations	NA	0.99997821390815	Standards	NA	no	2500.00000000011	0.365157150783716	2.5	0	NA	NA	1.06022244742045	1297958.23490233	826011477.610641	Signal	NA	500	NA	1	1284.79387691348	1127685.2	FourPL	0.558890137603638	185.969083452062	NA	Auto_Created_Unknown	3	In Detection Range	10
2015-18790	GHS	2015	18790	630848	4/8/2015	CVL	ENROLLMENT	BOX 6 A-1	0	3March17	3March17_3plex	2015-18790 1:10	IL1-RA	A08	23513.4217947963	534.6	1/y^2	655.768800618946	Standard Deviations	Standard Deviations	NA	0.999148524379699	Standards	NA	no	2499.99999999982	3.36827392062749	2.5	0	NA	NA	1.09398728214727	1290575.25189712	507944412.521715	Signal	NA	500	NA	1	1341.59238377221	594918.28	FourPL	100.334225806367	23513.4217947963	NA	Auto_Created_Unknown	1	In Detection Range	10
2015-18790	GHS	2015	18790	630848	4/8/2015	CVL	ENROLLMENT	BOX 6 A-1	0	3March17	3March17_3plex	2015-18790 1:100	IL1-RA	B08	1436.84097937106	534.6	1/y^2	655.768800618946	Standard Deviations	Standard Deviations	NA	0.999148524379699	Standards	NA	no	2499.99999999982	3.36827392062749	2.5	0	NA	NA	1.09398728214727	1290575.25189712	507944412.521715	Signal	NA	500	NA	1	1341.59238377221	594918.28	FourPL	7.73323441943336	1436.84097937106	NA	Auto_Created_Unknown	1	In Detection Range	100
2015-18790	GHS	2015	18790	630848	4/8/2015	CVL	ENROLLMENT	BOX 6 A-1	0	3March17	3March17_3plex	2015-18790 1:100	RANTES	B07	4.94974746830583	302.85	1/y^2	362.682652874221	Standard Deviations	Standard Deviations	NA	0.999487174295832	Standards	NA	no	2499.99999999986	0.12948996032851	2.5	0	NA	NA	1.03214737352247	1448956.87271007	707052894.21786	Signal	NA	500	NA	1	1302.74198857933	1088625.47	FourPL	0.0177134744588951	4.94974746830583	NA	Auto_Created_Unknown	3	Below Detection Range	100
2015-18790	GHS	2015	18790	630848	4/8/2015	CVL	ENROLLMENT	BOX 6 A-1	0	3March17	3March17_3plex	2015-18790 1:10	IL1-RA	A07	23513.4217947963	534.6	1/y^2	655.768800618946	Standard Deviations	Standard Deviations	NA	0.999148524379699	Standards	NA	no	2499.99999999982	3.36827392062749	2.5	0	NA	NA	1.09398728214727	1290575.25189712	507944412.521715	Signal	NA	500	NA	1	1341.59238377221	594918.28	FourPL	100.334225806367	23513.4217947963	NA	Auto_Created_Unknown	1	In Detection Range	10
2015-18790	GHS	2015	18790	630848	4/8/2015	CVL	ENROLLMENT	BOX 6 A-1	0	3March17	3March17_3plex	2015-18790 1:10	MIG	A08	16.2634559672906	81.45	1/y^2	89.6615226476428	Standard Deviations	Standard Deviations	NA	0.999857305800815	Standards	NA	no	2500	0.0797568481141484	2.5	0	NA	NA	0.977517086332603	45067.8590524172	15732936.0897945	Signal	NA	500	NA	1	1198.84948795267	884741.82	FourPL	0.037970591879334	16.2634559672906	NA	Auto_Created_Unknown	2	In Detection Range	10
2015-18790	GHS	2015	18790	630848	4/8/2015	CVL	ENROLLMENT	BOX 6 A-1	0	3March17	3March17_3plex	2015-18790 1:10	RANTES	A08	67.8822509939086	302.85	1/y^2	362.682652874221	Standard Deviations	Standard Deviations	NA	0.999487174295832	Standards	NA	no	2499.99999999986	0.12948996032851	2.5	0	NA	NA	1.03214737352247	1448956.87271007	707052894.21786	Signal	NA	500	NA	1	1302.74198857933	1088625.47	FourPL	0.220463713372473	67.8822509939086	NA	Auto_Created_Unknown	3	In Detection Range	10
2015-18790	GHS	2015	18790	630848	4/8/2015	CVL	ENROLLMENT	BOX 6 A-1	0	3March17	3March17_3plex	2015-18790 1:10	MIG	A07	16.2634559672906	81.45	1/y^2	89.6615226476428	Standard Deviations	Standard Deviations	NA	0.999857305800815	Standards	NA	no	2500	0.0797568481141484	2.5	0	NA	NA	0.977517086332603	45067.8590524172	15732936.0897945	Signal	NA	500	NA	1	1198.84948795267	884741.82	FourPL	0.037970591879334	16.2634559672906	NA	Auto_Created_Unknown	2	In Detection Range	10
2015-18790	GHS	2015	18790	630848	4/8/2015	CVL	ENROLLMENT	BOX 6 A-1	0	3March17	3March17_3plex	2015-18790 1:100	MIG	B07	0.707106781186548	81.45	1/y^2	89.6615226476428	Standard Deviations	Standard Deviations	NA	0.999857305800815	Standards	NA	no	2500	0.0797568481141484	2.5	0	NA	NA	0.977517086332603	45067.8590524172	15732936.0897945	Signal	NA	500	NA	1	1198.84948795267	884741.82	FourPL	0.00156457122593818	0.707106781186548	NA	Auto_Created_Unknown	2	In Detection Range	100
2015-18790	GHS	2015	18790	630848	4/8/2015	CVL	ENROLLMENT	BOX 6 A-1	0	3March17	3March17_3plex	2015-18790 1:100	RANTES	B08	4.94974746830583	302.85	1/y^2	362.682652874221	Standard Deviations	Standard Deviations	NA	0.999487174295832	Standards	NA	no	2499.99999999986	0.12948996032851	2.5	0	NA	NA	1.03214737352247	1448956.87271007	707052894.21786	Signal	NA	500	NA	1	1302.74198857933	1088625.47	FourPL	0.0177134744588951	4.94974746830583	NA	Auto_Created_Unknown	3	Below Detection Range	100
2015-18790	GHS	2015	18790	630848	4/8/2015	CVL	ENROLLMENT	BOX 6 A-1	0	3March17	3March17_3plex	2015-18790 1:10	RANTES	A07	67.8822509939086	302.85	1/y^2	362.682652874221	Standard Deviations	Standard Deviations	NA	0.999487174295832	Standards	NA	no	2499.99999999986	0.12948996032851	2.5	0	NA	NA	1.03214737352247	1448956.87271007	707052894.21786	Signal	NA	500	NA	1	1302.74198857933	1088625.47	FourPL	0.220463713372473	67.8822509939086	NA	Auto_Created_Unknown	3	In Detection Range	10
2015-18790	GHS	2015	18790	630848	4/8/2015	CVL	ENROLLMENT	BOX 6 A-1	0	3March17	3March17_3plex	2015-18790 1:100	MIG	B08	0.707106781186548	81.45	1/y^2	89.6615226476428	Standard Deviations	Standard Deviations	NA	0.999857305800815	Standards	NA	no	2500	0.0797568481141484	2.5	0	NA	NA	0.977517086332603	45067.8590524172	15732936.0897945	Signal	NA	500	NA	1	1198.84948795267	884741.82	FourPL	0.00156457122593818	0.707106781186548	NA	Auto_Created_Unknown	2	In Detection Range	100
2015-18790	GHS	2015	18790	630848	4/8/2015	CVL	ENROLLMENT	BOX 6 A-1	0	3March17	3March17_3plex	2015-18790 1:100	IL1-RA	B07	1436.84097937106	534.6	1/y^2	655.768800618946	Standard Deviations	Standard Deviations	NA	0.999148524379699	Standards	NA	no	2499.99999999982	3.36827392062749	2.5	0	NA	NA	1.09398728214727	1290575.25189712	507944412.521715	Signal	NA	500	NA	1	1341.59238377221	594918.28	FourPL	7.73323441943336	1436.84097937106	NA	Auto_Created_Unknown	1	In Detection Range	100
2015-18798	GHS	2015	18798	630864	4/8/2015	CVL	ENROLLMENT	BOX 6 A-9	0	3March17	3March17_3plex	2015-18798 1:100	IL1-RA	B10	11356.134905856	534.6	1/y^2	655.768800618946	Standard Deviations	Standard Deviations	NA	0.999148524379699	Standards	NA	no	2499.99999999982	3.36827392062749	2.5	0	NA	NA	1.09398728214727	1290575.25189712	507944412.521715	Signal	NA	500	NA	1	1341.59238377221	594918.28	FourPL	48.8638260715302	11356.134905856	NA	Auto_Created_Unknown	1	In Detection Range	100
2015-18798	GHS	2015	18798	630864	4/8/2015	CVL	ENROLLMENT	BOX 6 A-9	0	3March17	3March17_3plex	2015-18798 1:100	MIG	B10	3.53553390593274	81.45	1/y^2	89.6615226476428	Standard Deviations	Standard Deviations	NA	0.999857305800815	Standards	NA	no	2500	0.0797568481141484	2.5	0	NA	NA	0.977517086332603	45067.8590524172	15732936.0897945	Signal	NA	500	NA	1	1198.84948795267	884741.82	FourPL	0.008203024403209	3.53553390593274	NA	Auto_Created_Unknown	2	In Detection Range	100
2015-18798	GHS	2015	18798	630864	4/8/2015	CVL	ENROLLMENT	BOX 6 A-9	0	3March17	3March17_3plex	2015-18798 1:10	IL1-RA	A09	22122.5427562023	534.6	1/y^2	655.768800618946	Standard Deviations	Standard Deviations	NA	0.999148524379699	Standards	NA	no	2499.99999999982	3.36827392062749	2.5	0	NA	NA	1.09398728214727	1290575.25189712	507944412.521715	Signal	NA	500	NA	1	1341.59238377221	594918.28	FourPL	84.1666271969901	22122.5427562023	NA	Auto_Created_Unknown	1	Above Fit Curve Range	10
2015-18798	GHS	2015	18798	630864	4/8/2015	CVL	ENROLLMENT	BOX 6 A-9	0	3March17	3March17_3plex	2015-18798 1:10	MIG	A09	743.876333808248	81.45	1/y^2	89.6615226476428	Standard Deviations	Standard Deviations	NA	0.999857305800815	Standards	NA	no	2500	0.0797568481141484	2.5	0	NA	NA	0.977517086332603	45067.8590524172	15732936.0897945	Signal	NA	500	NA	1	1198.84948795267	884741.82	FourPL	1.82292043902964	743.876333808248	NA	Auto_Created_Unknown	2	In Detection Range	10
2015-18798	GHS	2015	18798	630864	4/8/2015	CVL	ENROLLMENT	BOX 6 A-9	0	3March17	3March17_3plex	2015-18798 1:10	MIG	A10	743.876333808248	81.45	1/y^2	89.6615226476428	Standard Deviations	Standard Deviations	NA	0.999857305800815	Standards	NA	no	2500	0.0797568481141484	2.5	0	NA	NA	0.977517086332603	45067.8590524172	15732936.0897945	Signal	NA	500	NA	1	1198.84948795267	884741.82	FourPL	1.82292043902964	743.876333808248	NA	Auto_Created_Unknown	2	In Detection Range	10
2015-18798	GHS	2015	18798	630864	4/8/2015	CVL	ENROLLMENT	BOX 6 A-9	0	3March17	3March17_3plex	2015-18798 1:100	IL1-RA	B09	11356.134905856	534.6	1/y^2	655.768800618946	Standard Deviations	Standard Deviations	NA	0.999148524379699	Standards	NA	no	2499.99999999982	3.36827392062749	2.5	0	NA	NA	1.09398728214727	1290575.25189712	507944412.521715	Signal	NA	500	NA	1	1341.59238377221	594918.28	FourPL	48.8638260715302	11356.134905856	NA	Auto_Created_Unknown	1	In Detection Range	100
2015-18798	GHS	2015	18798	630864	4/8/2015	CVL	ENROLLMENT	BOX 6 A-9	0	3March17	3March17_3plex	2015-18798 1:10	RANTES	A09	246.073159852919	302.85	1/y^2	362.682652874221	Standard Deviations	Standard Deviations	NA	0.999487174295832	Standards	NA	no	2499.99999999986	0.12948996032851	2.5	0	NA	NA	1.03214737352247	1448956.87271007	707052894.21786	Signal	NA	500	NA	1	1302.74198857933	1088625.47	FourPL	0.700128522208796	246.073159852919	NA	Auto_Created_Unknown	3	In Detection Range	10
2015-18798	GHS	2015	18798	630864	4/8/2015	CVL	ENROLLMENT	BOX 6 A-9	0	3March17	3March17_3plex	2015-18798 1:100	MIG	B09	3.53553390593274	81.45	1/y^2	89.6615226476428	Standard Deviations	Standard Deviations	NA	0.999857305800815	Standards	NA	no	2500	0.0797568481141484	2.5	0	NA	NA	0.977517086332603	45067.8590524172	15732936.0897945	Signal	NA	500	NA	1	1198.84948795267	884741.82	FourPL	0.008203024403209	3.53553390593274	NA	Auto_Created_Unknown	2	In Detection Range	100
2015-18798	GHS	2015	18798	630864	4/8/2015	CVL	ENROLLMENT	BOX 6 A-9	0	3March17	3March17_3plex	2015-18798 1:10	RANTES	A10	246.073159852919	302.85	1/y^2	362.682652874221	Standard Deviations	Standard Deviations	NA	0.999487174295832	Standards	NA	no	2499.99999999986	0.12948996032851	2.5	0	NA	NA	1.03214737352247	1448956.87271007	707052894.21786	Signal	NA	500	NA	1	1302.74198857933	1088625.47	FourPL	0.700128522208796	246.073159852919	NA	Auto_Created_Unknown	3	In Detection Range	10
2015-18798	GHS	2015	18798	630864	4/8/2015	CVL	ENROLLMENT	BOX 6 A-9	0	3March17	3March17_3plex	2015-18798 1:100	RANTES	B09	47.3761543394987	302.85	1/y^2	362.682652874221	Standard Deviations	Standard Deviations	NA	0.999487174295832	Standards	NA	no	2499.99999999986	0.12948996032851	2.5	0	NA	NA	1.03214737352247	1448956.87271007	707052894.21786	Signal	NA	500	NA	1	1302.74198857933	1088625.47	FourPL	0.144521149530274	47.3761543394987	NA	Auto_Created_Unknown	3	In Detection Range	100
2015-18798	GHS	2015	18798	630864	4/8/2015	CVL	ENROLLMENT	BOX 6 A-9	0	3March17	3March17_3plex	2015-18798 1:10	IL1-RA	A10	22122.5427562023	534.6	1/y^2	655.768800618946	Standard Deviations	Standard Deviations	NA	0.999148524379699	Standards	NA	no	2499.99999999982	3.36827392062749	2.5	0	NA	NA	1.09398728214727	1290575.25189712	507944412.521715	Signal	NA	500	NA	1	1341.59238377221	594918.28	FourPL	84.1666271969901	22122.5427562023	NA	Auto_Created_Unknown	1	Above Fit Curve Range	10
2015-18798	GHS	2015	18798	630864	4/8/2015	CVL	ENROLLMENT	BOX 6 A-9	0	3March17	3March17_3plex	2015-18798 1:100	RANTES	B10	47.3761543394987	302.85	1/y^2	362.682652874221	Standard Deviations	Standard Deviations	NA	0.999487174295832	Standards	NA	no	2499.99999999986	0.12948996032851	2.5	0	NA	NA	1.03214737352247	1448956.87271007	707052894.21786	Signal	NA	500	NA	1	1302.74198857933	1088625.47	FourPL	0.144521149530274	47.3761543394987	NA	Auto_Created_Unknown	3	In Detection Range	100
2015-18814	GHS	2015	18814	630880	4/10/2015	CVL	ENROLLMENT	BOX 6 C-5	0	3March17	3March17_3plex	2015-18814 1:100	MIG	F09	8.48528137423857	81.45	1/y^2	89.6615226476428	Standard Deviations	Standard Deviations	NA	0.999857305800815	Standards	NA	no	2500	0.0797568481141484	2.5	0	NA	NA	0.977517086332603	45067.8590524172	15732936.0897945	Signal	NA	500	NA	1	1198.84948795267	884741.82	FourPL	0.0180136630336525	8.48528137423857	NA	Auto_Created_Unknown	2	Below Detection Range	100
2015-18814	GHS	2015	18814	630880	4/10/2015	CVL	ENROLLMENT	BOX 6 C-5	0	3March17	3March17_3plex	2015-18814 1:100	IL1-RA	F09	3857.26749137262	534.6	1/y^2	655.768800618946	Standard Deviations	Standard Deviations	NA	0.999148524379699	Standards	NA	no	2499.99999999982	3.36827392062749	2.5	0	NA	NA	1.09398728214727	1290575.25189712	507944412.521715	Signal	NA	500	NA	1	1341.59238377221	594918.28	FourPL	18.7961409875443	3857.26749137262	NA	Auto_Created_Unknown	1	In Detection Range	100
2015-18814	GHS	2015	18814	630880	4/10/2015	CVL	ENROLLMENT	BOX 6 C-5	0	3March17	3March17_3plex	2015-18814 1:10	MIG	E10	73.5391052434009	81.45	1/y^2	89.6615226476428	Standard Deviations	Standard Deviations	NA	0.999857305800815	Standards	NA	no	2500	0.0797568481141484	2.5	0	NA	NA	0.977517086332603	45067.8590524172	15732936.0897945	Signal	NA	500	NA	1	1198.84948795267	884741.82	FourPL	0.170816850707059	73.5391052434009	NA	Auto_Created_Unknown	2	In Detection Range	10
2015-18814	GHS	2015	18814	630880	4/10/2015	CVL	ENROLLMENT	BOX 6 C-5	0	3March17	3March17_3plex	2015-18814 1:100	IL1-RA	F10	3857.26749137262	534.6	1/y^2	655.768800618946	Standard Deviations	Standard Deviations	NA	0.999148524379699	Standards	NA	no	2499.99999999982	3.36827392062749	2.5	0	NA	NA	1.09398728214727	1290575.25189712	507944412.521715	Signal	NA	500	NA	1	1341.59238377221	594918.28	FourPL	18.7961409875443	3857.26749137262	NA	Auto_Created_Unknown	1	In Detection Range	100
2015-18814	GHS	2015	18814	630880	4/10/2015	CVL	ENROLLMENT	BOX 6 C-5	0	3March17	3March17_3plex	2015-18814 1:10	RANTES	E09	62.2253967444162	302.85	1/y^2	362.682652874221	Standard Deviations	Standard Deviations	NA	0.999487174295832	Standards	NA	no	2499.99999999986	0.12948996032851	2.5	0	NA	NA	1.03214737352247	1448956.87271007	707052894.21786	Signal	NA	500	NA	1	1302.74198857933	1088625.47	FourPL	0.194111018690135	62.2253967444162	NA	Auto_Created_Unknown	3	In Detection Range	10
2015-18814	GHS	2015	18814	630880	4/10/2015	CVL	ENROLLMENT	BOX 6 C-5	0	3March17	3March17_3plex	2015-18814 1:100	MIG	F10	8.48528137423857	81.45	1/y^2	89.6615226476428	Standard Deviations	Standard Deviations	NA	0.999857305800815	Standards	NA	no	2500	0.0797568481141484	2.5	0	NA	NA	0.977517086332603	45067.8590524172	15732936.0897945	Signal	NA	500	NA	1	1198.84948795267	884741.82	FourPL	0.0180136630336525	8.48528137423857	NA	Auto_Created_Unknown	2	Below Detection Range	100
2015-18814	GHS	2015	18814	630880	4/10/2015	CVL	ENROLLMENT	BOX 6 C-5	0	3March17	3March17_3plex	2015-18814 1:100	RANTES	F09	37.476659402887	302.85	1/y^2	362.682652874221	Standard Deviations	Standard Deviations	NA	0.999487174295832	Standards	NA	no	2499.99999999986	0.12948996032851	2.5	0	NA	NA	1.03214737352247	1448956.87271007	707052894.21786	Signal	NA	500	NA	1	1302.74198857933	1088625.47	FourPL	0.124849682225319	37.476659402887	NA	Auto_Created_Unknown	3	Below Detection Range	100
2015-18814	GHS	2015	18814	630880	4/10/2015	CVL	ENROLLMENT	BOX 6 C-5	0	3March17	3March17_3plex	2015-18814 1:10	IL1-RA	E09	19470.1852199716	534.6	1/y^2	655.768800618946	Standard Deviations	Standard Deviations	NA	0.999148524379699	Standards	NA	no	2499.99999999982	3.36827392062749	2.5	0	NA	NA	1.09398728214727	1290575.25189712	507944412.521715	Signal	NA	500	NA	1	1341.59238377221	594918.28	FourPL	74.718741199266	19470.1852199716	NA	Auto_Created_Unknown	1	Above Fit Curve Range	10
2015-18814	GHS	2015	18814	630880	4/10/2015	CVL	ENROLLMENT	BOX 6 C-5	0	3March17	3March17_3plex	2015-18814 1:10	MIG	E09	73.5391052434009	81.45	1/y^2	89.6615226476428	Standard Deviations	Standard Deviations	NA	0.999857305800815	Standards	NA	no	2500	0.0797568481141484	2.5	0	NA	NA	0.977517086332603	45067.8590524172	15732936.0897945	Signal	NA	500	NA	1	1198.84948795267	884741.82	FourPL	0.170816850707059	73.5391052434009	NA	Auto_Created_Unknown	2	In Detection Range	10
2015-18814	GHS	2015	18814	630880	4/10/2015	CVL	ENROLLMENT	BOX 6 C-5	0	3March17	3March17_3plex	2015-18814 1:10	RANTES	E10	62.2253967444162	302.85	1/y^2	362.682652874221	Standard Deviations	Standard Deviations	NA	0.999487174295832	Standards	NA	no	2499.99999999986	0.12948996032851	2.5	0	NA	NA	1.03214737352247	1448956.87271007	707052894.21786	Signal	NA	500	NA	1	1302.74198857933	1088625.47	FourPL	0.194111018690135	62.2253967444162	NA	Auto_Created_Unknown	3	In Detection Range	10
2015-18814	GHS	2015	18814	630880	4/10/2015	CVL	ENROLLMENT	BOX 6 C-5	0	3March17	3March17_3plex	2015-18814 1:100	RANTES	F10	37.476659402887	302.85	1/y^2	362.682652874221	Standard Deviations	Standard Deviations	NA	0.999487174295832	Standards	NA	no	2499.99999999986	0.12948996032851	2.5	0	NA	NA	1.03214737352247	1448956.87271007	707052894.21786	Signal	NA	500	NA	1	1302.74198857933	1088625.47	FourPL	0.124849682225319	37.476659402887	NA	Auto_Created_Unknown	3	In Detection Range	100
2015-18814	GHS	2015	18814	630880	4/10/2015	CVL	ENROLLMENT	BOX 6 C-5	0	3March17	3March17_3plex	2015-18814 1:10	IL1-RA	E10	19470.1852199716	534.6	1/y^2	655.768800618946	Standard Deviations	Standard Deviations	NA	0.999148524379699	Standards	NA	no	2499.99999999982	3.36827392062749	2.5	0	NA	NA	1.09398728214727	1290575.25189712	507944412.521715	Signal	NA	500	NA	1	1341.59238377221	594918.28	FourPL	74.718741199266	19470.1852199716	NA	Auto_Created_Unknown	1	Above Fit Curve Range	10
2015-18834	GHS	2015	18834	630415	4/14/2015	CVL	MONTH 03	BOX 6 E-5	3	28Feb17	28Feb17_3plex	2015-18834 1:100	IL1-RA	H08	74573.6024642769	533.25	1/y^2	587.679711333879	Standard Deviations	Standard Deviations	NA	0.999993618882034	Standards	NA	no	2500.00000000001	1.51307811861262	2.5	0	NA	NA	1.07711587225143	1106972.40155502	538576237.084478	Signal	NA	500	NA	1	1289.36497500145	774981.08	FourPL	218.482800068706	74573.6024642769	NA	Auto_Created_Unknown	1	Above Fit Curve Range	100
2015-18834	GHS	2015	18834	630415	4/14/2015	CVL	MONTH 03	BOX 6 E-5	3	28Feb17	28Feb17_3plex	2015-18834 1:100	IL1-RA	H07	74573.6024642769	533.25	1/y^2	587.679711333879	Standard Deviations	Standard Deviations	NA	0.999993618882034	Standards	NA	no	2500.00000000001	1.51307811861262	2.5	0	NA	NA	1.07711587225143	1106972.40155502	538576237.084478	Signal	NA	500	NA	1	1289.36497500145	774981.08	FourPL	218.482800068706	74573.6024642769	NA	Auto_Created_Unknown	1	Above Fit Curve Range	100
2015-18834	GHS	2015	18834	630415	4/14/2015	CVL	MONTH 03	BOX 6 E-5	3	28Feb17	28Feb17_3plex	2015-18834 1:10	MIG	G08	183.847763108502	91.35	1/y^2	100.647101502726	Standard Deviations	Standard Deviations	NA	0.999584207590912	Standards	NA	no	2500.00000000003	0.106405916174886	2.5	0	NA	NA	0.989142183252714	688000.242947153	204505919.32968	Signal	NA	500	NA	1	1275.04270778345	810079.085	FourPL	0.552555258093683	183.847763108502	NA	Auto_Created_Unknown	2	In Detection Range	10
2015-18834	GHS	2015	18834	630415	4/14/2015	CVL	MONTH 03	BOX 6 E-5	3	28Feb17	28Feb17_3plex	2015-18834 1:100	RANTES	H07	301.227488785469	354.15	1/y^2	431.658494986686	Standard Deviations	Standard Deviations	NA	0.999829372428408	Standards	NA	no	2499.99999999986	0.113384928386354	2.5	0	NA	NA	1.02428084116138	1901540.84973932	1110027385.83192	Signal	NA	500	NA	1	1282.52424588706	1324959.915	FourPL	0.703818118645787	301.227488785469	NA	Auto_Created_Unknown	3	In Detection Range	100
2015-18834	GHS	2015	18834	630415	4/14/2015	CVL	MONTH 03	BOX 6 E-5	3	28Feb17	28Feb17_3plex	2015-18834 1:100	MIG	H08	127.279220613579	91.35	1/y^2	100.647101502726	Standard Deviations	Standard Deviations	NA	0.999584207590912	Standards	NA	no	2500.00000000003	0.106405916174886	2.5	0	NA	NA	0.989142183252714	688000.242947153	204505919.32968	Signal	NA	500	NA	1	1275.04270778345	810079.085	FourPL	0.375107444941284	127.279220613579	NA	Auto_Created_Unknown	2	In Detection Range	100
2015-18834	GHS	2015	18834	630415	4/14/2015	CVL	MONTH 03	BOX 6 E-5	3	28Feb17	28Feb17_3plex	2015-18834 1:10	RANTES	G07	410.829039869384	354.15	1/y^2	431.658494986686	Standard Deviations	Standard Deviations	NA	0.999829372428408	Standards	NA	no	2499.99999999986	0.113384928386354	2.5	0	NA	NA	1.02428084116138	1901540.84973932	1110027385.83192	Signal	NA	500	NA	1	1282.52424588706	1324959.915	FourPL	0.9263585937444	410.829039869384	NA	Auto_Created_Unknown	3	In Detection Range	10
2015-18834	GHS	2015	18834	630415	4/14/2015	CVL	MONTH 03	BOX 6 E-5	3	28Feb17	28Feb17_3plex	2015-18834 1:100	RANTES	H08	301.227488785469	354.15	1/y^2	431.658494986686	Standard Deviations	Standard Deviations	NA	0.999829372428408	Standards	NA	no	2499.99999999986	0.113384928386354	2.5	0	NA	NA	1.02428084116138	1901540.84973932	1110027385.83192	Signal	NA	500	NA	1	1282.52424588706	1324959.915	FourPL	0.703818118645787	301.227488785469	NA	Auto_Created_Unknown	3	In Detection Range	100
2015-18834	GHS	2015	18834	630415	4/14/2015	CVL	MONTH 03	BOX 6 E-5	3	28Feb17	28Feb17_3plex	2015-18834 1:10	MIG	G07	183.847763108502	91.35	1/y^2	100.647101502726	Standard Deviations	Standard Deviations	NA	0.999584207590912	Standards	NA	no	2500.00000000003	0.106405916174886	2.5	0	NA	NA	0.989142183252714	688000.242947153	204505919.32968	Signal	NA	500	NA	1	1275.04270778345	810079.085	FourPL	0.552555258093683	183.847763108502	NA	Auto_Created_Unknown	2	In Detection Range	10
2015-18834	GHS	2015	18834	630415	4/14/2015	CVL	MONTH 03	BOX 6 E-5	3	28Feb17	28Feb17_3plex	2015-18834 1:10	RANTES	G08	410.829039869384	354.15	1/y^2	431.658494986686	Standard Deviations	Standard Deviations	NA	0.999829372428408	Standards	NA	no	2499.99999999986	0.113384928386354	2.5	0	NA	NA	1.02428084116138	1901540.84973932	1110027385.83192	Signal	NA	500	NA	1	1282.52424588706	1324959.915	FourPL	0.9263585937444	410.829039869384	NA	Auto_Created_Unknown	3	In Detection Range	10
2015-18834	GHS	2015	18834	630415	4/14/2015	CVL	MONTH 03	BOX 6 E-5	3	28Feb17	28Feb17_3plex	2015-18834 1:100	MIG	H07	127.279220613579	91.35	1/y^2	100.647101502726	Standard Deviations	Standard Deviations	NA	0.999584207590912	Standards	NA	no	2500.00000000003	0.106405916174886	2.5	0	NA	NA	0.989142183252714	688000.242947153	204505919.32968	Signal	NA	500	NA	1	1275.04270778345	810079.085	FourPL	0.375107444941284	127.279220613579	NA	Auto_Created_Unknown	2	In Detection Range	100
2015-18834	GHS	2015	18834	630415	4/14/2015	CVL	MONTH 03	BOX 6 E-5	3	28Feb17	28Feb17_3plex	2015-18834 1:10	IL1-RA	G07	32015.6737317833	533.25	1/y^2	587.679711333879	Standard Deviations	Standard Deviations	NA	0.999993618882034	Standards	NA	no	2500.00000000001	1.51307811861262	2.5	0	NA	NA	1.07711587225143	1106972.40155502	538576237.084478	Signal	NA	500	NA	1	1289.36497500145	774981.08	FourPL	92.546034791586	32015.6737317833	NA	Auto_Created_Unknown	1	Above Fit Curve Range	10
2015-18834	GHS	2015	18834	630415	4/14/2015	CVL	MONTH 03	BOX 6 E-5	3	28Feb17	28Feb17_3plex	2015-18834 1:10	IL1-RA	G08	32015.6737317833	533.25	1/y^2	587.679711333879	Standard Deviations	Standard Deviations	NA	0.999993618882034	Standards	NA	no	2500.00000000001	1.51307811861262	2.5	0	NA	NA	1.07711587225143	1106972.40155502	538576237.084478	Signal	NA	500	NA	1	1289.36497500145	774981.08	FourPL	92.546034791586	32015.6737317833	NA	Auto_Created_Unknown	1	Above Fit Curve Range	10
2015-18838	GHS	2015	18838	630385	4/15/2015	CVL	MONTH 03	BOX 6 E-9	3	28Feb17	28Feb17_3plex	2015-18838 1:10	MIG	C03	112.429978208661	91.35	1/y^2	100.647101502726	Standard Deviations	Standard Deviations	NA	0.999584207590912	Standards	NA	no	2500.00000000003	0.106405916174886	2.5	0	NA	NA	0.989142183252714	688000.242947153	204505919.32968	Signal	NA	500	NA	1	1275.04270778345	810079.085	FourPL	0.336430128406988	112.429978208661	NA	Auto_Created_Unknown	2	In Detection Range	10
2015-18838	GHS	2015	18838	630385	4/15/2015	CVL	MONTH 03	BOX 6 E-9	3	28Feb17	28Feb17_3plex	2015-18838 1:100	IL1-RA	D03	5123.69573647772	533.25	1/y^2	587.679711333879	Standard Deviations	Standard Deviations	NA	0.999993618882034	Standards	NA	no	2500.00000000001	1.51307811861262	2.5	0	NA	NA	1.07711587225143	1106972.40155502	538576237.084478	Signal	NA	500	NA	1	1289.36497500145	774981.08	FourPL	19.2408445338652	5123.69573647772	NA	Auto_Created_Unknown	1	In Detection Range	100
2015-18838	GHS	2015	18838	630385	4/15/2015	CVL	MONTH 03	BOX 6 E-9	3	28Feb17	28Feb17_3plex	2015-18838 1:10	RANTES	C03	21.2132034355964	354.15	1/y^2	431.658494986686	Standard Deviations	Standard Deviations	NA	0.999829372428408	Standards	NA	no	2499.99999999986	0.113384928386354	2.5	0	NA	NA	1.02428084116138	1901540.84973932	1110027385.83192	Signal	NA	500	NA	1	1282.52424588706	1324959.915	FourPL	0.0509856491140182	21.2132034355964	NA	Auto_Created_Unknown	3	In Detection Range	10
2015-18838	GHS	2015	18838	630385	4/15/2015	CVL	MONTH 03	BOX 6 E-9	3	28Feb17	28Feb17_3plex	2015-18838 1:100	RANTES	D03	11.3137084989848	354.15	1/y^2	431.658494986686	Standard Deviations	Standard Deviations	NA	0.999829372428408	Standards	NA	no	2499.99999999986	0.113384928386354	2.5	0	NA	NA	1.02428084116138	1901540.84973932	1110027385.83192	Signal	NA	500	NA	1	1282.52424588706	1324959.915	FourPL	0.0289201819834226	11.3137084989848	NA	Auto_Created_Unknown	3	Below Detection Range	100
2015-18838	GHS	2015	18838	630385	4/15/2015	CVL	MONTH 03	BOX 6 E-9	3	28Feb17	28Feb17_3plex	2015-18838 1:100	RANTES	D04	11.3137084989848	354.15	1/y^2	431.658494986686	Standard Deviations	Standard Deviations	NA	0.999829372428408	Standards	NA	no	2499.99999999986	0.113384928386354	2.5	0	NA	NA	1.02428084116138	1901540.84973932	1110027385.83192	Signal	NA	500	NA	1	1282.52424588706	1324959.915	FourPL	0.0289201819834226	11.3137084989848	NA	Auto_Created_Unknown	3	Below Detection Range	100
2015-18838	GHS	2015	18838	630385	4/15/2015	CVL	MONTH 03	BOX 6 E-9	3	28Feb17	28Feb17_3plex	2015-18838 1:10	MIG	C04	112.429978208661	91.35	1/y^2	100.647101502726	Standard Deviations	Standard Deviations	NA	0.999584207590912	Standards	NA	no	2500.00000000003	0.106405916174886	2.5	0	NA	NA	0.989142183252714	688000.242947153	204505919.32968	Signal	NA	500	NA	1	1275.04270778345	810079.085	FourPL	0.336430128406988	112.429978208661	NA	Auto_Created_Unknown	2	In Detection Range	10
2015-18838	GHS	2015	18838	630385	4/15/2015	CVL	MONTH 03	BOX 6 E-9	3	28Feb17	28Feb17_3plex	2015-18838 1:10	IL1-RA	C04	7063.28963727242	533.25	1/y^2	587.679711333879	Standard Deviations	Standard Deviations	NA	0.999993618882034	Standards	NA	no	2500.00000000001	1.51307811861262	2.5	0	NA	NA	1.07711587225143	1106972.40155502	538576237.084478	Signal	NA	500	NA	1	1289.36497500145	774981.08	FourPL	21.0003359525491	7063.28963727242	NA	Auto_Created_Unknown	1	Above Fit Curve Range	10
2015-18838	GHS	2015	18838	630385	4/15/2015	CVL	MONTH 03	BOX 6 E-9	3	28Feb17	28Feb17_3plex	2015-18838 1:100	MIG	D04	20.5060966544099	91.35	1/y^2	100.647101502726	Standard Deviations	Standard Deviations	NA	0.999584207590912	Standards	NA	no	2500.00000000003	0.106405916174886	2.5	0	NA	NA	0.989142183252714	688000.242947153	204505919.32968	Signal	NA	500	NA	1	1275.04270778345	810079.085	FourPL	0.0591097287518038	20.5060966544099	NA	Auto_Created_Unknown	2	In Detection Range	100
2015-18838	GHS	2015	18838	630385	4/15/2015	CVL	MONTH 03	BOX 6 E-9	3	28Feb17	28Feb17_3plex	2015-18838 1:10	RANTES	C04	21.2132034355964	354.15	1/y^2	431.658494986686	Standard Deviations	Standard Deviations	NA	0.999829372428408	Standards	NA	no	2499.99999999986	0.113384928386354	2.5	0	NA	NA	1.02428084116138	1901540.84973932	1110027385.83192	Signal	NA	500	NA	1	1282.52424588706	1324959.915	FourPL	0.0509856491140182	21.2132034355964	NA	Auto_Created_Unknown	3	In Detection Range	10
2015-18838	GHS	2015	18838	630385	4/15/2015	CVL	MONTH 03	BOX 6 E-9	3	28Feb17	28Feb17_3plex	2015-18838 1:100	MIG	D03	20.5060966544099	91.35	1/y^2	100.647101502726	Standard Deviations	Standard Deviations	NA	0.999584207590912	Standards	NA	no	2500.00000000003	0.106405916174886	2.5	0	NA	NA	0.989142183252714	688000.242947153	204505919.32968	Signal	NA	500	NA	1	1275.04270778345	810079.085	FourPL	0.0591097287518038	20.5060966544099	NA	Auto_Created_Unknown	2	In Detection Range	100
2015-18838	GHS	2015	18838	630385	4/15/2015	CVL	MONTH 03	BOX 6 E-9	3	28Feb17	28Feb17_3plex	2015-18838 1:100	IL1-RA	D04	5123.69573647772	533.25	1/y^2	587.679711333879	Standard Deviations	Standard Deviations	NA	0.999993618882034	Standards	NA	no	2500.00000000001	1.51307811861262	2.5	0	NA	NA	1.07711587225143	1106972.40155502	538576237.084478	Signal	NA	500	NA	1	1289.36497500145	774981.08	FourPL	19.2408445338652	5123.69573647772	NA	Auto_Created_Unknown	1	In Detection Range	100
2015-18838	GHS	2015	18838	630385	4/15/2015	CVL	MONTH 03	BOX 6 E-9	3	28Feb17	28Feb17_3plex	2015-18838 1:10	IL1-RA	C03	7063.28963727242	533.25	1/y^2	587.679711333879	Standard Deviations	Standard Deviations	NA	0.999993618882034	Standards	NA	no	2500.00000000001	1.51307811861262	2.5	0	NA	NA	1.07711587225143	1106972.40155502	538576237.084478	Signal	NA	500	NA	1	1289.36497500145	774981.08	FourPL	21.0003359525491	7063.28963727242	NA	Auto_Created_Unknown	1	Above Fit Curve Range	10
2015-18842	GHS	2015	18842	630910	4/16/2015	CVL	ENROLLMENT	BOX 6 F-3	0	3March17	3March17_3plex	2015-18842 1:10	RANTES	A11	55.8614357137373	302.85	1/y^2	362.682652874221	Standard Deviations	Standard Deviations	NA	0.999487174295832	Standards	NA	no	2499.99999999986	0.12948996032851	2.5	0	NA	NA	1.03214737352247	1448956.87271007	707052894.21786	Signal	NA	500	NA	1	1302.74198857933	1088625.47	FourPL	0.183381240262099	55.8614357137373	NA	Auto_Created_Unknown	3	Below Detection Range	10
2015-18842	GHS	2015	18842	630910	4/16/2015	CVL	ENROLLMENT	BOX 6 F-3	0	3March17	3March17_3plex	2015-18842 1:10	RANTES	A12	55.8614357137373	302.85	1/y^2	362.682652874221	Standard Deviations	Standard Deviations	NA	0.999487174295832	Standards	NA	no	2499.99999999986	0.12948996032851	2.5	0	NA	NA	1.03214737352247	1448956.87271007	707052894.21786	Signal	NA	500	NA	1	1302.74198857933	1088625.47	FourPL	0.183381240262099	55.8614357137373	NA	Auto_Created_Unknown	3	In Detection Range	10
2015-18842	GHS	2015	18842	630910	4/16/2015	CVL	ENROLLMENT	BOX 6 F-3	0	3March17	3March17_3plex	2015-18842 1:100	IL1-RA	B12	853.477884892163	534.6	1/y^2	655.768800618946	Standard Deviations	Standard Deviations	NA	0.999148524379699	Standards	NA	no	2499.99999999982	3.36827392062749	2.5	0	NA	NA	1.09398728214727	1290575.25189712	507944412.521715	Signal	NA	500	NA	1	1341.59238377221	594918.28	FourPL	4.90478412659089	853.477884892163	NA	Auto_Created_Unknown	1	In Detection Range	100
2015-18842	GHS	2015	18842	630910	4/16/2015	CVL	ENROLLMENT	BOX 6 F-3	0	3March17	3March17_3plex	2015-18842 1:10	MIG	A12	14.8492424049175	81.45	1/y^2	89.6615226476428	Standard Deviations	Standard Deviations	NA	0.999857305800815	Standards	NA	no	2500	0.0797568481141484	2.5	0	NA	NA	0.977517086332603	45067.8590524172	15732936.0897945	Signal	NA	500	NA	1	1198.84948795267	884741.82	FourPL	0.0350876924589573	14.8492424049175	NA	Auto_Created_Unknown	2	In Detection Range	10
2015-18842	GHS	2015	18842	630910	4/16/2015	CVL	ENROLLMENT	BOX 6 F-3	0	3March17	3March17_3plex	2015-18842 1:100	MIG	B12	6.36396103067893	81.45	1/y^2	89.6615226476428	Standard Deviations	Standard Deviations	NA	0.999857305800815	Standards	NA	no	2500	0.0797568481141484	2.5	0	NA	NA	0.977517086332603	45067.8590524172	15732936.0897945	Signal	NA	500	NA	1	1198.84948795267	884741.82	FourPL	0.0141930867520166	6.36396103067893	NA	Auto_Created_Unknown	2	In Detection Range	100
2015-18842	GHS	2015	18842	630910	4/16/2015	CVL	ENROLLMENT	BOX 6 F-3	0	3March17	3March17_3plex	2015-18842 1:100	IL1-RA	B11	853.477884892163	534.6	1/y^2	655.768800618946	Standard Deviations	Standard Deviations	NA	0.999148524379699	Standards	NA	no	2499.99999999982	3.36827392062749	2.5	0	NA	NA	1.09398728214727	1290575.25189712	507944412.521715	Signal	NA	500	NA	1	1341.59238377221	594918.28	FourPL	4.90478412659089	853.477884892163	NA	Auto_Created_Unknown	1	In Detection Range	100
2015-18842	GHS	2015	18842	630910	4/16/2015	CVL	ENROLLMENT	BOX 6 F-3	0	3March17	3March17_3plex	2015-18842 1:10	MIG	A11	14.8492424049175	81.45	1/y^2	89.6615226476428	Standard Deviations	Standard Deviations	NA	0.999857305800815	Standards	NA	no	2500	0.0797568481141484	2.5	0	NA	NA	0.977517086332603	45067.8590524172	15732936.0897945	Signal	NA	500	NA	1	1198.84948795267	884741.82	FourPL	0.0350876924589573	14.8492424049175	NA	Auto_Created_Unknown	2	In Detection Range	10
2015-18842	GHS	2015	18842	630910	4/16/2015	CVL	ENROLLMENT	BOX 6 F-3	0	3March17	3March17_3plex	2015-18842 1:10	IL1-RA	A12	6181.5274811328	534.6	1/y^2	655.768800618946	Standard Deviations	Standard Deviations	NA	0.999148524379699	Standards	NA	no	2499.99999999982	3.36827392062749	2.5	0	NA	NA	1.09398728214727	1290575.25189712	507944412.521715	Signal	NA	500	NA	1	1341.59238377221	594918.28	FourPL	28.1335564804756	6181.5274811328	NA	Auto_Created_Unknown	1	In Detection Range	10
2015-18842	GHS	2015	18842	630910	4/16/2015	CVL	ENROLLMENT	BOX 6 F-3	0	3March17	3March17_3plex	2015-18842 1:100	RANTES	B11	10.6066017177982	302.85	1/y^2	362.682652874221	Standard Deviations	Standard Deviations	NA	0.999487174295832	Standards	NA	no	2499.99999999986	0.12948996032851	2.5	0	NA	NA	1.03214737352247	1448956.87271007	707052894.21786	Signal	NA	500	NA	1	1302.74198857933	1088625.47	FourPL	NA	10.6066017177982	NA	Auto_Created_Unknown	3	Below Fit Curve Range	100
2015-18842	GHS	2015	18842	630910	4/16/2015	CVL	ENROLLMENT	BOX 6 F-3	0	3March17	3March17_3plex	2015-18842 1:100	MIG	B11	6.36396103067893	81.45	1/y^2	89.6615226476428	Standard Deviations	Standard Deviations	NA	0.999857305800815	Standards	NA	no	2500	0.0797568481141484	2.5	0	NA	NA	0.977517086332603	45067.8590524172	15732936.0897945	Signal	NA	500	NA	1	1198.84948795267	884741.82	FourPL	0.0141930867520166	6.36396103067893	NA	Auto_Created_Unknown	2	In Detection Range	100
2015-18842	GHS	2015	18842	630910	4/16/2015	CVL	ENROLLMENT	BOX 6 F-3	0	3March17	3March17_3plex	2015-18842 1:10	IL1-RA	A11	6181.5274811328	534.6	1/y^2	655.768800618946	Standard Deviations	Standard Deviations	NA	0.999148524379699	Standards	NA	no	2499.99999999982	3.36827392062749	2.5	0	NA	NA	1.09398728214727	1290575.25189712	507944412.521715	Signal	NA	500	NA	1	1341.59238377221	594918.28	FourPL	28.1335564804756	6181.5274811328	NA	Auto_Created_Unknown	1	In Detection Range	10
2015-18842	GHS	2015	18842	630910	4/16/2015	CVL	ENROLLMENT	BOX 6 F-3	0	3March17	3March17_3plex	2015-18842 1:100	RANTES	B12	10.6066017177982	302.85	1/y^2	362.682652874221	Standard Deviations	Standard Deviations	NA	0.999487174295832	Standards	NA	no	2499.99999999986	0.12948996032851	2.5	0	NA	NA	1.03214737352247	1448956.87271007	707052894.21786	Signal	NA	500	NA	1	1302.74198857933	1088625.47	FourPL	NA	10.6066017177982	NA	Auto_Created_Unknown	3	Below Fit Curve Range	100
2015-18850	GHS	2015	18850	630949	4/17/2015	CVL	ENROLLMENT	BOX 6 G-1	0	3March17	3March17_3plex	2015-18850 1:10	IL1-RA	E04	14818.1297065453	531	1/y^2	584.555130998178	Standard Deviations	Standard Deviations	NA	0.999967869236574	Standards	NA	no	2499.99999999998	6.16392552403944	2.5	0	NA	NA	1.1066061211946	486441.523106937	220012858.241258	Signal	NA	500	NA	1	1310.74954436849	656134.885	FourPL	48.0203464196609	14818.1297065453	NA	Auto_Created_Unknown	1	Above Fit Curve Range	10
2015-18850	GHS	2015	18850	630949	4/17/2015	CVL	ENROLLMENT	BOX 6 G-1	0	3March17	3March17_3plex	2015-18850 1:100	RANTES	F04	60.1040764008565	375.75	1/y^2	406.971868387996	Standard Deviations	Standard Deviations	NA	0.99998357205351	Standards	NA	no	2500	1.37856492848704	2.5	0	NA	NA	1.08015251250765	28826.7400895105	16821139.698902	Signal	NA	500	NA	1	1268.01500399558	1129839.025	FourPL	0.224240956341885	60.1040764008565	NA	Auto_Created_Unknown	3	Below Detection Range	100
2015-18850	GHS	2015	18850	630949	4/17/2015	CVL	ENROLLMENT	BOX 6 G-1	0	3March17	3March17_3plex	2015-18850 1:10	MIG	E04	180.31222920257	78.3	1/y^2	87.4675365251226	Standard Deviations	Standard Deviations	NA	0.999833592981695	Standards	NA	no	2500	0.0895813391320039	2.5	0	NA	NA	1.0050189496036	16655.3800043371	7410066.82189716	Signal	NA	500	NA	1	1185.07821168624	962721.9	FourPL	0.421257500536609	180.31222920257	NA	Auto_Created_Unknown	2	In Detection Range	10
2015-18850	GHS	2015	18850	630949	4/17/2015	CVL	ENROLLMENT	BOX 6 G-1	0	3March17	3March17_3plex	2015-18850 1:10	MIG	E03	180.31222920257	78.3	1/y^2	87.4675365251226	Standard Deviations	Standard Deviations	NA	0.999833592981695	Standards	NA	no	2500	0.0895813391320039	2.5	0	NA	NA	1.0050189496036	16655.3800043371	7410066.82189716	Signal	NA	500	NA	1	1185.07821168624	962721.9	FourPL	0.421257500536609	180.31222920257	NA	Auto_Created_Unknown	2	In Detection Range	10
2015-18850	GHS	2015	18850	630949	4/17/2015	CVL	ENROLLMENT	BOX 6 G-1	0	3March17	3March17_3plex	2015-18850 1:10	IL1-RA	E03	14818.1297065453	531	1/y^2	584.555130998178	Standard Deviations	Standard Deviations	NA	0.999967869236574	Standards	NA	no	2499.99999999998	6.16392552403944	2.5	0	NA	NA	1.1066061211946	486441.523106937	220012858.241258	Signal	NA	500	NA	1	1310.74954436849	656134.885	FourPL	48.0203464196609	14818.1297065453	NA	Auto_Created_Unknown	1	Above Fit Curve Range	10
2015-18850	GHS	2015	18850	630949	4/17/2015	CVL	ENROLLMENT	BOX 6 G-1	0	3March17	3March17_3plex	2015-18850 1:100	IL1-RA	F04	5620.79180365187	531	1/y^2	584.555130998178	Standard Deviations	Standard Deviations	NA	0.999967869236574	Standards	NA	no	2499.99999999998	6.16392552403944	2.5	0	NA	NA	1.1066061211946	486441.523106937	220012858.241258	Signal	NA	500	NA	1	1310.74954436849	656134.885	FourPL	22.2400166828685	5620.79180365187	NA	Auto_Created_Unknown	1	In Detection Range	100
2015-18850	GHS	2015	18850	630949	4/17/2015	CVL	ENROLLMENT	BOX 6 G-1	0	3March17	3March17_3plex	2015-18850 1:100	MIG	F04	10.6066017177982	78.3	1/y^2	87.4675365251226	Standard Deviations	Standard Deviations	NA	0.999833592981695	Standards	NA	no	2500	0.0895813391320039	2.5	0	NA	NA	1.0050189496036	16655.3800043371	7410066.82189716	Signal	NA	500	NA	1	1185.07821168624	962721.9	FourPL	0.025068764541382	10.6066017177982	NA	Auto_Created_Unknown	2	In Detection Range	100
2015-18850	GHS	2015	18850	630949	4/17/2015	CVL	ENROLLMENT	BOX 6 G-1	0	3March17	3March17_3plex	2015-18850 1:100	IL1-RA	F03	5620.79180365187	531	1/y^2	584.555130998178	Standard Deviations	Standard Deviations	NA	0.999967869236574	Standards	NA	no	2499.99999999998	6.16392552403944	2.5	0	NA	NA	1.1066061211946	486441.523106937	220012858.241258	Signal	NA	500	NA	1	1310.74954436849	656134.885	FourPL	22.2400166828685	5620.79180365187	NA	Auto_Created_Unknown	1	In Detection Range	100
2015-18850	GHS	2015	18850	630949	4/17/2015	CVL	ENROLLMENT	BOX 6 G-1	0	3March17	3March17_3plex	2015-18850 1:100	RANTES	F03	60.1040764008565	375.75	1/y^2	406.971868387996	Standard Deviations	Standard Deviations	NA	0.99998357205351	Standards	NA	no	2500	1.37856492848704	2.5	0	NA	NA	1.08015251250765	28826.7400895105	16821139.698902	Signal	NA	500	NA	1	1268.01500399558	1129839.025	FourPL	0.224240956341885	60.1040764008565	NA	Auto_Created_Unknown	3	Below Detection Range	100
2015-18850	GHS	2015	18850	630949	4/17/2015	CVL	ENROLLMENT	BOX 6 G-1	0	3March17	3March17_3plex	2015-18850 1:100	MIG	F03	10.6066017177982	78.3	1/y^2	87.4675365251226	Standard Deviations	Standard Deviations	NA	0.999833592981695	Standards	NA	no	2500	0.0895813391320039	2.5	0	NA	NA	1.0050189496036	16655.3800043371	7410066.82189716	Signal	NA	500	NA	1	1185.07821168624	962721.9	FourPL	0.025068764541382	10.6066017177982	NA	Auto_Created_Unknown	2	In Detection Range	100
2015-18850	GHS	2015	18850	630949	4/17/2015	CVL	ENROLLMENT	BOX 6 G-1	0	3March17	3March17_3plex	2015-18850 1:10	RANTES	E03	253.144227664784	375.75	1/y^2	406.971868387996	Standard Deviations	Standard Deviations	NA	0.99998357205351	Standards	NA	no	2500	1.37856492848704	2.5	0	NA	NA	1.08015251250765	28826.7400895105	16821139.698902	Signal	NA	500	NA	1	1268.01500399558	1129839.025	FourPL	0.812001260797296	253.144227664784	NA	Auto_Created_Unknown	3	In Detection Range	10
2015-18850	GHS	2015	18850	630949	4/17/2015	CVL	ENROLLMENT	BOX 6 G-1	0	3March17	3March17_3plex	2015-18850 1:10	RANTES	E04	253.144227664784	375.75	1/y^2	406.971868387996	Standard Deviations	Standard Deviations	NA	0.99998357205351	Standards	NA	no	2500	1.37856492848704	2.5	0	NA	NA	1.08015251250765	28826.7400895105	16821139.698902	Signal	NA	500	NA	1	1268.01500399558	1129839.025	FourPL	0.812001260797296	253.144227664784	NA	Auto_Created_Unknown	3	In Detection Range	10
2015-18854	GHS	2015	18854	630952	4/17/2015	CVL	ENROLLMENT	BOX 6 G-5	0	3March17	3March17_3plex	2015-18854 1:10	IL1-RA	A06	16090.9219126811	531	1/y^2	584.555130998178	Standard Deviations	Standard Deviations	NA	0.999967869236574	Standards	NA	no	2499.99999999998	6.16392552403944	2.5	0	NA	NA	1.1066061211946	486441.523106937	220012858.241258	Signal	NA	500	NA	1	1310.74954436849	656134.885	FourPL	54.8324885066185	16090.9219126811	NA	Auto_Created_Unknown	1	Above Fit Curve Range	10
2015-18854	GHS	2015	18854	630952	4/17/2015	CVL	ENROLLMENT	BOX 6 G-5	0	3March17	3March17_3plex	2015-18854 1:10	IL1-RA	A05	16090.9219126811	531	1/y^2	584.555130998178	Standard Deviations	Standard Deviations	NA	0.999967869236574	Standards	NA	no	2499.99999999998	6.16392552403944	2.5	0	NA	NA	1.1066061211946	486441.523106937	220012858.241258	Signal	NA	500	NA	1	1310.74954436849	656134.885	FourPL	54.8324885066185	16090.9219126811	NA	Auto_Created_Unknown	1	Above Fit Curve Range	10
2015-18854	GHS	2015	18854	630952	4/17/2015	CVL	ENROLLMENT	BOX 6 G-5	0	3March17	3March17_3plex	2015-18854 1:100	RANTES	B06	24.7487373415292	375.75	1/y^2	406.971868387996	Standard Deviations	Standard Deviations	NA	0.99998357205351	Standards	NA	no	2500	1.37856492848704	2.5	0	NA	NA	1.08015251250765	28826.7400895105	16821139.698902	Signal	NA	500	NA	1	1268.01500399558	1129839.025	FourPL	0.101364874397247	24.7487373415292	NA	Auto_Created_Unknown	3	Below Detection Range	100
2015-18854	GHS	2015	18854	630952	4/17/2015	CVL	ENROLLMENT	BOX 6 G-5	0	3March17	3March17_3plex	2015-18854 1:100	MIG	B05	9.89949493661167	78.3	1/y^2	87.4675365251226	Standard Deviations	Standard Deviations	NA	0.999833592981695	Standards	NA	no	2500	0.0895813391320039	2.5	0	NA	NA	1.0050189496036	16655.3800043371	7410066.82189716	Signal	NA	500	NA	1	1185.07821168624	962721.9	FourPL	0.0231498998740339	9.89949493661167	NA	Auto_Created_Unknown	2	In Detection Range	100
2015-18854	GHS	2015	18854	630952	4/17/2015	CVL	ENROLLMENT	BOX 6 G-5	0	3March17	3March17_3plex	2015-18854 1:10	MIG	A06	387.494516090228	78.3	1/y^2	87.4675365251226	Standard Deviations	Standard Deviations	NA	0.999833592981695	Standards	NA	no	2500	0.0895813391320039	2.5	0	NA	NA	1.0050189496036	16655.3800043371	7410066.82189716	Signal	NA	500	NA	1	1185.07821168624	962721.9	FourPL	0.897865435401566	387.494516090228	NA	Auto_Created_Unknown	2	In Detection Range	10
2015-18854	GHS	2015	18854	630952	4/17/2015	CVL	ENROLLMENT	BOX 6 G-5	0	3March17	3March17_3plex	2015-18854 1:100	IL1-RA	B06	3046.21601335165	531	1/y^2	584.555130998178	Standard Deviations	Standard Deviations	NA	0.999967869236574	Standards	NA	no	2499.99999999998	6.16392552403944	2.5	0	NA	NA	1.1066061211946	486441.523106937	220012858.241258	Signal	NA	500	NA	1	1310.74954436849	656134.885	FourPL	13.3294025122079	3046.21601335165	NA	Auto_Created_Unknown	1	In Detection Range	100
2015-18854	GHS	2015	18854	630952	4/17/2015	CVL	ENROLLMENT	BOX 6 G-5	0	3March17	3March17_3plex	2015-18854 1:100	RANTES	B05	24.7487373415292	375.75	1/y^2	406.971868387996	Standard Deviations	Standard Deviations	NA	0.99998357205351	Standards	NA	no	2500	1.37856492848704	2.5	0	NA	NA	1.08015251250765	28826.7400895105	16821139.698902	Signal	NA	500	NA	1	1268.01500399558	1129839.025	FourPL	0.101364874397247	24.7487373415292	NA	Auto_Created_Unknown	3	Below Detection Range	100
2015-18854	GHS	2015	18854	630952	4/17/2015	CVL	ENROLLMENT	BOX 6 G-5	0	3March17	3March17_3plex	2015-18854 1:10	MIG	A05	387.494516090228	78.3	1/y^2	87.4675365251226	Standard Deviations	Standard Deviations	NA	0.999833592981695	Standards	NA	no	2500	0.0895813391320039	2.5	0	NA	NA	1.0050189496036	16655.3800043371	7410066.82189716	Signal	NA	500	NA	1	1185.07821168624	962721.9	FourPL	0.897865435401566	387.494516090228	NA	Auto_Created_Unknown	2	In Detection Range	10
2015-18854	GHS	2015	18854	630952	4/17/2015	CVL	ENROLLMENT	BOX 6 G-5	0	3March17	3March17_3plex	2015-18854 1:10	RANTES	A05	91.2167747730646	375.75	1/y^2	406.971868387996	Standard Deviations	Standard Deviations	NA	0.99998357205351	Standards	NA	no	2500	1.37856492848704	2.5	0	NA	NA	1.08015251250765	28826.7400895105	16821139.698902	Signal	NA	500	NA	1	1268.01500399558	1129839.025	FourPL	0.302391421725449	91.2167747730646	NA	Auto_Created_Unknown	3	In Detection Range	10
2015-18854	GHS	2015	18854	630952	4/17/2015	CVL	ENROLLMENT	BOX 6 G-5	0	3March17	3March17_3plex	2015-18854 1:100	IL1-RA	B05	3046.21601335165	531	1/y^2	584.555130998178	Standard Deviations	Standard Deviations	NA	0.999967869236574	Standards	NA	no	2499.99999999998	6.16392552403944	2.5	0	NA	NA	1.1066061211946	486441.523106937	220012858.241258	Signal	NA	500	NA	1	1310.74954436849	656134.885	FourPL	13.3294025122079	3046.21601335165	NA	Auto_Created_Unknown	1	In Detection Range	100
2015-18854	GHS	2015	18854	630952	4/17/2015	CVL	ENROLLMENT	BOX 6 G-5	0	3March17	3March17_3plex	2015-18854 1:100	MIG	B06	9.89949493661167	78.3	1/y^2	87.4675365251226	Standard Deviations	Standard Deviations	NA	0.999833592981695	Standards	NA	no	2500	0.0895813391320039	2.5	0	NA	NA	1.0050189496036	16655.3800043371	7410066.82189716	Signal	NA	500	NA	1	1185.07821168624	962721.9	FourPL	0.0231498998740339	9.89949493661167	NA	Auto_Created_Unknown	2	In Detection Range	100
2015-18854	GHS	2015	18854	630952	4/17/2015	CVL	ENROLLMENT	BOX 6 G-5	0	3March17	3March17_3plex	2015-18854 1:10	RANTES	A06	91.2167747730646	375.75	1/y^2	406.971868387996	Standard Deviations	Standard Deviations	NA	0.99998357205351	Standards	NA	no	2500	1.37856492848704	2.5	0	NA	NA	1.08015251250765	28826.7400895105	16821139.698902	Signal	NA	500	NA	1	1268.01500399558	1129839.025	FourPL	0.302391421725449	91.2167747730646	NA	Auto_Created_Unknown	3	In Detection Range	10
2015-18862	GHS	2015	18862	630923	4/16/2015	CVL	ENROLLMENT	BOX 6 H-3	0	3March17	3March17_3plex	2015-18862 1:10	IL1-RA	A03	9403.8130829999	531	1/y^2	584.555130998178	Standard Deviations	Standard Deviations	NA	0.999967869236574	Standards	NA	no	2499.99999999998	6.16392552403944	2.5	0	NA	NA	1.1066061211946	486441.523106937	220012858.241258	Signal	NA	500	NA	1	1310.74954436849	656134.885	FourPL	30.4909222465965	9403.8130829999	NA	Auto_Created_Unknown	1	Above Fit Curve Range	10
2015-18862	GHS	2015	18862	630923	4/16/2015	CVL	ENROLLMENT	BOX 6 H-3	0	3March17	3March17_3plex	2015-18862 1:10	MIG	A03	309.005663378521	78.3	1/y^2	87.4675365251226	Standard Deviations	Standard Deviations	NA	0.999833592981695	Standards	NA	no	2500	0.0895813391320039	2.5	0	NA	NA	1.0050189496036	16655.3800043371	7410066.82189716	Signal	NA	500	NA	1	1185.07821168624	962721.9	FourPL	0.720791013479181	309.005663378521	NA	Auto_Created_Unknown	2	In Detection Range	10
2015-18862	GHS	2015	18862	630923	4/16/2015	CVL	ENROLLMENT	BOX 6 H-3	0	3March17	3March17_3plex	2015-18862 1:100	RANTES	B03	55.1543289325507	375.75	1/y^2	406.971868387996	Standard Deviations	Standard Deviations	NA	0.99998357205351	Standards	NA	no	2500	1.37856492848704	2.5	0	NA	NA	1.08015251250765	28826.7400895105	16821139.698902	Signal	NA	500	NA	1	1268.01500399558	1129839.025	FourPL	0.202432715714136	55.1543289325507	NA	Auto_Created_Unknown	3	Below Detection Range	100
2015-18862	GHS	2015	18862	630923	4/16/2015	CVL	ENROLLMENT	BOX 6 H-3	0	3March17	3March17_3plex	2015-18862 1:100	MIG	B04	0.707106781186548	78.3	1/y^2	87.4675365251226	Standard Deviations	Standard Deviations	NA	0.999833592981695	Standards	NA	no	2500	0.0895813391320039	2.5	0	NA	NA	1.0050189496036	16655.3800043371	7410066.82189716	Signal	NA	500	NA	1	1185.07821168624	962721.9	FourPL	0.00166723721897823	0.707106781186548	NA	Auto_Created_Unknown	2	In Detection Range	100
2015-18862	GHS	2015	18862	630923	4/16/2015	CVL	ENROLLMENT	BOX 6 H-3	0	3March17	3March17_3plex	2015-18862 1:10	MIG	A04	309.005663378521	78.3	1/y^2	87.4675365251226	Standard Deviations	Standard Deviations	NA	0.999833592981695	Standards	NA	no	2500	0.0895813391320039	2.5	0	NA	NA	1.0050189496036	16655.3800043371	7410066.82189716	Signal	NA	500	NA	1	1185.07821168624	962721.9	FourPL	0.720791013479181	309.005663378521	NA	Auto_Created_Unknown	2	In Detection Range	10
2015-18862	GHS	2015	18862	630923	4/16/2015	CVL	ENROLLMENT	BOX 6 H-3	0	3March17	3March17_3plex	2015-18862 1:100	MIG	B03	0.707106781186548	78.3	1/y^2	87.4675365251226	Standard Deviations	Standard Deviations	NA	0.999833592981695	Standards	NA	no	2500	0.0895813391320039	2.5	0	NA	NA	1.0050189496036	16655.3800043371	7410066.82189716	Signal	NA	500	NA	1	1185.07821168624	962721.9	FourPL	0.00166723721897823	0.707106781186548	NA	Auto_Created_Unknown	2	In Detection Range	100
2015-18862	GHS	2015	18862	630923	4/16/2015	CVL	ENROLLMENT	BOX 6 H-3	0	3March17	3March17_3plex	2015-18862 1:100	IL1-RA	B03	9849.29035514742	531	1/y^2	584.555130998178	Standard Deviations	Standard Deviations	NA	0.999967869236574	Standards	NA	no	2499.99999999998	6.16392552403944	2.5	0	NA	NA	1.1066061211946	486441.523106937	220012858.241258	Signal	NA	500	NA	1	1310.74954436849	656134.885	FourPL	38.2153469002033	9849.29035514742	NA	Auto_Created_Unknown	1	In Detection Range	100
2015-18862	GHS	2015	18862	630923	4/16/2015	CVL	ENROLLMENT	BOX 6 H-3	0	3March17	3March17_3plex	2015-18862 1:10	IL1-RA	A04	9403.8130829999	531	1/y^2	584.555130998178	Standard Deviations	Standard Deviations	NA	0.999967869236574	Standards	NA	no	2499.99999999998	6.16392552403944	2.5	0	NA	NA	1.1066061211946	486441.523106937	220012858.241258	Signal	NA	500	NA	1	1310.74954436849	656134.885	FourPL	30.4909222465965	9403.8130829999	NA	Auto_Created_Unknown	1	Above Fit Curve Range	10
2015-18862	GHS	2015	18862	630923	4/16/2015	CVL	ENROLLMENT	BOX 6 H-3	0	3March17	3March17_3plex	2015-18862 1:100	RANTES	B04	55.1543289325507	375.75	1/y^2	406.971868387996	Standard Deviations	Standard Deviations	NA	0.99998357205351	Standards	NA	no	2500	1.37856492848704	2.5	0	NA	NA	1.08015251250765	28826.7400895105	16821139.698902	Signal	NA	500	NA	1	1268.01500399558	1129839.025	FourPL	0.202432715714136	55.1543289325507	NA	Auto_Created_Unknown	3	Below Detection Range	100
2015-18862	GHS	2015	18862	630923	4/16/2015	CVL	ENROLLMENT	BOX 6 H-3	0	3March17	3March17_3plex	2015-18862 1:100	IL1-RA	B04	9849.29035514742	531	1/y^2	584.555130998178	Standard Deviations	Standard Deviations	NA	0.999967869236574	Standards	NA	no	2499.99999999998	6.16392552403944	2.5	0	NA	NA	1.1066061211946	486441.523106937	220012858.241258	Signal	NA	500	NA	1	1310.74954436849	656134.885	FourPL	38.2153469002033	9849.29035514742	NA	Auto_Created_Unknown	1	In Detection Range	100
2015-18862	GHS	2015	18862	630923	4/16/2015	CVL	ENROLLMENT	BOX 6 H-3	0	3March17	3March17_3plex	2015-18862 1:10	RANTES	A04	53.0330085889911	375.75	1/y^2	406.971868387996	Standard Deviations	Standard Deviations	NA	0.99998357205351	Standards	NA	no	2500	1.37856492848704	2.5	0	NA	NA	1.08015251250765	28826.7400895105	16821139.698902	Signal	NA	500	NA	1	1268.01500399558	1129839.025	FourPL	0.168513802226748	53.0330085889911	NA	Auto_Created_Unknown	3	In Detection Range	10
2015-18862	GHS	2015	18862	630923	4/16/2015	CVL	ENROLLMENT	BOX 6 H-3	0	3March17	3March17_3plex	2015-18862 1:10	RANTES	A03	53.0330085889911	375.75	1/y^2	406.971868387996	Standard Deviations	Standard Deviations	NA	0.99998357205351	Standards	NA	no	2500	1.37856492848704	2.5	0	NA	NA	1.08015251250765	28826.7400895105	16821139.698902	Signal	NA	500	NA	1	1268.01500399558	1129839.025	FourPL	0.168513802226748	53.0330085889911	NA	Auto_Created_Unknown	3	In Detection Range	10
2015-18866	GHS	2015	18866	630503	4/20/2015	CVL	MONTH 03	BOX 6 H-7	3	2March17	2March17_3plex	2015-18866 1:10	IL1-RA	E06	11467.1506705022	344.7	1/y^2	425.786458794426	Standard Deviations	Standard Deviations	NA	0.999971121521988	Standards	NA	no	2500.00000000009	0.540536689856901	2.5	0	NA	NA	1.07697878427219	1127701.81052073	293917541.674087	Signal	NA	500	NA	1	1294.80187253914	425781.66	FourPL	70.2453294934449	11467.1506705022	NA	Auto_Created_Unknown	1	In Detection Range	10
2015-18866	GHS	2015	18866	630503	4/20/2015	CVL	MONTH 03	BOX 6 H-7	3	2March17	2March17_3plex	2015-18866 1:10	MIG	E06	38.1837661840736	72	1/y^2	80.1735168912034	Standard Deviations	Standard Deviations	NA	0.999223944710924	Standards	NA	no	2500	0.100887243095029	2.5	0	NA	NA	0.993463330023607	18783.2022740276	6449480.84692013	Signal	NA	500	NA	1	1153.14128940825	763361.535	FourPL	0.105407034504628	38.1837661840736	NA	Auto_Created_Unknown	2	In Detection Range	10
2015-18866	GHS	2015	18866	630503	4/20/2015	CVL	MONTH 03	BOX 6 H-7	3	2March17	2March17_3plex	2015-18866 1:10	IL1-RA	E05	11467.1506705022	344.7	1/y^2	425.786458794426	Standard Deviations	Standard Deviations	NA	0.999971121521988	Standards	NA	no	2500.00000000009	0.540536689856901	2.5	0	NA	NA	1.07697878427219	1127701.81052073	293917541.674087	Signal	NA	500	NA	1	1294.80187253914	425781.66	FourPL	70.2453294934449	11467.1506705022	NA	Auto_Created_Unknown	1	In Detection Range	10
2015-18866	GHS	2015	18866	630503	4/20/2015	CVL	MONTH 03	BOX 6 H-7	3	2March17	2March17_3plex	2015-18866 1:100	RANTES	F05	9.89949493661167	247.5	1/y^2	288.122894441177	Standard Deviations	Standard Deviations	NA	0.999915019817888	Standards	NA	no	2499.99999999987	0.204116379174698	2.5	0	NA	NA	1.06936959426885	1071525.78833408	597234696.410496	Signal	NA	500	NA	1	1298.18021174993	974329.325	FourPL	NA	9.89949493661167	NA	Auto_Created_Unknown	3	Below Fit Curve Range	100
2015-18866	GHS	2015	18866	630503	4/20/2015	CVL	MONTH 03	BOX 6 H-7	3	2March17	2March17_3plex	2015-18866 1:100	IL1-RA	F06	552.250396106694	344.7	1/y^2	425.786458794426	Standard Deviations	Standard Deviations	NA	0.999971121521988	Standards	NA	no	2500.00000000009	0.540536689856901	2.5	0	NA	NA	1.07697878427219	1127701.81052073	293917541.674087	Signal	NA	500	NA	1	1294.80187253914	425781.66	FourPL	4.1143051268729	552.250396106694	NA	Auto_Created_Unknown	1	In Detection Range	100
2015-18866	GHS	2015	18866	630503	4/20/2015	CVL	MONTH 03	BOX 6 H-7	3	2March17	2March17_3plex	2015-18866 1:10	MIG	E05	38.1837661840736	72	1/y^2	80.1735168912034	Standard Deviations	Standard Deviations	NA	0.999223944710924	Standards	NA	no	2500	0.100887243095029	2.5	0	NA	NA	0.993463330023607	18783.2022740276	6449480.84692013	Signal	NA	500	NA	1	1153.14128940825	763361.535	FourPL	0.105407034504628	38.1837661840736	NA	Auto_Created_Unknown	2	In Detection Range	10
2015-18866	GHS	2015	18866	630503	4/20/2015	CVL	MONTH 03	BOX 6 H-7	3	2March17	2March17_3plex	2015-18866 1:100	RANTES	F06	9.89949493661167	247.5	1/y^2	288.122894441177	Standard Deviations	Standard Deviations	NA	0.999915019817888	Standards	NA	no	2499.99999999987	0.204116379174698	2.5	0	NA	NA	1.06936959426885	1071525.78833408	597234696.410496	Signal	NA	500	NA	1	1298.18021174993	974329.325	FourPL	NA	9.89949493661167	NA	Auto_Created_Unknown	3	Below Fit Curve Range	100
2015-18866	GHS	2015	18866	630503	4/20/2015	CVL	MONTH 03	BOX 6 H-7	3	2March17	2March17_3plex	2015-18866 1:100	IL1-RA	F05	552.250396106694	344.7	1/y^2	425.786458794426	Standard Deviations	Standard Deviations	NA	0.999971121521988	Standards	NA	no	2500.00000000009	0.540536689856901	2.5	0	NA	NA	1.07697878427219	1127701.81052073	293917541.674087	Signal	NA	500	NA	1	1294.80187253914	425781.66	FourPL	4.1143051268729	552.250396106694	NA	Auto_Created_Unknown	1	In Detection Range	100
2015-18866	GHS	2015	18866	630503	4/20/2015	CVL	MONTH 03	BOX 6 H-7	3	2March17	2March17_3plex	2015-18866 1:10	RANTES	E06	2.82842712474619	247.5	1/y^2	288.122894441177	Standard Deviations	Standard Deviations	NA	0.999915019817888	Standards	NA	no	2499.99999999987	0.204116379174698	2.5	0	NA	NA	1.06936959426885	1071525.78833408	597234696.410496	Signal	NA	500	NA	1	1298.18021174993	974329.325	FourPL	0.0152870616205627	2.82842712474619	NA	Auto_Created_Unknown	3	Below Detection Range	10
2015-18866	GHS	2015	18866	630503	4/20/2015	CVL	MONTH 03	BOX 6 H-7	3	2March17	2March17_3plex	2015-18866 1:100	MIG	F05	0.707106781186548	72	1/y^2	80.1735168912034	Standard Deviations	Standard Deviations	NA	0.999223944710924	Standards	NA	no	2500	0.100887243095029	2.5	0	NA	NA	0.993463330023607	18783.2022740276	6449480.84692013	Signal	NA	500	NA	1	1153.14128940825	763361.535	FourPL	0.00192189868406278	0.707106781186548	NA	Auto_Created_Unknown	2	In Detection Range	100
2015-18866	GHS	2015	18866	630503	4/20/2015	CVL	MONTH 03	BOX 6 H-7	3	2March17	2March17_3plex	2015-18866 1:100	MIG	F06	0.707106781186548	72	1/y^2	80.1735168912034	Standard Deviations	Standard Deviations	NA	0.999223944710924	Standards	NA	no	2500	0.100887243095029	2.5	0	NA	NA	0.993463330023607	18783.2022740276	6449480.84692013	Signal	NA	500	NA	1	1153.14128940825	763361.535	FourPL	0.00192189868406278	0.707106781186548	NA	Auto_Created_Unknown	2	In Detection Range	100
2015-18866	GHS	2015	18866	630503	4/20/2015	CVL	MONTH 03	BOX 6 H-7	3	2March17	2March17_3plex	2015-18866 1:10	RANTES	E05	2.82842712474619	247.5	1/y^2	288.122894441177	Standard Deviations	Standard Deviations	NA	0.999915019817888	Standards	NA	no	2499.99999999987	0.204116379174698	2.5	0	NA	NA	1.06936959426885	1071525.78833408	597234696.410496	Signal	NA	500	NA	1	1298.18021174993	974329.325	FourPL	0.0152870616205627	2.82842712474619	NA	Auto_Created_Unknown	3	Below Detection Range	10
2015-18870	GHS	2015	18870	630965	4/20/2015	CVL	ENROLLMENT	BOX 6 I-1	0	3March17	3March17_3plex	2015-18870 1:100	IL1-RA	F05	2630.43722601396	531	1/y^2	584.555130998178	Standard Deviations	Standard Deviations	NA	0.999967869236574	Standards	NA	no	2499.99999999998	6.16392552403944	2.5	0	NA	NA	1.1066061211946	486441.523106937	220012858.241258	Signal	NA	500	NA	1	1310.74954436849	656134.885	FourPL	9.90845322158481	2630.43722601396	NA	Auto_Created_Unknown	1	In Detection Range	100
2015-18870	GHS	2015	18870	630965	4/20/2015	CVL	ENROLLMENT	BOX 6 I-1	0	3March17	3March17_3plex	2015-18870 1:100	MIG	F06	2.12132034355964	78.3	1/y^2	87.4675365251226	Standard Deviations	Standard Deviations	NA	0.999833592981695	Standards	NA	no	2500	0.0895813391320039	2.5	0	NA	NA	1.0050189496036	16655.3800043371	7410066.82189716	Signal	NA	500	NA	1	1185.07821168624	962721.9	FourPL	0.00499242235728499	2.12132034355964	NA	Auto_Created_Unknown	2	In Detection Range	100
2015-18870	GHS	2015	18870	630965	4/20/2015	CVL	ENROLLMENT	BOX 6 I-1	0	3March17	3March17_3plex	2015-18870 1:10	IL1-RA	E05	13605.4415768104	531	1/y^2	584.555130998178	Standard Deviations	Standard Deviations	NA	0.999967869236574	Standards	NA	no	2499.99999999998	6.16392552403944	2.5	0	NA	NA	1.1066061211946	486441.523106937	220012858.241258	Signal	NA	500	NA	1	1310.74954436849	656134.885	FourPL	44.0182602156336	13605.4415768104	NA	Auto_Created_Unknown	1	Above Fit Curve Range	10
2015-18870	GHS	2015	18870	630965	4/20/2015	CVL	ENROLLMENT	BOX 6 I-1	0	3March17	3March17_3plex	2015-18870 1:100	RANTES	F05	29.698484809835	375.75	1/y^2	406.971868387996	Standard Deviations	Standard Deviations	NA	0.99998357205351	Standards	NA	no	2500	1.37856492848704	2.5	0	NA	NA	1.08015251250765	28826.7400895105	16821139.698902	Signal	NA	500	NA	1	1268.01500399558	1129839.025	FourPL	0.105843575454725	29.698484809835	NA	Auto_Created_Unknown	3	Below Detection Range	100
2015-18870	GHS	2015	18870	630965	4/20/2015	CVL	ENROLLMENT	BOX 6 I-1	0	3March17	3March17_3plex	2015-18870 1:10	RANTES	E05	349.310749906154	375.75	1/y^2	406.971868387996	Standard Deviations	Standard Deviations	NA	0.99998357205351	Standards	NA	no	2500	1.37856492848704	2.5	0	NA	NA	1.08015251250765	28826.7400895105	16821139.698902	Signal	NA	500	NA	1	1268.01500399558	1129839.025	FourPL	1.06595724287991	349.310749906154	NA	Auto_Created_Unknown	3	In Detection Range	10
2015-18870	GHS	2015	18870	630965	4/20/2015	CVL	ENROLLMENT	BOX 6 I-1	0	3March17	3March17_3plex	2015-18870 1:10	MIG	E06	508.409775673128	78.3	1/y^2	87.4675365251226	Standard Deviations	Standard Deviations	NA	0.999833592981695	Standards	NA	no	2500	0.0895813391320039	2.5	0	NA	NA	1.0050189496036	16655.3800043371	7410066.82189716	Signal	NA	500	NA	1	1185.07821168624	962721.9	FourPL	1.18384927997159	508.409775673128	NA	Auto_Created_Unknown	2	In Detection Range	10
2015-18870	GHS	2015	18870	630965	4/20/2015	CVL	ENROLLMENT	BOX 6 I-1	0	3March17	3March17_3plex	2015-18870 1:10	IL1-RA	E06	13605.4415768104	531	1/y^2	584.555130998178	Standard Deviations	Standard Deviations	NA	0.999967869236574	Standards	NA	no	2499.99999999998	6.16392552403944	2.5	0	NA	NA	1.1066061211946	486441.523106937	220012858.241258	Signal	NA	500	NA	1	1310.74954436849	656134.885	FourPL	44.0182602156336	13605.4415768104	NA	Auto_Created_Unknown	1	Above Fit Curve Range	10
2015-18870	GHS	2015	18870	630965	4/20/2015	CVL	ENROLLMENT	BOX 6 I-1	0	3March17	3March17_3plex	2015-18870 1:10	RANTES	E06	349.310749906154	375.75	1/y^2	406.971868387996	Standard Deviations	Standard Deviations	NA	0.99998357205351	Standards	NA	no	2500	1.37856492848704	2.5	0	NA	NA	1.08015251250765	28826.7400895105	16821139.698902	Signal	NA	500	NA	1	1268.01500399558	1129839.025	FourPL	1.06595724287991	349.310749906154	NA	Auto_Created_Unknown	3	In Detection Range	10
2015-18870	GHS	2015	18870	630965	4/20/2015	CVL	ENROLLMENT	BOX 6 I-1	0	3March17	3March17_3plex	2015-18870 1:100	MIG	F05	2.12132034355964	78.3	1/y^2	87.4675365251226	Standard Deviations	Standard Deviations	NA	0.999833592981695	Standards	NA	no	2500	0.0895813391320039	2.5	0	NA	NA	1.0050189496036	16655.3800043371	7410066.82189716	Signal	NA	500	NA	1	1185.07821168624	962721.9	FourPL	0.00499242235728499	2.12132034355964	NA	Auto_Created_Unknown	2	In Detection Range	100
2015-18870	GHS	2015	18870	630965	4/20/2015	CVL	ENROLLMENT	BOX 6 I-1	0	3March17	3March17_3plex	2015-18870 1:100	RANTES	F06	29.698484809835	375.75	1/y^2	406.971868387996	Standard Deviations	Standard Deviations	NA	0.99998357205351	Standards	NA	no	2500	1.37856492848704	2.5	0	NA	NA	1.08015251250765	28826.7400895105	16821139.698902	Signal	NA	500	NA	1	1268.01500399558	1129839.025	FourPL	0.105843575454725	29.698484809835	NA	Auto_Created_Unknown	3	Below Detection Range	100
2015-18870	GHS	2015	18870	630965	4/20/2015	CVL	ENROLLMENT	BOX 6 I-1	0	3March17	3March17_3plex	2015-18870 1:10	MIG	E05	508.409775673128	78.3	1/y^2	87.4675365251226	Standard Deviations	Standard Deviations	NA	0.999833592981695	Standards	NA	no	2500	0.0895813391320039	2.5	0	NA	NA	1.0050189496036	16655.3800043371	7410066.82189716	Signal	NA	500	NA	1	1185.07821168624	962721.9	FourPL	1.18384927997159	508.409775673128	NA	Auto_Created_Unknown	2	In Detection Range	10
2015-18870	GHS	2015	18870	630965	4/20/2015	CVL	ENROLLMENT	BOX 6 I-1	0	3March17	3March17_3plex	2015-18870 1:100	IL1-RA	F06	2630.43722601396	531	1/y^2	584.555130998178	Standard Deviations	Standard Deviations	NA	0.999967869236574	Standards	NA	no	2499.99999999998	6.16392552403944	2.5	0	NA	NA	1.1066061211946	486441.523106937	220012858.241258	Signal	NA	500	NA	1	1310.74954436849	656134.885	FourPL	9.90845322158481	2630.43722601396	NA	Auto_Created_Unknown	1	In Detection Range	100
2015-18874	GHS	2015	18874	630978	4/21/2015	CVL	ENROLLMENT	BOX 6 I-5	0	3March17	3March17_3plex	2015-18874 1:100	RANTES	B08	0.707106781186548	375.75	1/y^2	406.971868387996	Standard Deviations	Standard Deviations	NA	0.99998357205351	Standards	NA	no	2500	1.37856492848704	2.5	0	NA	NA	1.08015251250765	28826.7400895105	16821139.698902	Signal	NA	500	NA	1	1268.01500399558	1129839.025	FourPL	NA	0.707106781186548	NA	Auto_Created_Unknown	3	Below Fit Curve Range	100
2015-18874	GHS	2015	18874	630978	4/21/2015	CVL	ENROLLMENT	BOX 6 I-5	0	3March17	3March17_3plex	2015-18874 1:100	IL1-RA	B07	1397.9501064058	531	1/y^2	584.555130998178	Standard Deviations	Standard Deviations	NA	0.999967869236574	Standards	NA	no	2499.99999999998	6.16392552403944	2.5	0	NA	NA	1.1066061211946	486441.523106937	220012858.241258	Signal	NA	500	NA	1	1310.74954436849	656134.885	FourPL	6.08786966831974	1397.9501064058	NA	Auto_Created_Unknown	1	In Detection Range	100
2015-18874	GHS	2015	18874	630978	4/21/2015	CVL	ENROLLMENT	BOX 6 I-5	0	3March17	3March17_3plex	2015-18874 1:100	IL1-RA	B08	1397.9501064058	531	1/y^2	584.555130998178	Standard Deviations	Standard Deviations	NA	0.999967869236574	Standards	NA	no	2499.99999999998	6.16392552403944	2.5	0	NA	NA	1.1066061211946	486441.523106937	220012858.241258	Signal	NA	500	NA	1	1310.74954436849	656134.885	FourPL	6.08786966831974	1397.9501064058	NA	Auto_Created_Unknown	1	In Detection Range	100
2015-18874	GHS	2015	18874	630978	4/21/2015	CVL	ENROLLMENT	BOX 6 I-5	0	3March17	3March17_3plex	2015-18874 1:10	RANTES	A08	77.7817459305202	375.75	1/y^2	406.971868387996	Standard Deviations	Standard Deviations	NA	0.99998357205351	Standards	NA	no	2500	1.37856492848704	2.5	0	NA	NA	1.08015251250765	28826.7400895105	16821139.698902	Signal	NA	500	NA	1	1268.01500399558	1129839.025	FourPL	0.294100529389584	77.7817459305202	NA	Auto_Created_Unknown	3	Below Detection Range	10
2015-18874	GHS	2015	18874	630978	4/21/2015	CVL	ENROLLMENT	BOX 6 I-5	0	3March17	3March17_3plex	2015-18874 1:10	IL1-RA	A08	60669.0547190246	531	1/y^2	584.555130998178	Standard Deviations	Standard Deviations	NA	0.999967869236574	Standards	NA	no	2499.99999999998	6.16392552403944	2.5	0	NA	NA	1.1066061211946	486441.523106937	220012858.241258	Signal	NA	500	NA	1	1310.74954436849	656134.885	FourPL	205.560117861202	60669.0547190246	NA	Auto_Created_Unknown	1	Above Fit Curve Range	10
2015-18874	GHS	2015	18874	630978	4/21/2015	CVL	ENROLLMENT	BOX 6 I-5	0	3March17	3March17_3plex	2015-18874 1:10	IL1-RA	A07	60669.0547190246	531	1/y^2	584.555130998178	Standard Deviations	Standard Deviations	NA	0.999967869236574	Standards	NA	no	2499.99999999998	6.16392552403944	2.5	0	NA	NA	1.1066061211946	486441.523106937	220012858.241258	Signal	NA	500	NA	1	1310.74954436849	656134.885	FourPL	205.560117861202	60669.0547190246	NA	Auto_Created_Unknown	1	Above Fit Curve Range	10
2015-18874	GHS	2015	18874	630978	4/21/2015	CVL	ENROLLMENT	BOX 6 I-5	0	3March17	3March17_3plex	2015-18874 1:100	MIG	B07	14.8492424049175	78.3	1/y^2	87.4675365251226	Standard Deviations	Standard Deviations	NA	0.999833592981695	Standards	NA	no	2500	0.0895813391320039	2.5	0	NA	NA	1.0050189496036	16655.3800043371	7410066.82189716	Signal	NA	500	NA	1	1185.07821168624	962721.9	FourPL	0.0348879495086896	14.8492424049175	NA	Auto_Created_Unknown	2	In Detection Range	100
2015-18874	GHS	2015	18874	630978	4/21/2015	CVL	ENROLLMENT	BOX 6 I-5	0	3March17	3March17_3plex	2015-18874 1:100	MIG	B08	14.8492424049175	78.3	1/y^2	87.4675365251226	Standard Deviations	Standard Deviations	NA	0.999833592981695	Standards	NA	no	2500	0.0895813391320039	2.5	0	NA	NA	1.0050189496036	16655.3800043371	7410066.82189716	Signal	NA	500	NA	1	1185.07821168624	962721.9	FourPL	0.0348879495086896	14.8492424049175	NA	Auto_Created_Unknown	2	In Detection Range	100
2015-18874	GHS	2015	18874	630978	4/21/2015	CVL	ENROLLMENT	BOX 6 I-5	0	3March17	3March17_3plex	2015-18874 1:10	RANTES	A07	77.7817459305202	375.75	1/y^2	406.971868387996	Standard Deviations	Standard Deviations	NA	0.99998357205351	Standards	NA	no	2500	1.37856492848704	2.5	0	NA	NA	1.08015251250765	28826.7400895105	16821139.698902	Signal	NA	500	NA	1	1268.01500399558	1129839.025	FourPL	0.294100529389584	77.7817459305202	NA	Auto_Created_Unknown	3	Below Detection Range	10
2015-18874	GHS	2015	18874	630978	4/21/2015	CVL	ENROLLMENT	BOX 6 I-5	0	3March17	3March17_3plex	2015-18874 1:100	RANTES	B07	0.707106781186548	375.75	1/y^2	406.971868387996	Standard Deviations	Standard Deviations	NA	0.99998357205351	Standards	NA	no	2500	1.37856492848704	2.5	0	NA	NA	1.08015251250765	28826.7400895105	16821139.698902	Signal	NA	500	NA	1	1268.01500399558	1129839.025	FourPL	NA	0.707106781186548	NA	Auto_Created_Unknown	3	Below Fit Curve Range	100
2015-18874	GHS	2015	18874	630978	4/21/2015	CVL	ENROLLMENT	BOX 6 I-5	0	3March17	3March17_3plex	2015-18874 1:10	MIG	A08	82.7314933988261	78.3	1/y^2	87.4675365251226	Standard Deviations	Standard Deviations	NA	0.999833592981695	Standards	NA	no	2500	0.0895813391320039	2.5	0	NA	NA	1.0050189496036	16655.3800043371	7410066.82189716	Signal	NA	500	NA	1	1185.07821168624	962721.9	FourPL	0.192325609925227	82.7314933988261	NA	Auto_Created_Unknown	2	In Detection Range	10
2015-18874	GHS	2015	18874	630978	4/21/2015	CVL	ENROLLMENT	BOX 6 I-5	0	3March17	3March17_3plex	2015-18874 1:10	MIG	A07	82.7314933988261	78.3	1/y^2	87.4675365251226	Standard Deviations	Standard Deviations	NA	0.999833592981695	Standards	NA	no	2500	0.0895813391320039	2.5	0	NA	NA	1.0050189496036	16655.3800043371	7410066.82189716	Signal	NA	500	NA	1	1185.07821168624	962721.9	FourPL	0.192325609925227	82.7314933988261	NA	Auto_Created_Unknown	2	In Detection Range	10
2015-18878	GHS	2015	18878	630981	4/21/2015	CVL	ENROLLMENT	BOX 6 I-9	0	3March17	3March17_3plex	2015-18878 1:100	IL1-RA	F08	1057.12463787389	531	1/y^2	584.555130998178	Standard Deviations	Standard Deviations	NA	0.999967869236574	Standards	NA	no	2499.99999999998	6.16392552403944	2.5	0	NA	NA	1.1066061211946	486441.523106937	220012858.241258	Signal	NA	500	NA	1	1310.74954436849	656134.885	FourPL	5.44947281672059	1057.12463787389	NA	Auto_Created_Unknown	1	In Detection Range	100
2015-18878	GHS	2015	18878	630981	4/21/2015	CVL	ENROLLMENT	BOX 6 I-9	0	3March17	3March17_3plex	2015-18878 1:100	MIG	F08	4.24264068711928	78.3	1/y^2	87.4675365251226	Standard Deviations	Standard Deviations	NA	0.999833592981695	Standards	NA	no	2500	0.0895813391320039	2.5	0	NA	NA	1.0050189496036	16655.3800043371	7410066.82189716	Signal	NA	500	NA	1	1185.07821168624	962721.9	FourPL	0.0102123351999501	4.24264068711928	NA	Auto_Created_Unknown	2	Below Detection Range	100
2015-18878	GHS	2015	18878	630981	4/21/2015	CVL	ENROLLMENT	BOX 6 I-9	0	3March17	3March17_3plex	2015-18878 1:10	MIG	E08	2.12132034355964	78.3	1/y^2	87.4675365251226	Standard Deviations	Standard Deviations	NA	0.999833592981695	Standards	NA	no	2500	0.0895813391320039	2.5	0	NA	NA	1.0050189496036	16655.3800043371	7410066.82189716	Signal	NA	500	NA	1	1185.07821168624	962721.9	FourPL	0.00501619366247954	2.12132034355964	NA	Auto_Created_Unknown	2	In Detection Range	10
2015-18878	GHS	2015	18878	630981	4/21/2015	CVL	ENROLLMENT	BOX 6 I-9	0	3March17	3March17_3plex	2015-18878 1:100	RANTES	F07	7.77817459305202	375.75	1/y^2	406.971868387996	Standard Deviations	Standard Deviations	NA	0.99998357205351	Standards	NA	no	2500	1.37856492848704	2.5	0	NA	NA	1.08015251250765	28826.7400895105	16821139.698902	Signal	NA	500	NA	1	1268.01500399558	1129839.025	FourPL	NA	7.77817459305202	NA	Auto_Created_Unknown	3	Below Fit Curve Range	100
2015-18878	GHS	2015	18878	630981	4/21/2015	CVL	ENROLLMENT	BOX 6 I-9	0	3March17	3March17_3plex	2015-18878 1:10	MIG	E07	2.12132034355964	78.3	1/y^2	87.4675365251226	Standard Deviations	Standard Deviations	NA	0.999833592981695	Standards	NA	no	2500	0.0895813391320039	2.5	0	NA	NA	1.0050189496036	16655.3800043371	7410066.82189716	Signal	NA	500	NA	1	1185.07821168624	962721.9	FourPL	0.00501619366247954	2.12132034355964	NA	Auto_Created_Unknown	2	In Detection Range	10
2015-18878	GHS	2015	18878	630981	4/21/2015	CVL	ENROLLMENT	BOX 6 I-9	0	3March17	3March17_3plex	2015-18878 1:100	IL1-RA	F07	1057.12463787389	531	1/y^2	584.555130998178	Standard Deviations	Standard Deviations	NA	0.999967869236574	Standards	NA	no	2499.99999999998	6.16392552403944	2.5	0	NA	NA	1.1066061211946	486441.523106937	220012858.241258	Signal	NA	500	NA	1	1310.74954436849	656134.885	FourPL	5.44947281672059	1057.12463787389	NA	Auto_Created_Unknown	1	In Detection Range	100
2015-18878	GHS	2015	18878	630981	4/21/2015	CVL	ENROLLMENT	BOX 6 I-9	0	3March17	3March17_3plex	2015-18878 1:10	RANTES	E08	9.89949493661167	375.75	1/y^2	406.971868387996	Standard Deviations	Standard Deviations	NA	0.99998357205351	Standards	NA	no	2500	1.37856492848704	2.5	0	NA	NA	1.08015251250765	28826.7400895105	16821139.698902	Signal	NA	500	NA	1	1268.01500399558	1129839.025	FourPL	NA	9.89949493661167	NA	Auto_Created_Unknown	3	Below Fit Curve Range	10
2015-18878	GHS	2015	18878	630981	4/21/2015	CVL	ENROLLMENT	BOX 6 I-9	0	3March17	3March17_3plex	2015-18878 1:100	RANTES	F08	7.77817459305202	375.75	1/y^2	406.971868387996	Standard Deviations	Standard Deviations	NA	0.99998357205351	Standards	NA	no	2500	1.37856492848704	2.5	0	NA	NA	1.08015251250765	28826.7400895105	16821139.698902	Signal	NA	500	NA	1	1268.01500399558	1129839.025	FourPL	NA	7.77817459305202	NA	Auto_Created_Unknown	3	Below Fit Curve Range	100
2015-18878	GHS	2015	18878	630981	4/21/2015	CVL	ENROLLMENT	BOX 6 I-9	0	3March17	3March17_3plex	2015-18878 1:100	MIG	F07	4.24264068711928	78.3	1/y^2	87.4675365251226	Standard Deviations	Standard Deviations	NA	0.999833592981695	Standards	NA	no	2500	0.0895813391320039	2.5	0	NA	NA	1.0050189496036	16655.3800043371	7410066.82189716	Signal	NA	500	NA	1	1185.07821168624	962721.9	FourPL	0.0102123351999501	4.24264068711928	NA	Auto_Created_Unknown	2	Below Detection Range	100
2015-18878	GHS	2015	18878	630981	4/21/2015	CVL	ENROLLMENT	BOX 6 I-9	0	3March17	3March17_3plex	2015-18878 1:10	IL1-RA	E08	1446.74047430768	531	1/y^2	584.555130998178	Standard Deviations	Standard Deviations	NA	0.999967869236574	Standards	NA	no	2499.99999999998	6.16392552403944	2.5	0	NA	NA	1.1066061211946	486441.523106937	220012858.241258	Signal	NA	500	NA	1	1310.74954436849	656134.885	FourPL	5.83610822327909	1446.74047430768	NA	Auto_Created_Unknown	1	In Detection Range	10
2015-18878	GHS	2015	18878	630981	4/21/2015	CVL	ENROLLMENT	BOX 6 I-9	0	3March17	3March17_3plex	2015-18878 1:10	IL1-RA	E07	1446.74047430768	531	1/y^2	584.555130998178	Standard Deviations	Standard Deviations	NA	0.999967869236574	Standards	NA	no	2499.99999999998	6.16392552403944	2.5	0	NA	NA	1.1066061211946	486441.523106937	220012858.241258	Signal	NA	500	NA	1	1310.74954436849	656134.885	FourPL	5.83610822327909	1446.74047430768	NA	Auto_Created_Unknown	1	In Detection Range	10
2015-18878	GHS	2015	18878	630981	4/21/2015	CVL	ENROLLMENT	BOX 6 I-9	0	3March17	3March17_3plex	2015-18878 1:10	RANTES	E07	9.89949493661167	375.75	1/y^2	406.971868387996	Standard Deviations	Standard Deviations	NA	0.99998357205351	Standards	NA	no	2500	1.37856492848704	2.5	0	NA	NA	1.08015251250765	28826.7400895105	16821139.698902	Signal	NA	500	NA	1	1268.01500399558	1129839.025	FourPL	NA	9.89949493661167	NA	Auto_Created_Unknown	3	Below Fit Curve Range	10
2015-18898	GHS	2015	18898	631008	4/22/2015	CVL	ENROLLMENT	BOX 7 A-9	0	3March17	3March17_3plex	2015-18898 1:100	MIG	B10	16.9705627484771	78.3	1/y^2	87.4675365251226	Standard Deviations	Standard Deviations	NA	0.999833592981695	Standards	NA	no	2500	0.0895813391320039	2.5	0	NA	NA	1.0050189496036	16655.3800043371	7410066.82189716	Signal	NA	500	NA	1	1185.07821168624	962721.9	FourPL	0.0403010402342174	16.9705627484771	NA	Auto_Created_Unknown	2	In Detection Range	100
2015-18898	GHS	2015	18898	631008	4/22/2015	CVL	ENROLLMENT	BOX 7 A-9	0	3March17	3March17_3plex	2015-18898 1:100	IL1-RA	B10	687.307791313324	531	1/y^2	584.555130998178	Standard Deviations	Standard Deviations	NA	0.999967869236574	Standards	NA	no	2499.99999999998	6.16392552403944	2.5	0	NA	NA	1.1066061211946	486441.523106937	220012858.241258	Signal	NA	500	NA	1	1310.74954436849	656134.885	FourPL	3.23756220395913	687.307791313324	NA	Auto_Created_Unknown	1	In Detection Range	100
2015-18898	GHS	2015	18898	631008	4/22/2015	CVL	ENROLLMENT	BOX 7 A-9	0	3March17	3March17_3plex	2015-18898 1:10	RANTES	A10	2.82842712474619	375.75	1/y^2	406.971868387996	Standard Deviations	Standard Deviations	NA	0.99998357205351	Standards	NA	no	2500	1.37856492848704	2.5	0	NA	NA	1.08015251250765	28826.7400895105	16821139.698902	Signal	NA	500	NA	1	1268.01500399558	1129839.025	FourPL	0.0149769753309633	2.82842712474619	NA	Auto_Created_Unknown	3	Below Detection Range	10
2015-18898	GHS	2015	18898	631008	4/22/2015	CVL	ENROLLMENT	BOX 7 A-9	0	3March17	3March17_3plex	2015-18898 1:100	RANTES	B09	12.7279220613579	375.75	1/y^2	406.971868387996	Standard Deviations	Standard Deviations	NA	0.99998357205351	Standards	NA	no	2500	1.37856492848704	2.5	0	NA	NA	1.08015251250765	28826.7400895105	16821139.698902	Signal	NA	500	NA	1	1268.01500399558	1129839.025	FourPL	NA	12.7279220613579	NA	Auto_Created_Unknown	3	Below Fit Curve Range	100
2015-18898	GHS	2015	18898	631008	4/22/2015	CVL	ENROLLMENT	BOX 7 A-9	0	3March17	3March17_3plex	2015-18898 1:10	IL1-RA	A09	31517.1634510468	531	1/y^2	584.555130998178	Standard Deviations	Standard Deviations	NA	0.999967869236574	Standards	NA	no	2499.99999999998	6.16392552403944	2.5	0	NA	NA	1.1066061211946	486441.523106937	220012858.241258	Signal	NA	500	NA	1	1310.74954436849	656134.885	FourPL	116.332386313426	31517.1634510468	NA	Auto_Created_Unknown	1	In Detection Range	10
2015-18898	GHS	2015	18898	631008	4/22/2015	CVL	ENROLLMENT	BOX 7 A-9	0	3March17	3March17_3plex	2015-18898 1:10	IL1-RA	A10	31517.1634510468	531	1/y^2	584.555130998178	Standard Deviations	Standard Deviations	NA	0.999967869236574	Standards	NA	no	2499.99999999998	6.16392552403944	2.5	0	NA	NA	1.1066061211946	486441.523106937	220012858.241258	Signal	NA	500	NA	1	1310.74954436849	656134.885	FourPL	116.332386313426	31517.1634510468	NA	Auto_Created_Unknown	1	In Detection Range	10
2015-18898	GHS	2015	18898	631008	4/22/2015	CVL	ENROLLMENT	BOX 7 A-9	0	3March17	3March17_3plex	2015-18898 1:100	IL1-RA	B09	687.307791313324	531	1/y^2	584.555130998178	Standard Deviations	Standard Deviations	NA	0.999967869236574	Standards	NA	no	2499.99999999998	6.16392552403944	2.5	0	NA	NA	1.1066061211946	486441.523106937	220012858.241258	Signal	NA	500	NA	1	1310.74954436849	656134.885	FourPL	3.23756220395913	687.307791313324	NA	Auto_Created_Unknown	1	In Detection Range	100
2015-18898	GHS	2015	18898	631008	4/22/2015	CVL	ENROLLMENT	BOX 7 A-9	0	3March17	3March17_3plex	2015-18898 1:100	RANTES	B10	12.7279220613579	375.75	1/y^2	406.971868387996	Standard Deviations	Standard Deviations	NA	0.99998357205351	Standards	NA	no	2500	1.37856492848704	2.5	0	NA	NA	1.08015251250765	28826.7400895105	16821139.698902	Signal	NA	500	NA	1	1268.01500399558	1129839.025	FourPL	NA	12.7279220613579	NA	Auto_Created_Unknown	3	Below Fit Curve Range	100
2015-18898	GHS	2015	18898	631008	4/22/2015	CVL	ENROLLMENT	BOX 7 A-9	0	3March17	3March17_3plex	2015-18898 1:100	MIG	B09	16.9705627484771	78.3	1/y^2	87.4675365251226	Standard Deviations	Standard Deviations	NA	0.999833592981695	Standards	NA	no	2500	0.0895813391320039	2.5	0	NA	NA	1.0050189496036	16655.3800043371	7410066.82189716	Signal	NA	500	NA	1	1185.07821168624	962721.9	FourPL	0.0403010402342174	16.9705627484771	NA	Auto_Created_Unknown	2	Below Detection Range	100
2015-18898	GHS	2015	18898	631008	4/22/2015	CVL	ENROLLMENT	BOX 7 A-9	0	3March17	3March17_3plex	2015-18898 1:10	MIG	A09	37.476659402887	78.3	1/y^2	87.4675365251226	Standard Deviations	Standard Deviations	NA	0.999833592981695	Standards	NA	no	2500	0.0895813391320039	2.5	0	NA	NA	1.0050189496036	16655.3800043371	7410066.82189716	Signal	NA	500	NA	1	1185.07821168624	962721.9	FourPL	0.0881597087551501	37.476659402887	NA	Auto_Created_Unknown	2	In Detection Range	10
2015-18898	GHS	2015	18898	631008	4/22/2015	CVL	ENROLLMENT	BOX 7 A-9	0	3March17	3March17_3plex	2015-18898 1:10	RANTES	A09	2.82842712474619	375.75	1/y^2	406.971868387996	Standard Deviations	Standard Deviations	NA	0.99998357205351	Standards	NA	no	2500	1.37856492848704	2.5	0	NA	NA	1.08015251250765	28826.7400895105	16821139.698902	Signal	NA	500	NA	1	1268.01500399558	1129839.025	FourPL	0.0149769753309633	2.82842712474619	NA	Auto_Created_Unknown	3	Below Detection Range	10
2015-18898	GHS	2015	18898	631008	4/22/2015	CVL	ENROLLMENT	BOX 7 A-9	0	3March17	3March17_3plex	2015-18898 1:10	MIG	A10	37.476659402887	78.3	1/y^2	87.4675365251226	Standard Deviations	Standard Deviations	NA	0.999833592981695	Standards	NA	no	2500	0.0895813391320039	2.5	0	NA	NA	1.0050189496036	16655.3800043371	7410066.82189716	Signal	NA	500	NA	1	1185.07821168624	962721.9	FourPL	0.0881597087551501	37.476659402887	NA	Auto_Created_Unknown	2	In Detection Range	10
2015-18954	GHS	2015	18954	630545	4/28/2015	CVL	MONTH 03	BOX 7 G-5	3	2March17	2March17_3plex	2015-18954 1:100	IL1-RA	F08	218.495995386643	344.7	1/y^2	425.786458794426	Standard Deviations	Standard Deviations	NA	0.999971121521988	Standards	NA	no	2500.00000000009	0.540536689856901	2.5	0	NA	NA	1.07697878427219	1127701.81052073	293917541.674087	Signal	NA	500	NA	1	1294.80187253914	425781.66	FourPL	1.48898399920563	218.495995386643	NA	Auto_Created_Unknown	1	In Detection Range	100
2015-18954	GHS	2015	18954	630545	4/28/2015	CVL	MONTH 03	BOX 7 G-5	3	2March17	2March17_3plex	2015-18954 1:10	IL1-RA	E08	121822.477583162	344.7	1/y^2	425.786458794426	Standard Deviations	Standard Deviations	NA	0.999971121521988	Standards	NA	no	2500.00000000009	0.540536689856901	2.5	0	NA	NA	1.07697878427219	1127701.81052073	293917541.674087	Signal	NA	500	NA	1	1294.80187253914	425781.66	FourPL	663.570454948498	121822.477583162	NA	Auto_Created_Unknown	1	Above Fit Curve Range	10
2015-18954	GHS	2015	18954	630545	4/28/2015	CVL	MONTH 03	BOX 7 G-5	3	2March17	2March17_3plex	2015-18954 1:100	RANTES	F08	18.3847763108502	247.5	1/y^2	288.122894441177	Standard Deviations	Standard Deviations	NA	0.999915019817888	Standards	NA	no	2499.99999999987	0.204116379174698	2.5	0	NA	NA	1.06936959426885	1071525.78833408	597234696.410496	Signal	NA	500	NA	1	1298.18021174993	974329.325	FourPL	0.0937816729522883	18.3847763108502	NA	Auto_Created_Unknown	3	Below Detection Range	100
2015-18954	GHS	2015	18954	630545	4/28/2015	CVL	MONTH 03	BOX 7 G-5	3	2March17	2March17_3plex	2015-18954 1:100	MIG	F08	7.07106781186548	72	1/y^2	80.1735168912034	Standard Deviations	Standard Deviations	NA	0.999223944710924	Standards	NA	no	2500	0.100887243095029	2.5	0	NA	NA	0.993463330023607	18783.2022740276	6449480.84692013	Signal	NA	500	NA	1	1153.14128940825	763361.535	FourPL	0.0193023890972166	7.07106781186548	NA	Auto_Created_Unknown	2	In Detection Range	100
2015-18954	GHS	2015	18954	630545	4/28/2015	CVL	MONTH 03	BOX 7 G-5	3	2March17	2March17_3plex	2015-18954 1:10	RANTES	E08	48.0832611206852	247.5	1/y^2	288.122894441177	Standard Deviations	Standard Deviations	NA	0.999915019817888	Standards	NA	no	2499.99999999987	0.204116379174698	2.5	0	NA	NA	1.06936959426885	1071525.78833408	597234696.410496	Signal	NA	500	NA	1	1298.18021174993	974329.325	FourPL	0.203612169337117	48.0832611206852	NA	Auto_Created_Unknown	3	In Detection Range	10
2015-18954	GHS	2015	18954	630545	4/28/2015	CVL	MONTH 03	BOX 7 G-5	3	2March17	2March17_3plex	2015-18954 1:10	RANTES	E07	48.0832611206852	247.5	1/y^2	288.122894441177	Standard Deviations	Standard Deviations	NA	0.999915019817888	Standards	NA	no	2499.99999999987	0.204116379174698	2.5	0	NA	NA	1.06936959426885	1071525.78833408	597234696.410496	Signal	NA	500	NA	1	1298.18021174993	974329.325	FourPL	0.203612169337117	48.0832611206852	NA	Auto_Created_Unknown	3	In Detection Range	10
2015-18954	GHS	2015	18954	630545	4/28/2015	CVL	MONTH 03	BOX 7 G-5	3	2March17	2March17_3plex	2015-18954 1:100	RANTES	F07	18.3847763108502	247.5	1/y^2	288.122894441177	Standard Deviations	Standard Deviations	NA	0.999915019817888	Standards	NA	no	2499.99999999987	0.204116379174698	2.5	0	NA	NA	1.06936959426885	1071525.78833408	597234696.410496	Signal	NA	500	NA	1	1298.18021174993	974329.325	FourPL	0.0937816729522883	18.3847763108502	NA	Auto_Created_Unknown	3	Below Detection Range	100
2015-18954	GHS	2015	18954	630545	4/28/2015	CVL	MONTH 03	BOX 7 G-5	3	2March17	2March17_3plex	2015-18954 1:100	MIG	F07	7.07106781186548	72	1/y^2	80.1735168912034	Standard Deviations	Standard Deviations	NA	0.999223944710924	Standards	NA	no	2500	0.100887243095029	2.5	0	NA	NA	0.993463330023607	18783.2022740276	6449480.84692013	Signal	NA	500	NA	1	1153.14128940825	763361.535	FourPL	0.0193023890972166	7.07106781186548	NA	Auto_Created_Unknown	2	In Detection Range	100
2015-18954	GHS	2015	18954	630545	4/28/2015	CVL	MONTH 03	BOX 7 G-5	3	2March17	2March17_3plex	2015-18954 1:10	MIG	E08	173.241161390704	72	1/y^2	80.1735168912034	Standard Deviations	Standard Deviations	NA	0.999223944710924	Standards	NA	no	2500	0.100887243095029	2.5	0	NA	NA	0.993463330023607	18783.2022740276	6449480.84692013	Signal	NA	500	NA	1	1153.14128940825	763361.535	FourPL	0.481895134364578	173.241161390704	NA	Auto_Created_Unknown	2	In Detection Range	10
2015-18954	GHS	2015	18954	630545	4/28/2015	CVL	MONTH 03	BOX 7 G-5	3	2March17	2March17_3plex	2015-18954 1:10	IL1-RA	E07	121822.477583162	344.7	1/y^2	425.786458794426	Standard Deviations	Standard Deviations	NA	0.999971121521988	Standards	NA	no	2500.00000000009	0.540536689856901	2.5	0	NA	NA	1.07697878427219	1127701.81052073	293917541.674087	Signal	NA	500	NA	1	1294.80187253914	425781.66	FourPL	663.570454948498	121822.477583162	NA	Auto_Created_Unknown	1	Above Fit Curve Range	10
2015-18954	GHS	2015	18954	630545	4/28/2015	CVL	MONTH 03	BOX 7 G-5	3	2March17	2March17_3plex	2015-18954 1:100	IL1-RA	F07	218.495995386643	344.7	1/y^2	425.786458794426	Standard Deviations	Standard Deviations	NA	0.999971121521988	Standards	NA	no	2500.00000000009	0.540536689856901	2.5	0	NA	NA	1.07697878427219	1127701.81052073	293917541.674087	Signal	NA	500	NA	1	1294.80187253914	425781.66	FourPL	1.48898399920563	218.495995386643	NA	Auto_Created_Unknown	1	In Detection Range	100
2015-18954	GHS	2015	18954	630545	4/28/2015	CVL	MONTH 03	BOX 7 G-5	3	2March17	2March17_3plex	2015-18954 1:10	MIG	E07	173.241161390704	72	1/y^2	80.1735168912034	Standard Deviations	Standard Deviations	NA	0.999223944710924	Standards	NA	no	2500	0.100887243095029	2.5	0	NA	NA	0.993463330023607	18783.2022740276	6449480.84692013	Signal	NA	500	NA	1	1153.14128940825	763361.535	FourPL	0.481895134364578	173.241161390704	NA	Auto_Created_Unknown	2	In Detection Range	10
2015-18958	GHS	2015	18958	630529	4/28/2015	CVL	MONTH 03	BOX 7 G-9	3	2March17	2March17_3plex	2015-18958 1:10	IL1-RA	A07	202538.716655606	344.7	1/y^2	425.786458794426	Standard Deviations	Standard Deviations	NA	0.999971121521988	Standards	NA	no	2500.00000000009	0.540536689856901	2.5	0	NA	NA	1.07697878427219	1127701.81052073	293917541.674087	Signal	NA	500	NA	1	1294.80187253914	425781.66	FourPL	1058.44894164226	202538.716655606	NA	Auto_Created_Unknown	1	Above Fit Curve Range	10
2015-18958	GHS	2015	18958	630529	4/28/2015	CVL	MONTH 03	BOX 7 G-9	3	2March17	2March17_3plex	2015-18958 1:100	MIG	B07	16.9705627484771	72	1/y^2	80.1735168912034	Standard Deviations	Standard Deviations	NA	0.999223944710924	Standards	NA	no	2500	0.100887243095029	2.5	0	NA	NA	0.993463330023607	18783.2022740276	6449480.84692013	Signal	NA	500	NA	1	1153.14128940825	763361.535	FourPL	0.0463179325307461	16.9705627484771	NA	Auto_Created_Unknown	2	In Detection Range	100
2015-18958	GHS	2015	18958	630529	4/28/2015	CVL	MONTH 03	BOX 7 G-9	3	2March17	2March17_3plex	2015-18958 1:100	RANTES	B07	86.2670273047588	247.5	1/y^2	288.122894441177	Standard Deviations	Standard Deviations	NA	0.999915019817888	Standards	NA	no	2499.99999999987	0.204116379174698	2.5	0	NA	NA	1.06936959426885	1071525.78833408	597234696.410496	Signal	NA	500	NA	1	1298.18021174993	974329.325	FourPL	0.378852762238148	86.2670273047588	NA	Auto_Created_Unknown	3	In Detection Range	100
2015-18958	GHS	2015	18958	630529	4/28/2015	CVL	MONTH 03	BOX 7 G-9	3	2March17	2March17_3plex	2015-18958 1:10	IL1-RA	A08	202538.716655606	344.7	1/y^2	425.786458794426	Standard Deviations	Standard Deviations	NA	0.999971121521988	Standards	NA	no	2500.00000000009	0.540536689856901	2.5	0	NA	NA	1.07697878427219	1127701.81052073	293917541.674087	Signal	NA	500	NA	1	1294.80187253914	425781.66	FourPL	1058.44894164226	202538.716655606	NA	Auto_Created_Unknown	1	Above Fit Curve Range	10
2015-18958	GHS	2015	18958	630529	4/28/2015	CVL	MONTH 03	BOX 7 G-9	3	2March17	2March17_3plex	2015-18958 1:10	MIG	A07	996.313454691845	72	1/y^2	80.1735168912034	Standard Deviations	Standard Deviations	NA	0.999223944710924	Standards	NA	no	2500	0.100887243095029	2.5	0	NA	NA	0.993463330023607	18783.2022740276	6449480.84692013	Signal	NA	500	NA	1	1153.14128940825	763361.535	FourPL	2.76628932764331	996.313454691845	NA	Auto_Created_Unknown	2	In Detection Range	10
2015-18958	GHS	2015	18958	630529	4/28/2015	CVL	MONTH 03	BOX 7 G-9	3	2March17	2March17_3plex	2015-18958 1:100	RANTES	B08	86.2670273047588	247.5	1/y^2	288.122894441177	Standard Deviations	Standard Deviations	NA	0.999915019817888	Standards	NA	no	2499.99999999987	0.204116379174698	2.5	0	NA	NA	1.06936959426885	1071525.78833408	597234696.410496	Signal	NA	500	NA	1	1298.18021174993	974329.325	FourPL	0.378852762238148	86.2670273047588	NA	Auto_Created_Unknown	3	In Detection Range	100
2015-18958	GHS	2015	18958	630529	4/28/2015	CVL	MONTH 03	BOX 7 G-9	3	2March17	2March17_3plex	2015-18958 1:10	RANTES	A08	963.079435976078	247.5	1/y^2	288.122894441177	Standard Deviations	Standard Deviations	NA	0.999915019817888	Standards	NA	no	2499.99999999987	0.204116379174698	2.5	0	NA	NA	1.06936959426885	1071525.78833408	597234696.410496	Signal	NA	500	NA	1	1298.18021174993	974329.325	FourPL	3.73260166221575	963.079435976078	NA	Auto_Created_Unknown	3	In Detection Range	10
2015-18958	GHS	2015	18958	630529	4/28/2015	CVL	MONTH 03	BOX 7 G-9	3	2March17	2March17_3plex	2015-18958 1:100	MIG	B08	16.9705627484771	72	1/y^2	80.1735168912034	Standard Deviations	Standard Deviations	NA	0.999223944710924	Standards	NA	no	2500	0.100887243095029	2.5	0	NA	NA	0.993463330023607	18783.2022740276	6449480.84692013	Signal	NA	500	NA	1	1153.14128940825	763361.535	FourPL	0.0463179325307461	16.9705627484771	NA	Auto_Created_Unknown	2	In Detection Range	100
2015-18958	GHS	2015	18958	630529	4/28/2015	CVL	MONTH 03	BOX 7 G-9	3	2March17	2March17_3plex	2015-18958 1:10	RANTES	A07	963.079435976078	247.5	1/y^2	288.122894441177	Standard Deviations	Standard Deviations	NA	0.999915019817888	Standards	NA	no	2499.99999999987	0.204116379174698	2.5	0	NA	NA	1.06936959426885	1071525.78833408	597234696.410496	Signal	NA	500	NA	1	1298.18021174993	974329.325	FourPL	3.73260166221575	963.079435976078	NA	Auto_Created_Unknown	3	In Detection Range	10
2015-18958	GHS	2015	18958	630529	4/28/2015	CVL	MONTH 03	BOX 7 G-9	3	2March17	2March17_3plex	2015-18958 1:10	MIG	A08	996.313454691845	72	1/y^2	80.1735168912034	Standard Deviations	Standard Deviations	NA	0.999223944710924	Standards	NA	no	2500	0.100887243095029	2.5	0	NA	NA	0.993463330023607	18783.2022740276	6449480.84692013	Signal	NA	500	NA	1	1153.14128940825	763361.535	FourPL	2.76628932764331	996.313454691845	NA	Auto_Created_Unknown	2	In Detection Range	10
2015-18958	GHS	2015	18958	630529	4/28/2015	CVL	MONTH 03	BOX 7 G-9	3	2March17	2March17_3plex	2015-18958 1:100	IL1-RA	B07	1390.87903859394	344.7	1/y^2	425.786458794426	Standard Deviations	Standard Deviations	NA	0.999971121521988	Standards	NA	no	2500.00000000009	0.540536689856901	2.5	0	NA	NA	1.07697878427219	1127701.81052073	293917541.674087	Signal	NA	500	NA	1	1294.80187253914	425781.66	FourPL	8.77732321080913	1390.87903859394	NA	Auto_Created_Unknown	1	In Detection Range	100
2015-18958	GHS	2015	18958	630529	4/28/2015	CVL	MONTH 03	BOX 7 G-9	3	2March17	2March17_3plex	2015-18958 1:100	IL1-RA	B08	1390.87903859394	344.7	1/y^2	425.786458794426	Standard Deviations	Standard Deviations	NA	0.999971121521988	Standards	NA	no	2500.00000000009	0.540536689856901	2.5	0	NA	NA	1.07697878427219	1127701.81052073	293917541.674087	Signal	NA	500	NA	1	1294.80187253914	425781.66	FourPL	8.77732321080913	1390.87903859394	NA	Auto_Created_Unknown	1	In Detection Range	100
2015-18982	GHS	2015	18982	630574	4/29/2015	CVL	MONTH 03	BOX 7 J-3	3	7March17	7March17_3plex	2015-18982 1:10	MIG	C11	239.002092041053	89.55	1/y^2	100.337004291252	Standard Deviations	Standard Deviations	NA	0.999485718702379	Standards	NA	no	2500	0.0633726722690815	2.5	0	NA	NA	0.994501702090277	11431.5771082197	6329139.66344837	Signal	NA	500	NA	1	1134.3365618343	1135892.965	FourPL	0.414380186967567	239.002092041053	NA	Auto_Created_Unknown	2	In Detection Range	10
2015-18982	GHS	2015	18982	630574	4/29/2015	CVL	MONTH 03	BOX 7 J-3	3	7March17	7March17_3plex	2015-18982 1:10	MIG	C12	239.002092041053	89.55	1/y^2	100.337004291252	Standard Deviations	Standard Deviations	NA	0.999485718702379	Standards	NA	no	2500	0.0633726722690815	2.5	0	NA	NA	0.994501702090277	11431.5771082197	6329139.66344837	Signal	NA	500	NA	1	1134.3365618343	1135892.965	FourPL	0.414380186967567	239.002092041053	NA	Auto_Created_Unknown	2	In Detection Range	10
2015-18982	GHS	2015	18982	630574	4/29/2015	CVL	MONTH 03	BOX 7 J-3	3	7March17	7March17_3plex	2015-18982 1:10	IL1-RA	C11	8717.21239846776	421.65	1/y^2	533.063389600981	Standard Deviations	Standard Deviations	NA	0.999759027031376	Standards	NA	no	2499.99999999978	0.660232411359582	2.5	0	NA	NA	1.18610672869136	842801.850674484	655289640.07076	Signal	NA	500	NA	1	1356.56594191241	716440.47	FourPL	24.199632019027	8717.21239846776	NA	Auto_Created_Unknown	1	Above Fit Curve Range	10
2015-18982	GHS	2015	18982	630574	4/29/2015	CVL	MONTH 03	BOX 7 J-3	3	7March17	7March17_3plex	2015-18982 1:10	IL1-RA	C12	8717.21239846776	421.65	1/y^2	533.063389600981	Standard Deviations	Standard Deviations	NA	0.999759027031376	Standards	NA	no	2499.99999999978	0.660232411359582	2.5	0	NA	NA	1.18610672869136	842801.850674484	655289640.07076	Signal	NA	500	NA	1	1356.56594191241	716440.47	FourPL	24.199632019027	8717.21239846776	NA	Auto_Created_Unknown	1	Above Fit Curve Range	10
2015-18982	GHS	2015	18982	630574	4/29/2015	CVL	MONTH 03	BOX 7 J-3	3	7March17	7March17_3plex	2015-18982 1:100	RANTES	D11	36.7695526217005	280.8	1/y^2	325.357781976969	Standard Deviations	Standard Deviations	NA	0.999573245147286	Standards	NA	no	2500.00000000005	0.116272624576019	2.5	0	NA	NA	1.05059592724528	1096996.43650156	797355552.683264	Signal	NA	500	NA	1	1244.52211849988	1348969.635	FourPL	0.100703716973355	36.7695526217005	NA	Auto_Created_Unknown	3	In Detection Range	100
2015-18982	GHS	2015	18982	630574	4/29/2015	CVL	MONTH 03	BOX 7 J-3	3	7March17	7March17_3plex	2015-18982 1:100	RANTES	D12	36.7695526217005	280.8	1/y^2	325.357781976969	Standard Deviations	Standard Deviations	NA	0.999573245147286	Standards	NA	no	2500.00000000005	0.116272624576019	2.5	0	NA	NA	1.05059592724528	1096996.43650156	797355552.683264	Signal	NA	500	NA	1	1244.52211849988	1348969.635	FourPL	0.100703716973355	36.7695526217005	NA	Auto_Created_Unknown	3	In Detection Range	100
2015-18982	GHS	2015	18982	630574	4/29/2015	CVL	MONTH 03	BOX 7 J-3	3	7March17	7March17_3plex	2015-18982 1:100	MIG	D12	0.707106781186548	89.55	1/y^2	100.337004291252	Standard Deviations	Standard Deviations	NA	0.999485718702379	Standards	NA	no	2500	0.0633726722690815	2.5	0	NA	NA	0.994501702090277	11431.5771082197	6329139.66344837	Signal	NA	500	NA	1	1134.3365618343	1135892.965	FourPL	0.00120890930374248	0.707106781186548	NA	Auto_Created_Unknown	2	In Detection Range	100
2015-18982	GHS	2015	18982	630574	4/29/2015	CVL	MONTH 03	BOX 7 J-3	3	7March17	7March17_3plex	2015-18982 1:100	MIG	D11	0.707106781186548	89.55	1/y^2	100.337004291252	Standard Deviations	Standard Deviations	NA	0.999485718702379	Standards	NA	no	2500	0.0633726722690815	2.5	0	NA	NA	0.994501702090277	11431.5771082197	6329139.66344837	Signal	NA	500	NA	1	1134.3365618343	1135892.965	FourPL	0.00120890930374248	0.707106781186548	NA	Auto_Created_Unknown	2	In Detection Range	100
2015-18982	GHS	2015	18982	630574	4/29/2015	CVL	MONTH 03	BOX 7 J-3	3	7March17	7March17_3plex	2015-18982 1:100	IL1-RA	D12	10361.2356647265	421.65	1/y^2	533.063389600981	Standard Deviations	Standard Deviations	NA	0.999759027031376	Standards	NA	no	2499.99999999978	0.660232411359582	2.5	0	NA	NA	1.18610672869136	842801.850674484	655289640.07076	Signal	NA	500	NA	1	1356.56594191241	716440.47	FourPL	42.1665344594326	10361.2356647265	NA	Auto_Created_Unknown	1	In Detection Range	100
2015-18982	GHS	2015	18982	630574	4/29/2015	CVL	MONTH 03	BOX 7 J-3	3	7March17	7March17_3plex	2015-18982 1:10	RANTES	C12	59.39696961967	280.8	1/y^2	325.357781976969	Standard Deviations	Standard Deviations	NA	0.999573245147286	Standards	NA	no	2500.00000000005	0.116272624576019	2.5	0	NA	NA	1.05059592724528	1096996.43650156	797355552.683264	Signal	NA	500	NA	1	1244.52211849988	1348969.635	FourPL	0.148017128960179	59.39696961967	NA	Auto_Created_Unknown	3	In Detection Range	10
2015-18982	GHS	2015	18982	630574	4/29/2015	CVL	MONTH 03	BOX 7 J-3	3	7March17	7March17_3plex	2015-18982 1:100	IL1-RA	D11	10361.2356647265	421.65	1/y^2	533.063389600981	Standard Deviations	Standard Deviations	NA	0.999759027031376	Standards	NA	no	2499.99999999978	0.660232411359582	2.5	0	NA	NA	1.18610672869136	842801.850674484	655289640.07076	Signal	NA	500	NA	1	1356.56594191241	716440.47	FourPL	42.1665344594326	10361.2356647265	NA	Auto_Created_Unknown	1	In Detection Range	100
2015-18982	GHS	2015	18982	630574	4/29/2015	CVL	MONTH 03	BOX 7 J-3	3	7March17	7March17_3plex	2015-18982 1:10	RANTES	C11	59.39696961967	280.8	1/y^2	325.357781976969	Standard Deviations	Standard Deviations	NA	0.999573245147286	Standards	NA	no	2500.00000000005	0.116272624576019	2.5	0	NA	NA	1.05059592724528	1096996.43650156	797355552.683264	Signal	NA	500	NA	1	1244.52211849988	1348969.635	FourPL	0.148017128960179	59.39696961967	NA	Auto_Created_Unknown	3	In Detection Range	10
2015-18994	GHS	2015	18994	630297	4/30/2015	CVL	MONTH 06	BOX 8 A-5	6	24Feb17	24Feb17_3plex	2015-18994 1:10	IL1-RA	C09	107.480230740355	359.1	1/y^2	398.517605016392	Standard Deviations	Standard Deviations	NA	0.999725573728723	Standards	NA	no	2499.99999999995	0.251892755990888	2.5	0	NA	NA	1.05214894485481	3150207.54238382	1099670137.71816	Signal	NA	500	NA	1	1303.80928536748	636092.95	FourPL	0.423162025771803	107.480230740355	NA	Auto_Created_Unknown	1	Above Fit Curve Range	10
2015-18994	GHS	2015	18994	630297	4/30/2015	CVL	MONTH 06	BOX 8 A-5	6	24Feb17	24Feb17_3plex	2015-18994 1:100	IL1-RA	D09	6199.20515066246	359.1	1/y^2	398.517605016392	Standard Deviations	Standard Deviations	NA	0.999725573728723	Standards	NA	no	2499.99999999995	0.251892755990888	2.5	0	NA	NA	1.05214894485481	3150207.54238382	1099670137.71816	Signal	NA	500	NA	1	1303.80928536748	636092.95	FourPL	27.7736005846647	6199.20515066246	NA	Auto_Created_Unknown	1	In Detection Range	100
2015-18994	GHS	2015	18994	630297	4/30/2015	CVL	MONTH 06	BOX 8 A-5	6	24Feb17	24Feb17_3plex	2015-18994 1:100	RANTES	D10	101.116269709676	318.15	1/y^2	351.650060100378	Standard Deviations	Standard Deviations	NA	0.99997821390815	Standards	NA	no	2500.00000000011	0.365157150783716	2.5	0	NA	NA	1.06022244742045	1297958.23490233	826011477.610641	Signal	NA	500	NA	1	1284.79387691348	1127685.2	FourPL	NA	101.116269709676	NA	Auto_Created_Unknown	3	Below Fit Curve Range	100
2015-18994	GHS	2015	18994	630297	4/30/2015	CVL	MONTH 06	BOX 8 A-5	6	24Feb17	24Feb17_3plex	2015-18994 1:100	MIG	D09	52.3259018078045	109.8	1/y^2	118.688935850678	Standard Deviations	Standard Deviations	NA	0.999320495408958	Standards	NA	no	2500	0.465829939709251	2.5	0	NA	NA	1.03172039160411	7550.85854012832	2884023.2649634	Signal	NA	500	NA	1	1220.06358099167	720720.345	FourPL	0.181884629132623	52.3259018078045	NA	Auto_Created_Unknown	2	In Detection Range	100
2015-18994	GHS	2015	18994	630297	4/30/2015	CVL	MONTH 06	BOX 8 A-5	6	24Feb17	24Feb17_3plex	2015-18994 1:10	IL1-RA	C10	107.480230740355	359.1	1/y^2	398.517605016392	Standard Deviations	Standard Deviations	NA	0.999725573728723	Standards	NA	no	2499.99999999995	0.251892755990888	2.5	0	NA	NA	1.05214894485481	3150207.54238382	1099670137.71816	Signal	NA	500	NA	1	1303.80928536748	636092.95	FourPL	0.423162025771803	107.480230740355	NA	Auto_Created_Unknown	1	Above Fit Curve Range	10
2015-18994	GHS	2015	18994	630297	4/30/2015	CVL	MONTH 06	BOX 8 A-5	6	24Feb17	24Feb17_3plex	2015-18994 1:100	IL1-RA	D10	6199.20515066246	359.1	1/y^2	398.517605016392	Standard Deviations	Standard Deviations	NA	0.999725573728723	Standards	NA	no	2499.99999999995	0.251892755990888	2.5	0	NA	NA	1.05214894485481	3150207.54238382	1099670137.71816	Signal	NA	500	NA	1	1303.80928536748	636092.95	FourPL	27.7736005846647	6199.20515066246	NA	Auto_Created_Unknown	1	In Detection Range	100
2015-18994	GHS	2015	18994	630297	4/30/2015	CVL	MONTH 06	BOX 8 A-5	6	24Feb17	24Feb17_3plex	2015-18994 1:100	RANTES	D09	101.116269709676	318.15	1/y^2	351.650060100378	Standard Deviations	Standard Deviations	NA	0.99997821390815	Standards	NA	no	2500.00000000011	0.365157150783716	2.5	0	NA	NA	1.06022244742045	1297958.23490233	826011477.610641	Signal	NA	500	NA	1	1284.79387691348	1127685.2	FourPL	NA	101.116269709676	NA	Auto_Created_Unknown	3	In Detection Range	100
2015-18994	GHS	2015	18994	630297	4/30/2015	CVL	MONTH 06	BOX 8 A-5	6	24Feb17	24Feb17_3plex	2015-18994 1:10	MIG	C09	45.254833995939	109.8	1/y^2	118.688935850678	Standard Deviations	Standard Deviations	NA	0.999320495408958	Standards	NA	no	2500	0.465829939709251	2.5	0	NA	NA	1.03172039160411	7550.85854012832	2884023.2649634	Signal	NA	500	NA	1	1220.06358099167	720720.345	FourPL	0.146010245495696	45.254833995939	NA	Auto_Created_Unknown	2	In Detection Range	10
2015-18994	GHS	2015	18994	630297	4/30/2015	CVL	MONTH 06	BOX 8 A-5	6	24Feb17	24Feb17_3plex	2015-18994 1:10	RANTES	C10	18.3847763108502	318.15	1/y^2	351.650060100378	Standard Deviations	Standard Deviations	NA	0.99997821390815	Standards	NA	no	2500.00000000011	0.365157150783716	2.5	0	NA	NA	1.06022244742045	1297958.23490233	826011477.610641	Signal	NA	500	NA	1	1284.79387691348	1127685.2	FourPL	0.0674884899839755	18.3847763108502	NA	Auto_Created_Unknown	3	In Detection Range	10
2015-18994	GHS	2015	18994	630297	4/30/2015	CVL	MONTH 06	BOX 8 A-5	6	24Feb17	24Feb17_3plex	2015-18994 1:10	RANTES	C09	18.3847763108502	318.15	1/y^2	351.650060100378	Standard Deviations	Standard Deviations	NA	0.99997821390815	Standards	NA	no	2500.00000000011	0.365157150783716	2.5	0	NA	NA	1.06022244742045	1297958.23490233	826011477.610641	Signal	NA	500	NA	1	1284.79387691348	1127685.2	FourPL	0.0674884899839755	18.3847763108502	NA	Auto_Created_Unknown	3	Below Detection Range	10
2015-18994	GHS	2015	18994	630297	4/30/2015	CVL	MONTH 06	BOX 8 A-5	6	24Feb17	24Feb17_3plex	2015-18994 1:100	MIG	D10	52.3259018078045	109.8	1/y^2	118.688935850678	Standard Deviations	Standard Deviations	NA	0.999320495408958	Standards	NA	no	2500	0.465829939709251	2.5	0	NA	NA	1.03172039160411	7550.85854012832	2884023.2649634	Signal	NA	500	NA	1	1220.06358099167	720720.345	FourPL	0.181884629132623	52.3259018078045	NA	Auto_Created_Unknown	2	Below Detection Range	100
2015-18994	GHS	2015	18994	630297	4/30/2015	CVL	MONTH 06	BOX 8 A-5	6	24Feb17	24Feb17_3plex	2015-18994 1:10	MIG	C10	45.254833995939	109.8	1/y^2	118.688935850678	Standard Deviations	Standard Deviations	NA	0.999320495408958	Standards	NA	no	2500	0.465829939709251	2.5	0	NA	NA	1.03172039160411	7550.85854012832	2884023.2649634	Signal	NA	500	NA	1	1220.06358099167	720720.345	FourPL	0.146010245495696	45.254833995939	NA	Auto_Created_Unknown	2	In Detection Range	10
2015-19010	GHS	2015	19010	631271	4/30/2015	CVL	ENROLLMENT	BOX 8 C-1	0	3March17	3March17_3plex	2015-19010 1:100	IL1-RA	B03	13685.3446430844	402.75	1/y^2	458.261300672314	Standard Deviations	Standard Deviations	NA	0.999458874139856	Standards	NA	no	2500.00000000028	0.521306294532016	2.5	0	NA	NA	1.10580639426327	1804345.18302397	692264097.750528	Signal	NA	500	NA	1	1338.47880675696	519586.42	FourPL	65.7320509406049	13685.3446430844	NA	Auto_Created_Unknown	1	In Detection Range	100
2015-19010	GHS	2015	19010	631271	4/30/2015	CVL	ENROLLMENT	BOX 8 C-1	0	3March17	3March17_3plex	2015-19010 1:10	IL1-RA	A03	17197.544025238	402.75	1/y^2	458.261300672314	Standard Deviations	Standard Deviations	NA	0.999458874139856	Standards	NA	no	2500.00000000028	0.521306294532016	2.5	0	NA	NA	1.10580639426327	1804345.18302397	692264097.750528	Signal	NA	500	NA	1	1338.47880675696	519586.42	FourPL	72.1849676810184	17197.544025238	NA	Auto_Created_Unknown	1	Above Fit Curve Range	10
2015-19010	GHS	2015	19010	631271	4/30/2015	CVL	ENROLLMENT	BOX 8 C-1	0	3March17	3March17_3plex	2015-19010 1:100	MIG	B04	33.9411254969543	85.5	1/y^2	97.6395208104418	Standard Deviations	Standard Deviations	NA	0.99974933366956	Standards	NA	no	2500.00000000005	0.0779259948974832	2.5	0	NA	NA	0.967224794031733	971338.373271606	273625791.466355	Signal	NA	500	NA	1	1201.9133080363	862127.415	FourPL	0.0814786982121992	33.9411254969543	NA	Auto_Created_Unknown	2	In Detection Range	100
2015-19010	GHS	2015	19010	631271	4/30/2015	CVL	ENROLLMENT	BOX 8 C-1	0	3March17	3March17_3plex	2015-19010 1:100	MIG	B03	33.9411254969543	85.5	1/y^2	97.6395208104418	Standard Deviations	Standard Deviations	NA	0.99974933366956	Standards	NA	no	2500.00000000005	0.0779259948974832	2.5	0	NA	NA	0.967224794031733	971338.373271606	273625791.466355	Signal	NA	500	NA	1	1201.9133080363	862127.415	FourPL	0.0814786982121992	33.9411254969543	NA	Auto_Created_Unknown	2	In Detection Range	100
2015-19010	GHS	2015	19010	631271	4/30/2015	CVL	ENROLLMENT	BOX 8 C-1	0	3March17	3March17_3plex	2015-19010 1:100	RANTES	B04	56.5685424949238	290.7	1/y^2	342.384930175835	Standard Deviations	Standard Deviations	NA	0.999960369293328	Standards	NA	no	2499.99999999989	0.16898234704556	2.5	0	NA	NA	1.060550340613	1032235.4550863	590010587.921544	Signal	NA	500	NA	1	1286.67418742554	1051927.625	FourPL	0.207194618669785	56.5685424949238	NA	Auto_Created_Unknown	3	In Detection Range	100
2015-19010	GHS	2015	19010	631271	4/30/2015	CVL	ENROLLMENT	BOX 8 C-1	0	3March17	3March17_3plex	2015-19010 1:100	RANTES	B03	56.5685424949238	290.7	1/y^2	342.384930175835	Standard Deviations	Standard Deviations	NA	0.999960369293328	Standards	NA	no	2499.99999999989	0.16898234704556	2.5	0	NA	NA	1.060550340613	1032235.4550863	590010587.921544	Signal	NA	500	NA	1	1286.67418742554	1051927.625	FourPL	0.207194618669785	56.5685424949238	NA	Auto_Created_Unknown	3	In Detection Range	100
2015-19010	GHS	2015	19010	631271	4/30/2015	CVL	ENROLLMENT	BOX 8 C-1	0	3March17	3March17_3plex	2015-19010 1:10	IL1-RA	A04	17197.544025238	402.75	1/y^2	458.261300672314	Standard Deviations	Standard Deviations	NA	0.999458874139856	Standards	NA	no	2500.00000000028	0.521306294532016	2.5	0	NA	NA	1.10580639426327	1804345.18302397	692264097.750528	Signal	NA	500	NA	1	1338.47880675696	519586.42	FourPL	72.1849676810184	17197.544025238	NA	Auto_Created_Unknown	1	Above Fit Curve Range	10
2015-19010	GHS	2015	19010	631271	4/30/2015	CVL	ENROLLMENT	BOX 8 C-1	0	3March17	3March17_3plex	2015-19010 1:10	RANTES	A03	380.423448278363	290.7	1/y^2	342.384930175835	Standard Deviations	Standard Deviations	NA	0.999960369293328	Standards	NA	no	2499.99999999989	0.16898234704556	2.5	0	NA	NA	1.060550340613	1032235.4550863	590010587.921544	Signal	NA	500	NA	1	1286.67418742554	1051927.625	FourPL	1.23989219488714	380.423448278363	NA	Auto_Created_Unknown	3	In Detection Range	10
2015-19010	GHS	2015	19010	631271	4/30/2015	CVL	ENROLLMENT	BOX 8 C-1	0	3March17	3March17_3plex	2015-19010 1:100	IL1-RA	B04	13685.3446430844	402.75	1/y^2	458.261300672314	Standard Deviations	Standard Deviations	NA	0.999458874139856	Standards	NA	no	2500.00000000028	0.521306294532016	2.5	0	NA	NA	1.10580639426327	1804345.18302397	692264097.750528	Signal	NA	500	NA	1	1338.47880675696	519586.42	FourPL	65.7320509406049	13685.3446430844	NA	Auto_Created_Unknown	1	In Detection Range	100
2015-19010	GHS	2015	19010	631271	4/30/2015	CVL	ENROLLMENT	BOX 8 C-1	0	3March17	3March17_3plex	2015-19010 1:10	MIG	A04	1342.79577747325	85.5	1/y^2	97.6395208104418	Standard Deviations	Standard Deviations	NA	0.99974933366956	Standards	NA	no	2500.00000000005	0.0779259948974832	2.5	0	NA	NA	0.967224794031733	971338.373271606	273625791.466355	Signal	NA	500	NA	1	1201.9133080363	862127.415	FourPL	3.50575486648514	1342.79577747325	NA	Auto_Created_Unknown	2	In Detection Range	10
2015-19010	GHS	2015	19010	631271	4/30/2015	CVL	ENROLLMENT	BOX 8 C-1	0	3March17	3March17_3plex	2015-19010 1:10	RANTES	A04	380.423448278363	290.7	1/y^2	342.384930175835	Standard Deviations	Standard Deviations	NA	0.999960369293328	Standards	NA	no	2499.99999999989	0.16898234704556	2.5	0	NA	NA	1.060550340613	1032235.4550863	590010587.921544	Signal	NA	500	NA	1	1286.67418742554	1051927.625	FourPL	1.23989219488714	380.423448278363	NA	Auto_Created_Unknown	3	In Detection Range	10
2015-19010	GHS	2015	19010	631271	4/30/2015	CVL	ENROLLMENT	BOX 8 C-1	0	3March17	3March17_3plex	2015-19010 1:10	MIG	A03	1342.79577747325	85.5	1/y^2	97.6395208104418	Standard Deviations	Standard Deviations	NA	0.99974933366956	Standards	NA	no	2500.00000000005	0.0779259948974832	2.5	0	NA	NA	0.967224794031733	971338.373271606	273625791.466355	Signal	NA	500	NA	1	1201.9133080363	862127.415	FourPL	3.50575486648514	1342.79577747325	NA	Auto_Created_Unknown	2	In Detection Range	10
2015-19050	GHS	2015	19050	630428	5/4/2015	CVL	MONTH 06	BOX 8 G-1	6	28Feb17	28Feb17_3plex	2015-19050 1:100	MIG	D09	34.6482322781408	91.35	1/y^2	100.647101502726	Standard Deviations	Standard Deviations	NA	0.999584207590912	Standards	NA	no	2500.00000000003	0.106405916174886	2.5	0	NA	NA	0.989142183252714	688000.242947153	204505919.32968	Signal	NA	500	NA	1	1275.04270778345	810079.085	FourPL	0.100522081684882	34.6482322781408	NA	Auto_Created_Unknown	2	In Detection Range	100
2015-19050	GHS	2015	19050	630428	5/4/2015	CVL	MONTH 06	BOX 8 G-1	6	28Feb17	28Feb17_3plex	2015-19050 1:100	MIG	D10	34.6482322781408	91.35	1/y^2	100.647101502726	Standard Deviations	Standard Deviations	NA	0.999584207590912	Standards	NA	no	2500.00000000003	0.106405916174886	2.5	0	NA	NA	0.989142183252714	688000.242947153	204505919.32968	Signal	NA	500	NA	1	1275.04270778345	810079.085	FourPL	0.100522081684882	34.6482322781408	NA	Auto_Created_Unknown	2	In Detection Range	100
2015-19050	GHS	2015	19050	630428	5/4/2015	CVL	MONTH 06	BOX 8 G-1	6	28Feb17	28Feb17_3plex	2015-19050 1:100	IL1-RA	D10	5489.97704913236	533.25	1/y^2	587.679711333879	Standard Deviations	Standard Deviations	NA	0.999993618882034	Standards	NA	no	2500.00000000001	1.51307811861262	2.5	0	NA	NA	1.07711587225143	1106972.40155502	538576237.084478	Signal	NA	500	NA	1	1289.36497500145	774981.08	FourPL	20.3429927265571	5489.97704913236	NA	Auto_Created_Unknown	1	In Detection Range	100
2015-19050	GHS	2015	19050	630428	5/4/2015	CVL	MONTH 06	BOX 8 G-1	6	28Feb17	28Feb17_3plex	2015-19050 1:10	RANTES	C09	44.5477272147525	354.15	1/y^2	431.658494986686	Standard Deviations	Standard Deviations	NA	0.999829372428408	Standards	NA	no	2499.99999999986	0.113384928386354	2.5	0	NA	NA	1.02428084116138	1901540.84973932	1110027385.83192	Signal	NA	500	NA	1	1282.52424588706	1324959.915	FourPL	0.105727296408509	44.5477272147525	NA	Auto_Created_Unknown	3	In Detection Range	10
2015-19050	GHS	2015	19050	630428	5/4/2015	CVL	MONTH 06	BOX 8 G-1	6	28Feb17	28Feb17_3plex	2015-19050 1:100	RANTES	D09	13.4350288425444	354.15	1/y^2	431.658494986686	Standard Deviations	Standard Deviations	NA	0.999829372428408	Standards	NA	no	2499.99999999986	0.113384928386354	2.5	0	NA	NA	1.02428084116138	1901540.84973932	1110027385.83192	Signal	NA	500	NA	1	1282.52424588706	1324959.915	FourPL	0.0343773776074516	13.4350288425444	NA	Auto_Created_Unknown	3	Below Detection Range	100
2015-19050	GHS	2015	19050	630428	5/4/2015	CVL	MONTH 06	BOX 8 G-1	6	28Feb17	28Feb17_3plex	2015-19050 1:10	MIG	C10	378.302127934803	91.35	1/y^2	100.647101502726	Standard Deviations	Standard Deviations	NA	0.999584207590912	Standards	NA	no	2500.00000000003	0.106405916174886	2.5	0	NA	NA	0.989142183252714	688000.242947153	204505919.32968	Signal	NA	500	NA	1	1275.04270778345	810079.085	FourPL	1.13389464934683	378.302127934803	NA	Auto_Created_Unknown	2	In Detection Range	10
2015-19050	GHS	2015	19050	630428	5/4/2015	CVL	MONTH 06	BOX 8 G-1	6	28Feb17	28Feb17_3plex	2015-19050 1:100	IL1-RA	D09	5489.97704913236	533.25	1/y^2	587.679711333879	Standard Deviations	Standard Deviations	NA	0.999993618882034	Standards	NA	no	2500.00000000001	1.51307811861262	2.5	0	NA	NA	1.07711587225143	1106972.40155502	538576237.084478	Signal	NA	500	NA	1	1289.36497500145	774981.08	FourPL	20.3429927265571	5489.97704913236	NA	Auto_Created_Unknown	1	In Detection Range	100
2015-19050	GHS	2015	19050	630428	5/4/2015	CVL	MONTH 06	BOX 8 G-1	6	28Feb17	28Feb17_3plex	2015-19050 1:100	RANTES	D10	13.4350288425444	354.15	1/y^2	431.658494986686	Standard Deviations	Standard Deviations	NA	0.999829372428408	Standards	NA	no	2499.99999999986	0.113384928386354	2.5	0	NA	NA	1.02428084116138	1901540.84973932	1110027385.83192	Signal	NA	500	NA	1	1282.52424588706	1324959.915	FourPL	0.0343773776074516	13.4350288425444	NA	Auto_Created_Unknown	3	Below Detection Range	100
2015-19050	GHS	2015	19050	630428	5/4/2015	CVL	MONTH 06	BOX 8 G-1	6	28Feb17	28Feb17_3plex	2015-19050 1:10	RANTES	C10	44.5477272147525	354.15	1/y^2	431.658494986686	Standard Deviations	Standard Deviations	NA	0.999829372428408	Standards	NA	no	2499.99999999986	0.113384928386354	2.5	0	NA	NA	1.02428084116138	1901540.84973932	1110027385.83192	Signal	NA	500	NA	1	1282.52424588706	1324959.915	FourPL	0.105727296408509	44.5477272147525	NA	Auto_Created_Unknown	3	In Detection Range	10
2015-19050	GHS	2015	19050	630428	5/4/2015	CVL	MONTH 06	BOX 8 G-1	6	28Feb17	28Feb17_3plex	2015-19050 1:10	IL1-RA	C10	251682.637948071	533.25	1/y^2	587.679711333879	Standard Deviations	Standard Deviations	NA	0.999993618882034	Standards	NA	no	2500.00000000001	1.51307811861262	2.5	0	NA	NA	1.07711587225143	1106972.40155502	538576237.084478	Signal	NA	500	NA	1	1289.36497500145	774981.08	FourPL	745.770813528733	251682.637948071	NA	Auto_Created_Unknown	1	Above Fit Curve Range	10
2015-19050	GHS	2015	19050	630428	5/4/2015	CVL	MONTH 06	BOX 8 G-1	6	28Feb17	28Feb17_3plex	2015-19050 1:10	MIG	C09	378.302127934803	91.35	1/y^2	100.647101502726	Standard Deviations	Standard Deviations	NA	0.999584207590912	Standards	NA	no	2500.00000000003	0.106405916174886	2.5	0	NA	NA	0.989142183252714	688000.242947153	204505919.32968	Signal	NA	500	NA	1	1275.04270778345	810079.085	FourPL	1.13389464934683	378.302127934803	NA	Auto_Created_Unknown	2	In Detection Range	10
2015-19050	GHS	2015	19050	630428	5/4/2015	CVL	MONTH 06	BOX 8 G-1	6	28Feb17	28Feb17_3plex	2015-19050 1:10	IL1-RA	C09	251682.637948071	533.25	1/y^2	587.679711333879	Standard Deviations	Standard Deviations	NA	0.999993618882034	Standards	NA	no	2500.00000000001	1.51307811861262	2.5	0	NA	NA	1.07711587225143	1106972.40155502	538576237.084478	Signal	NA	500	NA	1	1289.36497500145	774981.08	FourPL	745.770813528733	251682.637948071	NA	Auto_Created_Unknown	1	Above Fit Curve Range	10
2015-19054	GHS	2015	19054	630503	5/5/2015	CVL	MONTH 06	BOX 8 G-5	6	2March17	2March17_3plex	2015-19054 1:100	RANTES	H06	3.53553390593274	247.5	1/y^2	288.122894441177	Standard Deviations	Standard Deviations	NA	0.999915019817888	Standards	NA	no	2499.99999999987	0.204116379174698	2.5	0	NA	NA	1.06936959426885	1071525.78833408	597234696.410496	Signal	NA	500	NA	1	1298.18021174993	974329.325	FourPL	NA	3.53553390593274	NA	Auto_Created_Unknown	3	Below Fit Curve Range	100
2015-19054	GHS	2015	19054	630503	5/5/2015	CVL	MONTH 06	BOX 8 G-5	6	2March17	2March17_3plex	2015-19054 1:10	MIG	G06	20.5060966544099	72	1/y^2	80.1735168912034	Standard Deviations	Standard Deviations	NA	0.999223944710924	Standards	NA	no	2500	0.100887243095029	2.5	0	NA	NA	0.993463330023607	18783.2022740276	6449480.84692013	Signal	NA	500	NA	1	1153.14128940825	763361.535	FourPL	0.0566915261331463	20.5060966544099	NA	Auto_Created_Unknown	2	In Detection Range	10
2015-19054	GHS	2015	19054	630503	5/5/2015	CVL	MONTH 06	BOX 8 G-5	6	2March17	2March17_3plex	2015-19054 1:100	RANTES	H05	3.53553390593274	247.5	1/y^2	288.122894441177	Standard Deviations	Standard Deviations	NA	0.999915019817888	Standards	NA	no	2499.99999999987	0.204116379174698	2.5	0	NA	NA	1.06936959426885	1071525.78833408	597234696.410496	Signal	NA	500	NA	1	1298.18021174993	974329.325	FourPL	NA	3.53553390593274	NA	Auto_Created_Unknown	3	Below Fit Curve Range	100
2015-19054	GHS	2015	19054	630503	5/5/2015	CVL	MONTH 06	BOX 8 G-5	6	2March17	2March17_3plex	2015-19054 1:10	RANTES	G06	79.1959594928933	247.5	1/y^2	288.122894441177	Standard Deviations	Standard Deviations	NA	0.999915019817888	Standards	NA	no	2499.99999999987	0.204116379174698	2.5	0	NA	NA	1.06936959426885	1071525.78833408	597234696.410496	Signal	NA	500	NA	1	1298.18021174993	974329.325	FourPL	0.358067125668039	79.1959594928933	NA	Auto_Created_Unknown	3	In Detection Range	10
2015-19054	GHS	2015	19054	630503	5/5/2015	CVL	MONTH 06	BOX 8 G-5	6	2March17	2March17_3plex	2015-19054 1:10	MIG	G05	20.5060966544099	72	1/y^2	80.1735168912034	Standard Deviations	Standard Deviations	NA	0.999223944710924	Standards	NA	no	2500	0.100887243095029	2.5	0	NA	NA	0.993463330023607	18783.2022740276	6449480.84692013	Signal	NA	500	NA	1	1153.14128940825	763361.535	FourPL	0.0566915261331463	20.5060966544099	NA	Auto_Created_Unknown	2	In Detection Range	10
2015-19054	GHS	2015	19054	630503	5/5/2015	CVL	MONTH 06	BOX 8 G-5	6	2March17	2March17_3plex	2015-19054 1:10	RANTES	G05	79.1959594928933	247.5	1/y^2	288.122894441177	Standard Deviations	Standard Deviations	NA	0.999915019817888	Standards	NA	no	2499.99999999987	0.204116379174698	2.5	0	NA	NA	1.06936959426885	1071525.78833408	597234696.410496	Signal	NA	500	NA	1	1298.18021174993	974329.325	FourPL	0.358067125668039	79.1959594928933	NA	Auto_Created_Unknown	3	In Detection Range	10
2015-19054	GHS	2015	19054	630503	5/5/2015	CVL	MONTH 06	BOX 8 G-5	6	2March17	2March17_3plex	2015-19054 1:10	IL1-RA	G06	8273.85644666379	344.7	1/y^2	425.786458794426	Standard Deviations	Standard Deviations	NA	0.999971121521988	Standards	NA	no	2500.00000000009	0.540536689856901	2.5	0	NA	NA	1.07697878427219	1127701.81052073	293917541.674087	Signal	NA	500	NA	1	1294.80187253914	425781.66	FourPL	50.7487308945698	8273.85644666379	NA	Auto_Created_Unknown	1	In Detection Range	10
2015-19054	GHS	2015	19054	630503	5/5/2015	CVL	MONTH 06	BOX 8 G-5	6	2March17	2March17_3plex	2015-19054 1:100	IL1-RA	H06	444.770165366338	344.7	1/y^2	425.786458794426	Standard Deviations	Standard Deviations	NA	0.999971121521988	Standards	NA	no	2500.00000000009	0.540536689856901	2.5	0	NA	NA	1.07697878427219	1127701.81052073	293917541.674087	Signal	NA	500	NA	1	1294.80187253914	425781.66	FourPL	3.37369564107326	444.770165366338	NA	Auto_Created_Unknown	1	In Detection Range	100
2015-19054	GHS	2015	19054	630503	5/5/2015	CVL	MONTH 06	BOX 8 G-5	6	2March17	2March17_3plex	2015-19054 1:10	IL1-RA	G05	8273.85644666379	344.7	1/y^2	425.786458794426	Standard Deviations	Standard Deviations	NA	0.999971121521988	Standards	NA	no	2500.00000000009	0.540536689856901	2.5	0	NA	NA	1.07697878427219	1127701.81052073	293917541.674087	Signal	NA	500	NA	1	1294.80187253914	425781.66	FourPL	50.7487308945698	8273.85644666379	NA	Auto_Created_Unknown	1	In Detection Range	10
2015-19054	GHS	2015	19054	630503	5/5/2015	CVL	MONTH 06	BOX 8 G-5	6	2March17	2March17_3plex	2015-19054 1:100	MIG	H05	11.3137084989848	72	1/y^2	80.1735168912034	Standard Deviations	Standard Deviations	NA	0.999223944710924	Standards	NA	no	2500	0.100887243095029	2.5	0	NA	NA	0.993463330023607	18783.2022740276	6449480.84692013	Signal	NA	500	NA	1	1153.14128940825	763361.535	FourPL	0.0307103749297208	11.3137084989848	NA	Auto_Created_Unknown	2	In Detection Range	100
2015-19054	GHS	2015	19054	630503	5/5/2015	CVL	MONTH 06	BOX 8 G-5	6	2March17	2March17_3plex	2015-19054 1:100	IL1-RA	H05	444.770165366338	344.7	1/y^2	425.786458794426	Standard Deviations	Standard Deviations	NA	0.999971121521988	Standards	NA	no	2500.00000000009	0.540536689856901	2.5	0	NA	NA	1.07697878427219	1127701.81052073	293917541.674087	Signal	NA	500	NA	1	1294.80187253914	425781.66	FourPL	3.37369564107326	444.770165366338	NA	Auto_Created_Unknown	1	In Detection Range	100
2015-19054	GHS	2015	19054	630503	5/5/2015	CVL	MONTH 06	BOX 8 G-5	6	2March17	2March17_3plex	2015-19054 1:100	MIG	H06	11.3137084989848	72	1/y^2	80.1735168912034	Standard Deviations	Standard Deviations	NA	0.999223944710924	Standards	NA	no	2500	0.100887243095029	2.5	0	NA	NA	0.993463330023607	18783.2022740276	6449480.84692013	Signal	NA	500	NA	1	1153.14128940825	763361.535	FourPL	0.0307103749297208	11.3137084989848	NA	Auto_Created_Unknown	2	In Detection Range	100
2015-19090	GHS	2015	19090	630242	5/11/2015	CVL	MONTH 06	BOX 9 A-1	6	24Feb17	24Feb17_3plex	2015-19090 1:100	RANTES	H07	69.2964645562817	318.15	1/y^2	351.650060100378	Standard Deviations	Standard Deviations	NA	0.99997821390815	Standards	NA	no	2500.00000000011	0.365157150783716	2.5	0	NA	NA	1.06022244742045	1297958.23490233	826011477.610641	Signal	NA	500	NA	1	1284.79387691348	1127685.2	FourPL	0.268154957054361	69.2964645562817	NA	Auto_Created_Unknown	3	In Detection Range	100
2015-19090	GHS	2015	19090	630242	5/11/2015	CVL	MONTH 06	BOX 9 A-1	6	24Feb17	24Feb17_3plex	2015-19090 1:10	IL1-RA	G08	8357.2950468438	359.1	1/y^2	398.517605016392	Standard Deviations	Standard Deviations	NA	0.999725573728723	Standards	NA	no	2499.99999999995	0.251892755990888	2.5	0	NA	NA	1.05214894485481	3150207.54238382	1099670137.71816	Signal	NA	500	NA	1	1303.80928536748	636092.95	FourPL	33.0499096084781	8357.2950468438	NA	Auto_Created_Unknown	1	Above Fit Curve Range	10
2015-19090	GHS	2015	19090	630242	5/11/2015	CVL	MONTH 06	BOX 9 A-1	6	24Feb17	24Feb17_3plex	2015-19090 1:10	MIG	G08	24.7487373415292	109.8	1/y^2	118.688935850678	Standard Deviations	Standard Deviations	NA	0.999320495408958	Standards	NA	no	2500	0.465829939709251	2.5	0	NA	NA	1.03172039160411	7550.85854012832	2884023.2649634	Signal	NA	500	NA	1	1220.06358099167	720720.345	FourPL	0.0794325259707776	24.7487373415292	NA	Auto_Created_Unknown	2	In Detection Range	10
2015-19090	GHS	2015	19090	630242	5/11/2015	CVL	MONTH 06	BOX 9 A-1	6	24Feb17	24Feb17_3plex	2015-19090 1:100	RANTES	H08	69.2964645562817	318.15	1/y^2	351.650060100378	Standard Deviations	Standard Deviations	NA	0.99997821390815	Standards	NA	no	2500.00000000011	0.365157150783716	2.5	0	NA	NA	1.06022244742045	1297958.23490233	826011477.610641	Signal	NA	500	NA	1	1284.79387691348	1127685.2	FourPL	0.268154957054361	69.2964645562817	NA	Auto_Created_Unknown	3	Below Detection Range	100
2015-19090	GHS	2015	19090	630242	5/11/2015	CVL	MONTH 06	BOX 9 A-1	6	24Feb17	24Feb17_3plex	2015-19090 1:100	IL1-RA	H07	2900.55201642722	359.1	1/y^2	398.517605016392	Standard Deviations	Standard Deviations	NA	0.999725573728723	Standards	NA	no	2499.99999999995	0.251892755990888	2.5	0	NA	NA	1.05214894485481	3150207.54238382	1099670137.71816	Signal	NA	500	NA	1	1303.80928536748	636092.95	FourPL	13.1030471282921	2900.55201642722	NA	Auto_Created_Unknown	1	In Detection Range	100
2015-19090	GHS	2015	19090	630242	5/11/2015	CVL	MONTH 06	BOX 9 A-1	6	24Feb17	24Feb17_3plex	2015-19090 1:10	RANTES	G08	12.7279220613579	318.15	1/y^2	351.650060100378	Standard Deviations	Standard Deviations	NA	0.99997821390815	Standards	NA	no	2500.00000000011	0.365157150783716	2.5	0	NA	NA	1.06022244742045	1297958.23490233	826011477.610641	Signal	NA	500	NA	1	1284.79387691348	1127685.2	FourPL	0.0447997806188114	12.7279220613579	NA	Auto_Created_Unknown	3	In Detection Range	10
2015-19090	GHS	2015	19090	630242	5/11/2015	CVL	MONTH 06	BOX 9 A-1	6	24Feb17	24Feb17_3plex	2015-19090 1:100	MIG	H08	19.7989898732233	109.8	1/y^2	118.688935850678	Standard Deviations	Standard Deviations	NA	0.999320495408958	Standards	NA	no	2500	0.465829939709251	2.5	0	NA	NA	1.03172039160411	7550.85854012832	2884023.2649634	Signal	NA	500	NA	1	1220.06358099167	720720.345	FourPL	0.0690142132665938	19.7989898732233	NA	Auto_Created_Unknown	2	Below Detection Range	100
2015-19090	GHS	2015	19090	630242	5/11/2015	CVL	MONTH 06	BOX 9 A-1	6	24Feb17	24Feb17_3plex	2015-19090 1:100	MIG	H07	19.7989898732233	109.8	1/y^2	118.688935850678	Standard Deviations	Standard Deviations	NA	0.999320495408958	Standards	NA	no	2500	0.465829939709251	2.5	0	NA	NA	1.03172039160411	7550.85854012832	2884023.2649634	Signal	NA	500	NA	1	1220.06358099167	720720.345	FourPL	0.0690142132665938	19.7989898732233	NA	Auto_Created_Unknown	2	Below Detection Range	100
2015-19090	GHS	2015	19090	630242	5/11/2015	CVL	MONTH 06	BOX 9 A-1	6	24Feb17	24Feb17_3plex	2015-19090 1:100	IL1-RA	H08	2900.55201642722	359.1	1/y^2	398.517605016392	Standard Deviations	Standard Deviations	NA	0.999725573728723	Standards	NA	no	2499.99999999995	0.251892755990888	2.5	0	NA	NA	1.05214894485481	3150207.54238382	1099670137.71816	Signal	NA	500	NA	1	1303.80928536748	636092.95	FourPL	13.1030471282921	2900.55201642722	NA	Auto_Created_Unknown	1	In Detection Range	100
2015-19090	GHS	2015	19090	630242	5/11/2015	CVL	MONTH 06	BOX 9 A-1	6	24Feb17	24Feb17_3plex	2015-19090 1:10	MIG	G07	24.7487373415292	109.8	1/y^2	118.688935850678	Standard Deviations	Standard Deviations	NA	0.999320495408958	Standards	NA	no	2500	0.465829939709251	2.5	0	NA	NA	1.03172039160411	7550.85854012832	2884023.2649634	Signal	NA	500	NA	1	1220.06358099167	720720.345	FourPL	0.0794325259707776	24.7487373415292	NA	Auto_Created_Unknown	2	In Detection Range	10
2015-19090	GHS	2015	19090	630242	5/11/2015	CVL	MONTH 06	BOX 9 A-1	6	24Feb17	24Feb17_3plex	2015-19090 1:10	IL1-RA	G07	8357.2950468438	359.1	1/y^2	398.517605016392	Standard Deviations	Standard Deviations	NA	0.999725573728723	Standards	NA	no	2499.99999999995	0.251892755990888	2.5	0	NA	NA	1.05214894485481	3150207.54238382	1099670137.71816	Signal	NA	500	NA	1	1303.80928536748	636092.95	FourPL	33.0499096084781	8357.2950468438	NA	Auto_Created_Unknown	1	In Detection Range	10
2015-19090	GHS	2015	19090	630242	5/11/2015	CVL	MONTH 06	BOX 9 A-1	6	24Feb17	24Feb17_3plex	2015-19090 1:10	RANTES	G07	12.7279220613579	318.15	1/y^2	351.650060100378	Standard Deviations	Standard Deviations	NA	0.99997821390815	Standards	NA	no	2500.00000000011	0.365157150783716	2.5	0	NA	NA	1.06022244742045	1297958.23490233	826011477.610641	Signal	NA	500	NA	1	1284.79387691348	1127685.2	FourPL	0.0447997806188114	12.7279220613579	NA	Auto_Created_Unknown	3	In Detection Range	10
2015-19106	GHS	2015	19106	630196	5/12/2015	CVL	MONTH 06	BOX 9 B-7	6	24Feb17	24Feb17_3plex	2015-19106 1:10	IL1-RA	A06	13173.3993335054	359.1	1/y^2	398.517605016392	Standard Deviations	Standard Deviations	NA	0.999725573728723	Standards	NA	no	2499.99999999995	0.251892755990888	2.5	0	NA	NA	1.05214894485481	3150207.54238382	1099670137.71816	Signal	NA	500	NA	1	1303.80928536748	636092.95	FourPL	49.5947530785066	13173.3993335054	NA	Auto_Created_Unknown	1	Above Fit Curve Range	10
2015-19106	GHS	2015	19106	630196	5/12/2015	CVL	MONTH 06	BOX 9 B-7	6	24Feb17	24Feb17_3plex	2015-19106 1:10	IL1-RA	A05	13173.3993335054	359.1	1/y^2	398.517605016392	Standard Deviations	Standard Deviations	NA	0.999725573728723	Standards	NA	no	2499.99999999995	0.251892755990888	2.5	0	NA	NA	1.05214894485481	3150207.54238382	1099670137.71816	Signal	NA	500	NA	1	1303.80928536748	636092.95	FourPL	49.5947530785066	13173.3993335054	NA	Auto_Created_Unknown	1	Above Fit Curve Range	10
2015-19106	GHS	2015	19106	630196	5/12/2015	CVL	MONTH 06	BOX 9 B-7	6	24Feb17	24Feb17_3plex	2015-19106 1:100	RANTES	B05	28.9913780286484	318.15	1/y^2	351.650060100378	Standard Deviations	Standard Deviations	NA	0.99997821390815	Standards	NA	no	2500.00000000011	0.365157150783716	2.5	0	NA	NA	1.06022244742045	1297958.23490233	826011477.610641	Signal	NA	500	NA	1	1284.79387691348	1127685.2	FourPL	0.10038573242503	28.9913780286484	NA	Auto_Created_Unknown	3	In Detection Range	100
2015-19106	GHS	2015	19106	630196	5/12/2015	CVL	MONTH 06	BOX 9 B-7	6	24Feb17	24Feb17_3plex	2015-19106 1:100	RANTES	B06	28.9913780286484	318.15	1/y^2	351.650060100378	Standard Deviations	Standard Deviations	NA	0.99997821390815	Standards	NA	no	2500.00000000011	0.365157150783716	2.5	0	NA	NA	1.06022244742045	1297958.23490233	826011477.610641	Signal	NA	500	NA	1	1284.79387691348	1127685.2	FourPL	0.10038573242503	28.9913780286484	NA	Auto_Created_Unknown	3	In Detection Range	100
2015-19106	GHS	2015	19106	630196	5/12/2015	CVL	MONTH 06	BOX 9 B-7	6	24Feb17	24Feb17_3plex	2015-19106 1:100	MIG	B06	15.556349186104	109.8	1/y^2	118.688935850678	Standard Deviations	Standard Deviations	NA	0.999320495408958	Standards	NA	no	2500	0.465829939709251	2.5	0	NA	NA	1.03172039160411	7550.85854012832	2884023.2649634	Signal	NA	500	NA	1	1220.06358099167	720720.345	FourPL	0.0528902304841874	15.556349186104	NA	Auto_Created_Unknown	2	In Detection Range	100
2015-19106	GHS	2015	19106	630196	5/12/2015	CVL	MONTH 06	BOX 9 B-7	6	24Feb17	24Feb17_3plex	2015-19106 1:100	IL1-RA	B05	91253.5443256863	359.1	1/y^2	398.517605016392	Standard Deviations	Standard Deviations	NA	0.999725573728723	Standards	NA	no	2499.99999999995	0.251892755990888	2.5	0	NA	NA	1.05214894485481	3150207.54238382	1099670137.71816	Signal	NA	500	NA	1	1303.80928536748	636092.95	FourPL	376.735350752696	91253.5443256863	NA	Auto_Created_Unknown	1	In Detection Range	100
2015-19106	GHS	2015	19106	630196	5/12/2015	CVL	MONTH 06	BOX 9 B-7	6	24Feb17	24Feb17_3plex	2015-19106 1:100	IL1-RA	B06	91253.5443256863	359.1	1/y^2	398.517605016392	Standard Deviations	Standard Deviations	NA	0.999725573728723	Standards	NA	no	2499.99999999995	0.251892755990888	2.5	0	NA	NA	1.05214894485481	3150207.54238382	1099670137.71816	Signal	NA	500	NA	1	1303.80928536748	636092.95	FourPL	376.735350752696	91253.5443256863	NA	Auto_Created_Unknown	1	In Detection Range	100
2015-19106	GHS	2015	19106	630196	5/12/2015	CVL	MONTH 06	BOX 9 B-7	6	24Feb17	24Feb17_3plex	2015-19106 1:10	RANTES	A06	45.254833995939	318.15	1/y^2	351.650060100378	Standard Deviations	Standard Deviations	NA	0.99997821390815	Standards	NA	no	2500.00000000011	0.365157150783716	2.5	0	NA	NA	1.06022244742045	1297958.23490233	826011477.610641	Signal	NA	500	NA	1	1284.79387691348	1127685.2	FourPL	0.140076474074769	45.254833995939	NA	Auto_Created_Unknown	3	In Detection Range	10
2015-19106	GHS	2015	19106	630196	5/12/2015	CVL	MONTH 06	BOX 9 B-7	6	24Feb17	24Feb17_3plex	2015-19106 1:100	MIG	B05	15.556349186104	109.8	1/y^2	118.688935850678	Standard Deviations	Standard Deviations	NA	0.999320495408958	Standards	NA	no	2500	0.465829939709251	2.5	0	NA	NA	1.03172039160411	7550.85854012832	2884023.2649634	Signal	NA	500	NA	1	1220.06358099167	720720.345	FourPL	0.0528902304841874	15.556349186104	NA	Auto_Created_Unknown	2	In Detection Range	100
2015-19106	GHS	2015	19106	630196	5/12/2015	CVL	MONTH 06	BOX 9 B-7	6	24Feb17	24Feb17_3plex	2015-19106 1:10	MIG	A05	419.314321243623	109.8	1/y^2	118.688935850678	Standard Deviations	Standard Deviations	NA	0.999320495408958	Standards	NA	no	2500	0.465829939709251	2.5	0	NA	NA	1.03172039160411	7550.85854012832	2884023.2649634	Signal	NA	500	NA	1	1220.06358099167	720720.345	FourPL	1.3283019984418	419.314321243623	NA	Auto_Created_Unknown	2	In Detection Range	10
2015-19106	GHS	2015	19106	630196	5/12/2015	CVL	MONTH 06	BOX 9 B-7	6	24Feb17	24Feb17_3plex	2015-19106 1:10	MIG	A06	419.314321243623	109.8	1/y^2	118.688935850678	Standard Deviations	Standard Deviations	NA	0.999320495408958	Standards	NA	no	2500	0.465829939709251	2.5	0	NA	NA	1.03172039160411	7550.85854012832	2884023.2649634	Signal	NA	500	NA	1	1220.06358099167	720720.345	FourPL	1.3283019984418	419.314321243623	NA	Auto_Created_Unknown	2	In Detection Range	10
2015-19106	GHS	2015	19106	630196	5/12/2015	CVL	MONTH 06	BOX 9 B-7	6	24Feb17	24Feb17_3plex	2015-19106 1:10	RANTES	A05	45.254833995939	318.15	1/y^2	351.650060100378	Standard Deviations	Standard Deviations	NA	0.99997821390815	Standards	NA	no	2500.00000000011	0.365157150783716	2.5	0	NA	NA	1.06022244742045	1297958.23490233	826011477.610641	Signal	NA	500	NA	1	1284.79387691348	1127685.2	FourPL	0.140076474074769	45.254833995939	NA	Auto_Created_Unknown	3	In Detection Range	10
2015-19130	GHS	2015	19130	630604	5/13/2015	CVL	MONTH 03	BOX 9 E-1	3	2March17	2March17_3plex	2015-19130 1:100	IL1-RA	D04	908.632213824714	379.8	1/y^2	417.990453727629	Standard Deviations	Standard Deviations	NA	0.999367033273172	Standards	NA	no	2499.99999999965	0.457984987463336	2.5	0	NA	NA	1.08582556297225	3000310.63966291	944844911.171373	Signal	NA	500	NA	1	1332.58815038951	461589.695	FourPL	5.82753343929457	908.632213824714	NA	Auto_Created_Unknown	1	In Detection Range	100
2015-19130	GHS	2015	19130	630604	5/13/2015	CVL	MONTH 03	BOX 9 E-1	3	2March17	2March17_3plex	2015-19130 1:10	RANTES	C04	45.254833995939	250.65	1/y^2	284.343533379701	Standard Deviations	Standard Deviations	NA	0.999972173380327	Standards	NA	no	2500.00000000013	0.211130729955765	2.5	0	NA	NA	1.07188245847447	1846869.62345261	1034941819.80367	Signal	NA	500	NA	1	1295.11132921861	905570.545	FourPL	0.217465095530822	45.254833995939	NA	Auto_Created_Unknown	3	In Detection Range	10
2015-19130	GHS	2015	19130	630604	5/13/2015	CVL	MONTH 03	BOX 9 E-1	3	2March17	2March17_3plex	2015-19130 1:10	MIG	C03	220.617315730203	81	1/y^2	89.5538103312873	Standard Deviations	Standard Deviations	NA	0.999984136420004	Standards	NA	no	2500	0.120260530430532	2.5	0	NA	NA	1.02202347616095	11325.6024173591	4544907.14418761	Signal	NA	500	NA	1	1191.57885959145	806207.755	FourPL	0.620067850892937	220.617315730203	NA	Auto_Created_Unknown	2	In Detection Range	10
2015-19130	GHS	2015	19130	630604	5/13/2015	CVL	MONTH 03	BOX 9 E-1	3	2March17	2March17_3plex	2015-19130 1:100	RANTES	D03	14.142135623731	250.65	1/y^2	284.343533379701	Standard Deviations	Standard Deviations	NA	0.999972173380327	Standards	NA	no	2500.00000000013	0.211130729955765	2.5	0	NA	NA	1.07188245847447	1846869.62345261	1034941819.80367	Signal	NA	500	NA	1	1295.11132921861	905570.545	FourPL	0.072833949262525	14.142135623731	NA	Auto_Created_Unknown	3	In Detection Range	100
2015-19130	GHS	2015	19130	630604	5/13/2015	CVL	MONTH 03	BOX 9 E-1	3	2March17	2March17_3plex	2015-19130 1:100	MIG	D04	1.4142135623731	81	1/y^2	89.5538103312873	Standard Deviations	Standard Deviations	NA	0.999984136420004	Standards	NA	no	2500	0.120260530430532	2.5	0	NA	NA	1.02202347616095	11325.6024173591	4544907.14418761	Signal	NA	500	NA	1	1191.57885959145	806207.755	FourPL	0.00419964353034188	1.4142135623731	NA	Auto_Created_Unknown	2	In Detection Range	100
2015-19130	GHS	2015	19130	630604	5/13/2015	CVL	MONTH 03	BOX 9 E-1	3	2March17	2March17_3plex	2015-19130 1:10	IL1-RA	C03	22021.4264864926	379.8	1/y^2	417.990453727629	Standard Deviations	Standard Deviations	NA	0.999367033273172	Standards	NA	no	2499.99999999965	0.457984987463336	2.5	0	NA	NA	1.08582556297225	3000310.63966291	944844911.171373	Signal	NA	500	NA	1	1332.58815038951	461589.695	FourPL	111.386690721082	22021.4264864926	NA	Auto_Created_Unknown	1	Above Fit Curve Range	10
2015-19130	GHS	2015	19130	630604	5/13/2015	CVL	MONTH 03	BOX 9 E-1	3	2March17	2March17_3plex	2015-19130 1:100	MIG	D03	1.4142135623731	81	1/y^2	89.5538103312873	Standard Deviations	Standard Deviations	NA	0.999984136420004	Standards	NA	no	2500	0.120260530430532	2.5	0	NA	NA	1.02202347616095	11325.6024173591	4544907.14418761	Signal	NA	500	NA	1	1191.57885959145	806207.755	FourPL	0.00419964353034188	1.4142135623731	NA	Auto_Created_Unknown	2	In Detection Range	100
2015-19130	GHS	2015	19130	630604	5/13/2015	CVL	MONTH 03	BOX 9 E-1	3	2March17	2March17_3plex	2015-19130 1:100	IL1-RA	D03	908.632213824714	379.8	1/y^2	417.990453727629	Standard Deviations	Standard Deviations	NA	0.999367033273172	Standards	NA	no	2499.99999999965	0.457984987463336	2.5	0	NA	NA	1.08582556297225	3000310.63966291	944844911.171373	Signal	NA	500	NA	1	1332.58815038951	461589.695	FourPL	5.82753343929457	908.632213824714	NA	Auto_Created_Unknown	1	In Detection Range	100
2015-19130	GHS	2015	19130	630604	5/13/2015	CVL	MONTH 03	BOX 9 E-1	3	2March17	2March17_3plex	2015-19130 1:10	MIG	C04	220.617315730203	81	1/y^2	89.5538103312873	Standard Deviations	Standard Deviations	NA	0.999984136420004	Standards	NA	no	2500	0.120260530430532	2.5	0	NA	NA	1.02202347616095	11325.6024173591	4544907.14418761	Signal	NA	500	NA	1	1191.57885959145	806207.755	FourPL	0.620067850892937	220.617315730203	NA	Auto_Created_Unknown	2	In Detection Range	10
2015-19130	GHS	2015	19130	630604	5/13/2015	CVL	MONTH 03	BOX 9 E-1	3	2March17	2March17_3plex	2015-19130 1:10	IL1-RA	C04	22021.4264864926	379.8	1/y^2	417.990453727629	Standard Deviations	Standard Deviations	NA	0.999367033273172	Standards	NA	no	2499.99999999965	0.457984987463336	2.5	0	NA	NA	1.08582556297225	3000310.63966291	944844911.171373	Signal	NA	500	NA	1	1332.58815038951	461589.695	FourPL	111.386690721082	22021.4264864926	NA	Auto_Created_Unknown	1	Above Fit Curve Range	10
2015-19130	GHS	2015	19130	630604	5/13/2015	CVL	MONTH 03	BOX 9 E-1	3	2March17	2March17_3plex	2015-19130 1:10	RANTES	C03	45.254833995939	250.65	1/y^2	284.343533379701	Standard Deviations	Standard Deviations	NA	0.999972173380327	Standards	NA	no	2500.00000000013	0.211130729955765	2.5	0	NA	NA	1.07188245847447	1846869.62345261	1034941819.80367	Signal	NA	500	NA	1	1295.11132921861	905570.545	FourPL	0.217465095530822	45.254833995939	NA	Auto_Created_Unknown	3	In Detection Range	10
2015-19130	GHS	2015	19130	630604	5/13/2015	CVL	MONTH 03	BOX 9 E-1	3	2March17	2March17_3plex	2015-19130 1:100	RANTES	D04	14.142135623731	250.65	1/y^2	284.343533379701	Standard Deviations	Standard Deviations	NA	0.999972173380327	Standards	NA	no	2500.00000000013	0.211130729955765	2.5	0	NA	NA	1.07188245847447	1846869.62345261	1034941819.80367	Signal	NA	500	NA	1	1295.11132921861	905570.545	FourPL	0.072833949262525	14.142135623731	NA	Auto_Created_Unknown	3	In Detection Range	100
2015-19134	GHS	2015	19134	630620	5/14/2015	CVL	MONTH 03	BOX 9 E-5	3	2March17	2March17_3plex	2015-19134 1:100	RANTES	F04	62.2253967444162	250.65	1/y^2	284.343533379701	Standard Deviations	Standard Deviations	NA	0.999972173380327	Standards	NA	no	2500.00000000013	0.211130729955765	2.5	0	NA	NA	1.07188245847447	1846869.62345261	1034941819.80367	Signal	NA	500	NA	1	1295.11132921861	905570.545	FourPL	0.280601050659719	62.2253967444162	NA	Auto_Created_Unknown	3	In Detection Range	100
2015-19134	GHS	2015	19134	630620	5/14/2015	CVL	MONTH 03	BOX 9 E-5	3	2March17	2March17_3plex	2015-19134 1:100	IL1-RA	F04	8914.4951904188	379.8	1/y^2	417.990453727629	Standard Deviations	Standard Deviations	NA	0.999367033273172	Standards	NA	no	2499.99999999965	0.457984987463336	2.5	0	NA	NA	1.08582556297225	3000310.63966291	944844911.171373	Signal	NA	500	NA	1	1332.58815038951	461589.695	FourPL	50.8189983789721	8914.4951904188	NA	Auto_Created_Unknown	1	In Detection Range	100
2015-19134	GHS	2015	19134	630620	5/14/2015	CVL	MONTH 03	BOX 9 E-5	3	2March17	2March17_3plex	2015-19134 1:100	MIG	F03	2.82842712474619	81	1/y^2	89.5538103312873	Standard Deviations	Standard Deviations	NA	0.999984136420004	Standards	NA	no	2500	0.120260530430532	2.5	0	NA	NA	1.02202347616095	11325.6024173591	4544907.14418761	Signal	NA	500	NA	1	1191.57885959145	806207.755	FourPL	0.00854187433588887	2.82842712474619	NA	Auto_Created_Unknown	2	In Detection Range	100
2015-19134	GHS	2015	19134	630620	5/14/2015	CVL	MONTH 03	BOX 9 E-5	3	2March17	2March17_3plex	2015-19134 1:10	MIG	E03	393.15137033972	81	1/y^2	89.5538103312873	Standard Deviations	Standard Deviations	NA	0.999984136420004	Standards	NA	no	2500	0.120260530430532	2.5	0	NA	NA	1.02202347616095	11325.6024173591	4544907.14418761	Signal	NA	500	NA	1	1191.57885959145	806207.755	FourPL	1.13055129697896	393.15137033972	NA	Auto_Created_Unknown	2	In Detection Range	10
2015-19134	GHS	2015	19134	630620	5/14/2015	CVL	MONTH 03	BOX 9 E-5	3	2March17	2March17_3plex	2015-19134 1:10	IL1-RA	E03	24388.8199899052	379.8	1/y^2	417.990453727629	Standard Deviations	Standard Deviations	NA	0.999367033273172	Standards	NA	no	2499.99999999965	0.457984987463336	2.5	0	NA	NA	1.08582556297225	3000310.63966291	944844911.171373	Signal	NA	500	NA	1	1332.58815038951	461589.695	FourPL	117.820883250102	24388.8199899052	NA	Auto_Created_Unknown	1	Above Fit Curve Range	10
2015-19134	GHS	2015	19134	630620	5/14/2015	CVL	MONTH 03	BOX 9 E-5	3	2March17	2March17_3plex	2015-19134 1:10	IL1-RA	E04	24388.8199899052	379.8	1/y^2	417.990453727629	Standard Deviations	Standard Deviations	NA	0.999367033273172	Standards	NA	no	2499.99999999965	0.457984987463336	2.5	0	NA	NA	1.08582556297225	3000310.63966291	944844911.171373	Signal	NA	500	NA	1	1332.58815038951	461589.695	FourPL	117.820883250102	24388.8199899052	NA	Auto_Created_Unknown	1	Above Fit Curve Range	10
2015-19134	GHS	2015	19134	630620	5/14/2015	CVL	MONTH 03	BOX 9 E-5	3	2March17	2March17_3plex	2015-19134 1:100	RANTES	F03	62.2253967444162	250.65	1/y^2	284.343533379701	Standard Deviations	Standard Deviations	NA	0.999972173380327	Standards	NA	no	2500.00000000013	0.211130729955765	2.5	0	NA	NA	1.07188245847447	1846869.62345261	1034941819.80367	Signal	NA	500	NA	1	1295.11132921861	905570.545	FourPL	0.280601050659719	62.2253967444162	NA	Auto_Created_Unknown	3	In Detection Range	100
2015-19134	GHS	2015	19134	630620	5/14/2015	CVL	MONTH 03	BOX 9 E-5	3	2March17	2March17_3plex	2015-19134 1:10	RANTES	E04	25.4558441227157	250.65	1/y^2	284.343533379701	Standard Deviations	Standard Deviations	NA	0.999972173380327	Standards	NA	no	2500.00000000013	0.211130729955765	2.5	0	NA	NA	1.07188245847447	1846869.62345261	1034941819.80367	Signal	NA	500	NA	1	1295.11132921861	905570.545	FourPL	0.101834522872887	25.4558441227157	NA	Auto_Created_Unknown	3	In Detection Range	10
2015-19134	GHS	2015	19134	630620	5/14/2015	CVL	MONTH 03	BOX 9 E-5	3	2March17	2March17_3plex	2015-19134 1:10	RANTES	E03	25.4558441227157	250.65	1/y^2	284.343533379701	Standard Deviations	Standard Deviations	NA	0.999972173380327	Standards	NA	no	2500.00000000013	0.211130729955765	2.5	0	NA	NA	1.07188245847447	1846869.62345261	1034941819.80367	Signal	NA	500	NA	1	1295.11132921861	905570.545	FourPL	0.101834522872887	25.4558441227157	NA	Auto_Created_Unknown	3	In Detection Range	10
2015-19134	GHS	2015	19134	630620	5/14/2015	CVL	MONTH 03	BOX 9 E-5	3	2March17	2March17_3plex	2015-19134 1:100	MIG	F04	2.82842712474619	81	1/y^2	89.5538103312873	Standard Deviations	Standard Deviations	NA	0.999984136420004	Standards	NA	no	2500	0.120260530430532	2.5	0	NA	NA	1.02202347616095	11325.6024173591	4544907.14418761	Signal	NA	500	NA	1	1191.57885959145	806207.755	FourPL	0.00854187433588887	2.82842712474619	NA	Auto_Created_Unknown	2	In Detection Range	100
2015-19134	GHS	2015	19134	630620	5/14/2015	CVL	MONTH 03	BOX 9 E-5	3	2March17	2March17_3plex	2015-19134 1:100	IL1-RA	F03	8914.4951904188	379.8	1/y^2	417.990453727629	Standard Deviations	Standard Deviations	NA	0.999367033273172	Standards	NA	no	2499.99999999965	0.457984987463336	2.5	0	NA	NA	1.08582556297225	3000310.63966291	944844911.171373	Signal	NA	500	NA	1	1332.58815038951	461589.695	FourPL	50.8189983789721	8914.4951904188	NA	Auto_Created_Unknown	1	In Detection Range	100
2015-19134	GHS	2015	19134	630620	5/14/2015	CVL	MONTH 03	BOX 9 E-5	3	2March17	2March17_3plex	2015-19134 1:10	MIG	E04	393.15137033972	81	1/y^2	89.5538103312873	Standard Deviations	Standard Deviations	NA	0.999984136420004	Standards	NA	no	2500	0.120260530430532	2.5	0	NA	NA	1.02202347616095	11325.6024173591	4544907.14418761	Signal	NA	500	NA	1	1191.57885959145	806207.755	FourPL	1.13055129697896	393.15137033972	NA	Auto_Created_Unknown	2	In Detection Range	10
2015-19142	GHS	2015	19142	630327	5/14/2015	CVL	MONTH 06	BOX 9 F-3	6	24Feb17	24Feb17_3plex	2015-19142 1:100	RANTES	F10	10.6066017177982	318.15	1/y^2	351.650060100378	Standard Deviations	Standard Deviations	NA	0.99997821390815	Standards	NA	no	2500.00000000011	0.365157150783716	2.5	0	NA	NA	1.06022244742045	1297958.23490233	826011477.610641	Signal	NA	500	NA	1	1284.79387691348	1127685.2	FourPL	NA	10.6066017177982	NA	Auto_Created_Unknown	3	Below Fit Curve Range	100
2015-19142	GHS	2015	19142	630327	5/14/2015	CVL	MONTH 06	BOX 9 F-3	6	24Feb17	24Feb17_3plex	2015-19142 1:10	IL1-RA	E10	6576.09306503489	359.1	1/y^2	398.517605016392	Standard Deviations	Standard Deviations	NA	0.999725573728723	Standards	NA	no	2499.99999999995	0.251892755990888	2.5	0	NA	NA	1.05214894485481	3150207.54238382	1099670137.71816	Signal	NA	500	NA	1	1303.80928536748	636092.95	FourPL	26.8790214550555	6576.09306503489	NA	Auto_Created_Unknown	1	In Detection Range	10
2015-19142	GHS	2015	19142	630327	5/14/2015	CVL	MONTH 06	BOX 9 F-3	6	24Feb17	24Feb17_3plex	2015-19142 1:10	MIG	E10	24.7487373415292	109.8	1/y^2	118.688935850678	Standard Deviations	Standard Deviations	NA	0.999320495408958	Standards	NA	no	2500	0.465829939709251	2.5	0	NA	NA	1.03172039160411	7550.85854012832	2884023.2649634	Signal	NA	500	NA	1	1220.06358099167	720720.345	FourPL	0.0871549843425928	24.7487373415292	NA	Auto_Created_Unknown	2	Below Detection Range	10
2015-19142	GHS	2015	19142	630327	5/14/2015	CVL	MONTH 06	BOX 9 F-3	6	24Feb17	24Feb17_3plex	2015-19142 1:10	MIG	E09	24.7487373415292	109.8	1/y^2	118.688935850678	Standard Deviations	Standard Deviations	NA	0.999320495408958	Standards	NA	no	2500	0.465829939709251	2.5	0	NA	NA	1.03172039160411	7550.85854012832	2884023.2649634	Signal	NA	500	NA	1	1220.06358099167	720720.345	FourPL	0.0871549843425928	24.7487373415292	NA	Auto_Created_Unknown	2	Below Detection Range	10
2015-19142	GHS	2015	19142	630327	5/14/2015	CVL	MONTH 06	BOX 9 F-3	6	24Feb17	24Feb17_3plex	2015-19142 1:100	RANTES	F09	10.6066017177982	318.15	1/y^2	351.650060100378	Standard Deviations	Standard Deviations	NA	0.99997821390815	Standards	NA	no	2500.00000000011	0.365157150783716	2.5	0	NA	NA	1.06022244742045	1297958.23490233	826011477.610641	Signal	NA	500	NA	1	1284.79387691348	1127685.2	FourPL	NA	10.6066017177982	NA	Auto_Created_Unknown	3	Below Fit Curve Range	100
2015-19142	GHS	2015	19142	630327	5/14/2015	CVL	MONTH 06	BOX 9 F-3	6	24Feb17	24Feb17_3plex	2015-19142 1:100	IL1-RA	F09	4060.91424435434	359.1	1/y^2	398.517605016392	Standard Deviations	Standard Deviations	NA	0.999725573728723	Standards	NA	no	2499.99999999995	0.251892755990888	2.5	0	NA	NA	1.05214894485481	3150207.54238382	1099670137.71816	Signal	NA	500	NA	1	1303.80928536748	636092.95	FourPL	18.8730351824867	4060.91424435434	NA	Auto_Created_Unknown	1	In Detection Range	100
2015-19142	GHS	2015	19142	630327	5/14/2015	CVL	MONTH 06	BOX 9 F-3	6	24Feb17	24Feb17_3plex	2015-19142 1:10	IL1-RA	E09	6576.09306503489	359.1	1/y^2	398.517605016392	Standard Deviations	Standard Deviations	NA	0.999725573728723	Standards	NA	no	2499.99999999995	0.251892755990888	2.5	0	NA	NA	1.05214894485481	3150207.54238382	1099670137.71816	Signal	NA	500	NA	1	1303.80928536748	636092.95	FourPL	26.8790214550555	6576.09306503489	NA	Auto_Created_Unknown	1	In Detection Range	10
2015-19142	GHS	2015	19142	630327	5/14/2015	CVL	MONTH 06	BOX 9 F-3	6	24Feb17	24Feb17_3plex	2015-19142 1:100	IL1-RA	F10	4060.91424435434	359.1	1/y^2	398.517605016392	Standard Deviations	Standard Deviations	NA	0.999725573728723	Standards	NA	no	2499.99999999995	0.251892755990888	2.5	0	NA	NA	1.05214894485481	3150207.54238382	1099670137.71816	Signal	NA	500	NA	1	1303.80928536748	636092.95	FourPL	18.8730351824867	4060.91424435434	NA	Auto_Created_Unknown	1	In Detection Range	100
2015-19142	GHS	2015	19142	630327	5/14/2015	CVL	MONTH 06	BOX 9 F-3	6	24Feb17	24Feb17_3plex	2015-19142 1:10	RANTES	E10	23.3345237791561	318.15	1/y^2	351.650060100378	Standard Deviations	Standard Deviations	NA	0.99997821390815	Standards	NA	no	2500.00000000011	0.365157150783716	2.5	0	NA	NA	1.06022244742045	1297958.23490233	826011477.610641	Signal	NA	500	NA	1	1284.79387691348	1127685.2	FourPL	0.0801470973776792	23.3345237791561	NA	Auto_Created_Unknown	3	In Detection Range	10
2015-19142	GHS	2015	19142	630327	5/14/2015	CVL	MONTH 06	BOX 9 F-3	6	24Feb17	24Feb17_3plex	2015-19142 1:10	RANTES	E09	23.3345237791561	318.15	1/y^2	351.650060100378	Standard Deviations	Standard Deviations	NA	0.99997821390815	Standards	NA	no	2500.00000000011	0.365157150783716	2.5	0	NA	NA	1.06022244742045	1297958.23490233	826011477.610641	Signal	NA	500	NA	1	1284.79387691348	1127685.2	FourPL	0.0801470973776792	23.3345237791561	NA	Auto_Created_Unknown	3	In Detection Range	10
2015-19142	GHS	2015	19142	630327	5/14/2015	CVL	MONTH 06	BOX 9 F-3	6	24Feb17	24Feb17_3plex	2015-19142 1:100	MIG	F10	5.65685424949238	109.8	1/y^2	118.688935850678	Standard Deviations	Standard Deviations	NA	0.999320495408958	Standards	NA	no	2500	0.465829939709251	2.5	0	NA	NA	1.03172039160411	7550.85854012832	2884023.2649634	Signal	NA	500	NA	1	1220.06358099167	720720.345	FourPL	NA	5.65685424949238	NA	Auto_Created_Unknown	2	Below Fit Curve Range	100
2015-19142	GHS	2015	19142	630327	5/14/2015	CVL	MONTH 06	BOX 9 F-3	6	24Feb17	24Feb17_3plex	2015-19142 1:100	MIG	F09	5.65685424949238	109.8	1/y^2	118.688935850678	Standard Deviations	Standard Deviations	NA	0.999320495408958	Standards	NA	no	2500	0.465829939709251	2.5	0	NA	NA	1.03172039160411	7550.85854012832	2884023.2649634	Signal	NA	500	NA	1	1220.06358099167	720720.345	FourPL	NA	5.65685424949238	NA	Auto_Created_Unknown	2	Below Fit Curve Range	100
2015-19154	GHS	2015	19154	630330	5/15/2015	CVL	MONTH 06	BOX 9 G-5	6	24Feb17	24Feb17_3plex	2015-19154 1:10	IL1-RA	C11	21854.5492861326	359.1	1/y^2	398.517605016392	Standard Deviations	Standard Deviations	NA	0.999725573728723	Standards	NA	no	2499.99999999995	0.251892755990888	2.5	0	NA	NA	1.05214894485481	3150207.54238382	1099670137.71816	Signal	NA	500	NA	1	1303.80928536748	636092.95	FourPL	82.1939491799704	21854.5492861326	NA	Auto_Created_Unknown	1	Above Fit Curve Range	10
2015-19154	GHS	2015	19154	630330	5/15/2015	CVL	MONTH 06	BOX 9 G-5	6	24Feb17	24Feb17_3plex	2015-19154 1:100	IL1-RA	D12	13072.9901705769	359.1	1/y^2	398.517605016392	Standard Deviations	Standard Deviations	NA	0.999725573728723	Standards	NA	no	2499.99999999995	0.251892755990888	2.5	0	NA	NA	1.05214894485481	3150207.54238382	1099670137.71816	Signal	NA	500	NA	1	1303.80928536748	636092.95	FourPL	53.1043028162779	13072.9901705769	NA	Auto_Created_Unknown	1	In Detection Range	100
2015-19154	GHS	2015	19154	630330	5/15/2015	CVL	MONTH 06	BOX 9 G-5	6	24Feb17	24Feb17_3plex	2015-19154 1:100	IL1-RA	D11	13072.9901705769	359.1	1/y^2	398.517605016392	Standard Deviations	Standard Deviations	NA	0.999725573728723	Standards	NA	no	2499.99999999995	0.251892755990888	2.5	0	NA	NA	1.05214894485481	3150207.54238382	1099670137.71816	Signal	NA	500	NA	1	1303.80928536748	636092.95	FourPL	53.1043028162779	13072.9901705769	NA	Auto_Created_Unknown	1	In Detection Range	100
2015-19154	GHS	2015	19154	630330	5/15/2015	CVL	MONTH 06	BOX 9 G-5	6	24Feb17	24Feb17_3plex	2015-19154 1:10	RANTES	C12	272.236110756821	318.15	1/y^2	351.650060100378	Standard Deviations	Standard Deviations	NA	0.99997821390815	Standards	NA	no	2500.00000000011	0.365157150783716	2.5	0	NA	NA	1.06022244742045	1297958.23490233	826011477.610641	Signal	NA	500	NA	1	1284.79387691348	1127685.2	FourPL	0.832520756694685	272.236110756821	NA	Auto_Created_Unknown	3	In Detection Range	10
2015-19154	GHS	2015	19154	630330	5/15/2015	CVL	MONTH 06	BOX 9 G-5	6	24Feb17	24Feb17_3plex	2015-19154 1:10	MIG	C11	291.327993848858	109.8	1/y^2	118.688935850678	Standard Deviations	Standard Deviations	NA	0.999320495408958	Standards	NA	no	2500	0.465829939709251	2.5	0	NA	NA	1.03172039160411	7550.85854012832	2884023.2649634	Signal	NA	500	NA	1	1220.06358099167	720720.345	FourPL	0.912498505249155	291.327993848858	NA	Auto_Created_Unknown	2	In Detection Range	10
2015-19154	GHS	2015	19154	630330	5/15/2015	CVL	MONTH 06	BOX 9 G-5	6	24Feb17	24Feb17_3plex	2015-19154 1:10	IL1-RA	C12	21854.5492861326	359.1	1/y^2	398.517605016392	Standard Deviations	Standard Deviations	NA	0.999725573728723	Standards	NA	no	2499.99999999995	0.251892755990888	2.5	0	NA	NA	1.05214894485481	3150207.54238382	1099670137.71816	Signal	NA	500	NA	1	1303.80928536748	636092.95	FourPL	82.1939491799704	21854.5492861326	NA	Auto_Created_Unknown	1	Above Fit Curve Range	10
2015-19154	GHS	2015	19154	630330	5/15/2015	CVL	MONTH 06	BOX 9 G-5	6	24Feb17	24Feb17_3plex	2015-19154 1:10	RANTES	C11	272.236110756821	318.15	1/y^2	351.650060100378	Standard Deviations	Standard Deviations	NA	0.99997821390815	Standards	NA	no	2500.00000000011	0.365157150783716	2.5	0	NA	NA	1.06022244742045	1297958.23490233	826011477.610641	Signal	NA	500	NA	1	1284.79387691348	1127685.2	FourPL	0.832520756694685	272.236110756821	NA	Auto_Created_Unknown	3	In Detection Range	10
2015-19154	GHS	2015	19154	630330	5/15/2015	CVL	MONTH 06	BOX 9 G-5	6	24Feb17	24Feb17_3plex	2015-19154 1:100	RANTES	D11	9.89949493661167	318.15	1/y^2	351.650060100378	Standard Deviations	Standard Deviations	NA	0.99997821390815	Standards	NA	no	2500.00000000011	0.365157150783716	2.5	0	NA	NA	1.06022244742045	1297958.23490233	826011477.610641	Signal	NA	500	NA	1	1284.79387691348	1127685.2	FourPL	0.0341334892899039	9.89949493661167	NA	Auto_Created_Unknown	3	In Detection Range	100
2015-19154	GHS	2015	19154	630330	5/15/2015	CVL	MONTH 06	BOX 9 G-5	6	24Feb17	24Feb17_3plex	2015-19154 1:100	MIG	D11	0.707106781186548	109.8	1/y^2	118.688935850678	Standard Deviations	Standard Deviations	NA	0.999320495408958	Standards	NA	no	2500	0.465829939709251	2.5	0	NA	NA	1.03172039160411	7550.85854012832	2884023.2649634	Signal	NA	500	NA	1	1220.06358099167	720720.345	FourPL	0.00238074256361949	0.707106781186548	NA	Auto_Created_Unknown	2	In Detection Range	100
2015-19154	GHS	2015	19154	630330	5/15/2015	CVL	MONTH 06	BOX 9 G-5	6	24Feb17	24Feb17_3plex	2015-19154 1:10	MIG	C12	291.327993848858	109.8	1/y^2	118.688935850678	Standard Deviations	Standard Deviations	NA	0.999320495408958	Standards	NA	no	2500	0.465829939709251	2.5	0	NA	NA	1.03172039160411	7550.85854012832	2884023.2649634	Signal	NA	500	NA	1	1220.06358099167	720720.345	FourPL	0.912498505249155	291.327993848858	NA	Auto_Created_Unknown	2	In Detection Range	10
2015-19154	GHS	2015	19154	630330	5/15/2015	CVL	MONTH 06	BOX 9 G-5	6	24Feb17	24Feb17_3plex	2015-19154 1:100	RANTES	D12	9.89949493661167	318.15	1/y^2	351.650060100378	Standard Deviations	Standard Deviations	NA	0.99997821390815	Standards	NA	no	2500.00000000011	0.365157150783716	2.5	0	NA	NA	1.06022244742045	1297958.23490233	826011477.610641	Signal	NA	500	NA	1	1284.79387691348	1127685.2	FourPL	0.0341334892899039	9.89949493661167	NA	Auto_Created_Unknown	3	In Detection Range	100
2015-19154	GHS	2015	19154	630330	5/15/2015	CVL	MONTH 06	BOX 9 G-5	6	24Feb17	24Feb17_3plex	2015-19154 1:100	MIG	D12	0.707106781186548	109.8	1/y^2	118.688935850678	Standard Deviations	Standard Deviations	NA	0.999320495408958	Standards	NA	no	2500	0.465829939709251	2.5	0	NA	NA	1.03172039160411	7550.85854012832	2884023.2649634	Signal	NA	500	NA	1	1220.06358099167	720720.345	FourPL	0.00238074256361949	0.707106781186548	NA	Auto_Created_Unknown	2	In Detection Range	100
2015-19174	GHS	2015	19174	630183	5/20/2015	CVL	MONTH 06	BOX 9 I-5	6	24Feb17	24Feb17_3plex	2015-19174 1:10	RANTES	E04	12.0208152801713	318.15	1/y^2	351.650060100378	Standard Deviations	Standard Deviations	NA	0.99997821390815	Standards	NA	no	2500.00000000011	0.365157150783716	2.5	0	NA	NA	1.06022244742045	1297958.23490233	826011477.610641	Signal	NA	500	NA	1	1284.79387691348	1127685.2	FourPL	0.0439345055602578	12.0208152801713	NA	Auto_Created_Unknown	3	In Detection Range	10
2015-19174	GHS	2015	19174	630183	5/20/2015	CVL	MONTH 06	BOX 9 I-5	6	24Feb17	24Feb17_3plex	2015-19174 1:100	IL1-RA	F04	9116.02062305697	359.1	1/y^2	398.517605016392	Standard Deviations	Standard Deviations	NA	0.999725573728723	Standards	NA	no	2499.99999999995	0.251892755990888	2.5	0	NA	NA	1.05214894485481	3150207.54238382	1099670137.71816	Signal	NA	500	NA	1	1303.80928536748	636092.95	FourPL	40.8836714433523	9116.02062305697	NA	Auto_Created_Unknown	1	In Detection Range	100
2015-19174	GHS	2015	19174	630183	5/20/2015	CVL	MONTH 06	BOX 9 I-5	6	24Feb17	24Feb17_3plex	2015-19174 1:10	RANTES	E03	12.0208152801713	318.15	1/y^2	351.650060100378	Standard Deviations	Standard Deviations	NA	0.99997821390815	Standards	NA	no	2500.00000000011	0.365157150783716	2.5	0	NA	NA	1.06022244742045	1297958.23490233	826011477.610641	Signal	NA	500	NA	1	1284.79387691348	1127685.2	FourPL	0.0439345055602578	12.0208152801713	NA	Auto_Created_Unknown	3	In Detection Range	10
2015-19174	GHS	2015	19174	630183	5/20/2015	CVL	MONTH 06	BOX 9 I-5	6	24Feb17	24Feb17_3plex	2015-19174 1:100	MIG	F03	24.7487373415292	109.8	1/y^2	118.688935850678	Standard Deviations	Standard Deviations	NA	0.999320495408958	Standards	NA	no	2500	0.465829939709251	2.5	0	NA	NA	1.03172039160411	7550.85854012832	2884023.2649634	Signal	NA	500	NA	1	1220.06358099167	720720.345	FourPL	0.0862315879369962	24.7487373415292	NA	Auto_Created_Unknown	2	Below Detection Range	100
2015-19174	GHS	2015	19174	630183	5/20/2015	CVL	MONTH 06	BOX 9 I-5	6	24Feb17	24Feb17_3plex	2015-19174 1:100	RANTES	F03	7.07106781186548	318.15	1/y^2	351.650060100378	Standard Deviations	Standard Deviations	NA	0.99997821390815	Standards	NA	no	2500.00000000011	0.365157150783716	2.5	0	NA	NA	1.06022244742045	1297958.23490233	826011477.610641	Signal	NA	500	NA	1	1284.79387691348	1127685.2	FourPL	0.0282874205771355	7.07106781186548	NA	Auto_Created_Unknown	3	Below Detection Range	100
2015-19174	GHS	2015	19174	630183	5/20/2015	CVL	MONTH 06	BOX 9 I-5	6	24Feb17	24Feb17_3plex	2015-19174 1:10	IL1-RA	E04	75135.7523553202	359.1	1/y^2	398.517605016392	Standard Deviations	Standard Deviations	NA	0.999725573728723	Standards	NA	no	2499.99999999995	0.251892755990888	2.5	0	NA	NA	1.05214894485481	3150207.54238382	1099670137.71816	Signal	NA	500	NA	1	1303.80928536748	636092.95	FourPL	295.655553308486	75135.7523553202	NA	Auto_Created_Unknown	1	Above Fit Curve Range	10
2015-19174	GHS	2015	19174	630183	5/20/2015	CVL	MONTH 06	BOX 9 I-5	6	24Feb17	24Feb17_3plex	2015-19174 1:10	IL1-RA	E03	75135.7523553202	359.1	1/y^2	398.517605016392	Standard Deviations	Standard Deviations	NA	0.999725573728723	Standards	NA	no	2499.99999999995	0.251892755990888	2.5	0	NA	NA	1.05214894485481	3150207.54238382	1099670137.71816	Signal	NA	500	NA	1	1303.80928536748	636092.95	FourPL	295.655553308486	75135.7523553202	NA	Auto_Created_Unknown	1	Above Fit Curve Range	10
2015-19174	GHS	2015	19174	630183	5/20/2015	CVL	MONTH 06	BOX 9 I-5	6	24Feb17	24Feb17_3plex	2015-19174 1:10	MIG	E04	161.927452891719	109.8	1/y^2	118.688935850678	Standard Deviations	Standard Deviations	NA	0.999320495408958	Standards	NA	no	2500	0.465829939709251	2.5	0	NA	NA	1.03172039160411	7550.85854012832	2884023.2649634	Signal	NA	500	NA	1	1220.06358099167	720720.345	FourPL	0.520149620575751	161.927452891719	NA	Auto_Created_Unknown	2	In Detection Range	10
2015-19174	GHS	2015	19174	630183	5/20/2015	CVL	MONTH 06	BOX 9 I-5	6	24Feb17	24Feb17_3plex	2015-19174 1:10	MIG	E03	161.927452891719	109.8	1/y^2	118.688935850678	Standard Deviations	Standard Deviations	NA	0.999320495408958	Standards	NA	no	2500	0.465829939709251	2.5	0	NA	NA	1.03172039160411	7550.85854012832	2884023.2649634	Signal	NA	500	NA	1	1220.06358099167	720720.345	FourPL	0.520149620575751	161.927452891719	NA	Auto_Created_Unknown	2	In Detection Range	10
2015-19174	GHS	2015	19174	630183	5/20/2015	CVL	MONTH 06	BOX 9 I-5	6	24Feb17	24Feb17_3plex	2015-19174 1:100	MIG	F04	24.7487373415292	109.8	1/y^2	118.688935850678	Standard Deviations	Standard Deviations	NA	0.999320495408958	Standards	NA	no	2500	0.465829939709251	2.5	0	NA	NA	1.03172039160411	7550.85854012832	2884023.2649634	Signal	NA	500	NA	1	1220.06358099167	720720.345	FourPL	0.0862315879369962	24.7487373415292	NA	Auto_Created_Unknown	2	Below Detection Range	100
2015-19174	GHS	2015	19174	630183	5/20/2015	CVL	MONTH 06	BOX 9 I-5	6	24Feb17	24Feb17_3plex	2015-19174 1:100	IL1-RA	F03	9116.02062305697	359.1	1/y^2	398.517605016392	Standard Deviations	Standard Deviations	NA	0.999725573728723	Standards	NA	no	2499.99999999995	0.251892755990888	2.5	0	NA	NA	1.05214894485481	3150207.54238382	1099670137.71816	Signal	NA	500	NA	1	1303.80928536748	636092.95	FourPL	40.8836714433523	9116.02062305697	NA	Auto_Created_Unknown	1	In Detection Range	100
2015-19174	GHS	2015	19174	630183	5/20/2015	CVL	MONTH 06	BOX 9 I-5	6	24Feb17	24Feb17_3plex	2015-19174 1:100	RANTES	F04	7.07106781186548	318.15	1/y^2	351.650060100378	Standard Deviations	Standard Deviations	NA	0.99997821390815	Standards	NA	no	2500.00000000011	0.365157150783716	2.5	0	NA	NA	1.06022244742045	1297958.23490233	826011477.610641	Signal	NA	500	NA	1	1284.79387691348	1127685.2	FourPL	0.0282874205771355	7.07106781186548	NA	Auto_Created_Unknown	3	Below Detection Range	100
2015-19178	GHS	2015	19178	630646	5/21/2015	CVL	MONTH 03	BOX 9 I-9	3	2March17	2March17_3plex	2015-19178 1:10	MIG	A06	94.0452018978108	81	1/y^2	89.5538103312873	Standard Deviations	Standard Deviations	NA	0.999984136420004	Standards	NA	no	2500	0.120260530430532	2.5	0	NA	NA	1.02202347616095	11325.6024173591	4544907.14418761	Signal	NA	500	NA	1	1191.57885959145	806207.755	FourPL	0.276700363905469	94.0452018978108	NA	Auto_Created_Unknown	2	In Detection Range	10
2015-19178	GHS	2015	19178	630646	5/21/2015	CVL	MONTH 03	BOX 9 I-9	3	2March17	2March17_3plex	2015-19178 1:100	RANTES	B05	27.5771644662754	250.65	1/y^2	284.343533379701	Standard Deviations	Standard Deviations	NA	0.999972173380327	Standards	NA	no	2500.00000000013	0.211130729955765	2.5	0	NA	NA	1.07188245847447	1846869.62345261	1034941819.80367	Signal	NA	500	NA	1	1295.11132921861	905570.545	FourPL	0.143867654930149	27.5771644662754	NA	Auto_Created_Unknown	3	In Detection Range	100
2015-19178	GHS	2015	19178	630646	5/21/2015	CVL	MONTH 03	BOX 9 I-9	3	2March17	2March17_3plex	2015-19178 1:10	RANTES	A05	33.9411254969543	250.65	1/y^2	284.343533379701	Standard Deviations	Standard Deviations	NA	0.999972173380327	Standards	NA	no	2500.00000000013	0.211130729955765	2.5	0	NA	NA	1.07188245847447	1846869.62345261	1034941819.80367	Signal	NA	500	NA	1	1295.11132921861	905570.545	FourPL	0.157897519246117	33.9411254969543	NA	Auto_Created_Unknown	3	In Detection Range	10
2015-19178	GHS	2015	19178	630646	5/21/2015	CVL	MONTH 03	BOX 9 I-9	3	2March17	2March17_3plex	2015-19178 1:100	RANTES	B06	27.5771644662754	250.65	1/y^2	284.343533379701	Standard Deviations	Standard Deviations	NA	0.999972173380327	Standards	NA	no	2500.00000000013	0.211130729955765	2.5	0	NA	NA	1.07188245847447	1846869.62345261	1034941819.80367	Signal	NA	500	NA	1	1295.11132921861	905570.545	FourPL	0.143867654930149	27.5771644662754	NA	Auto_Created_Unknown	3	Below Detection Range	100
2015-19178	GHS	2015	19178	630646	5/21/2015	CVL	MONTH 03	BOX 9 I-9	3	2March17	2March17_3plex	2015-19178 1:100	IL1-RA	B06	1929.69440585809	379.8	1/y^2	417.990453727629	Standard Deviations	Standard Deviations	NA	0.999367033273172	Standards	NA	no	2499.99999999965	0.457984987463336	2.5	0	NA	NA	1.08582556297225	3000310.63966291	944844911.171373	Signal	NA	500	NA	1	1332.58815038951	461589.695	FourPL	12.9610317939785	1929.69440585809	NA	Auto_Created_Unknown	1	In Detection Range	100
2015-19178	GHS	2015	19178	630646	5/21/2015	CVL	MONTH 03	BOX 9 I-9	3	2March17	2March17_3plex	2015-19178 1:100	MIG	B05	0.707106781186548	81	1/y^2	89.5538103312873	Standard Deviations	Standard Deviations	NA	0.999984136420004	Standards	NA	no	2500	0.120260530430532	2.5	0	NA	NA	1.02202347616095	11325.6024173591	4544907.14418761	Signal	NA	500	NA	1	1191.57885959145	806207.755	FourPL	0.0022051587459118	0.707106781186548	NA	Auto_Created_Unknown	2	In Detection Range	100
2015-19178	GHS	2015	19178	630646	5/21/2015	CVL	MONTH 03	BOX 9 I-9	3	2March17	2March17_3plex	2015-19178 1:100	IL1-RA	B05	1929.69440585809	379.8	1/y^2	417.990453727629	Standard Deviations	Standard Deviations	NA	0.999367033273172	Standards	NA	no	2499.99999999965	0.457984987463336	2.5	0	NA	NA	1.08582556297225	3000310.63966291	944844911.171373	Signal	NA	500	NA	1	1332.58815038951	461589.695	FourPL	12.9610317939785	1929.69440585809	NA	Auto_Created_Unknown	1	In Detection Range	100
2015-19178	GHS	2015	19178	630646	5/21/2015	CVL	MONTH 03	BOX 9 I-9	3	2March17	2March17_3plex	2015-19178 1:10	IL1-RA	A05	47300.4939139117	379.8	1/y^2	417.990453727629	Standard Deviations	Standard Deviations	NA	0.999367033273172	Standards	NA	no	2499.99999999965	0.457984987463336	2.5	0	NA	NA	1.08582556297225	3000310.63966291	944844911.171373	Signal	NA	500	NA	1	1332.58815038951	461589.695	FourPL	254.919900550408	47300.4939139117	NA	Auto_Created_Unknown	1	Above Fit Curve Range	10
2015-19178	GHS	2015	19178	630646	5/21/2015	CVL	MONTH 03	BOX 9 I-9	3	2March17	2March17_3plex	2015-19178 1:10	IL1-RA	A06	47300.4939139117	379.8	1/y^2	417.990453727629	Standard Deviations	Standard Deviations	NA	0.999367033273172	Standards	NA	no	2499.99999999965	0.457984987463336	2.5	0	NA	NA	1.08582556297225	3000310.63966291	944844911.171373	Signal	NA	500	NA	1	1332.58815038951	461589.695	FourPL	254.919900550408	47300.4939139117	NA	Auto_Created_Unknown	1	In Detection Range	10
2015-19178	GHS	2015	19178	630646	5/21/2015	CVL	MONTH 03	BOX 9 I-9	3	2March17	2March17_3plex	2015-19178 1:10	RANTES	A06	33.9411254969543	250.65	1/y^2	284.343533379701	Standard Deviations	Standard Deviations	NA	0.999972173380327	Standards	NA	no	2500.00000000013	0.211130729955765	2.5	0	NA	NA	1.07188245847447	1846869.62345261	1034941819.80367	Signal	NA	500	NA	1	1295.11132921861	905570.545	FourPL	0.157897519246117	33.9411254969543	NA	Auto_Created_Unknown	3	In Detection Range	10
2015-19178	GHS	2015	19178	630646	5/21/2015	CVL	MONTH 03	BOX 9 I-9	3	2March17	2March17_3plex	2015-19178 1:10	MIG	A05	94.0452018978108	81	1/y^2	89.5538103312873	Standard Deviations	Standard Deviations	NA	0.999984136420004	Standards	NA	no	2500	0.120260530430532	2.5	0	NA	NA	1.02202347616095	11325.6024173591	4544907.14418761	Signal	NA	500	NA	1	1191.57885959145	806207.755	FourPL	0.276700363905469	94.0452018978108	NA	Auto_Created_Unknown	2	In Detection Range	10
2015-19178	GHS	2015	19178	630646	5/21/2015	CVL	MONTH 03	BOX 9 I-9	3	2March17	2March17_3plex	2015-19178 1:100	MIG	B06	0.707106781186548	81	1/y^2	89.5538103312873	Standard Deviations	Standard Deviations	NA	0.999984136420004	Standards	NA	no	2500	0.120260530430532	2.5	0	NA	NA	1.02202347616095	11325.6024173591	4544907.14418761	Signal	NA	500	NA	1	1191.57885959145	806207.755	FourPL	0.0022051587459118	0.707106781186548	NA	Auto_Created_Unknown	2	In Detection Range	100
2015-19198	GHS	2015	19198	631574	5/22/2015	CVL	ENROLLMENT	BOX 10 A-9	0	3March17	3March17_3plex	2015-19198 1:100	RANTES	F07	33.2340187157677	290.7	1/y^2	342.384930175835	Standard Deviations	Standard Deviations	NA	0.999960369293328	Standards	NA	no	2499.99999999989	0.16898234704556	2.5	0	NA	NA	1.060550340613	1032235.4550863	590010587.921544	Signal	NA	500	NA	1	1286.67418742554	1051927.625	FourPL	0.134585056838407	33.2340187157677	NA	Auto_Created_Unknown	3	In Detection Range	100
2015-19198	GHS	2015	19198	631574	5/22/2015	CVL	ENROLLMENT	BOX 10 A-9	0	3March17	3March17_3plex	2015-19198 1:10	IL1-RA	E08	10161.8315524319	402.75	1/y^2	458.261300672314	Standard Deviations	Standard Deviations	NA	0.999458874139856	Standards	NA	no	2500.00000000028	0.521306294532016	2.5	0	NA	NA	1.10580639426327	1804345.18302397	692264097.750528	Signal	NA	500	NA	1	1338.47880675696	519586.42	FourPL	43.1264136052559	10161.8315524319	NA	Auto_Created_Unknown	1	Above Fit Curve Range	10
2015-19198	GHS	2015	19198	631574	5/22/2015	CVL	ENROLLMENT	BOX 10 A-9	0	3March17	3March17_3plex	2015-19198 1:100	RANTES	F08	33.2340187157677	290.7	1/y^2	342.384930175835	Standard Deviations	Standard Deviations	NA	0.999960369293328	Standards	NA	no	2499.99999999989	0.16898234704556	2.5	0	NA	NA	1.060550340613	1032235.4550863	590010587.921544	Signal	NA	500	NA	1	1286.67418742554	1051927.625	FourPL	0.134585056838407	33.2340187157677	NA	Auto_Created_Unknown	3	In Detection Range	100
2015-19198	GHS	2015	19198	631574	5/22/2015	CVL	ENROLLMENT	BOX 10 A-9	0	3March17	3March17_3plex	2015-19198 1:10	RANTES	E08	153.442171517481	290.7	1/y^2	342.384930175835	Standard Deviations	Standard Deviations	NA	0.999960369293328	Standards	NA	no	2499.99999999989	0.16898234704556	2.5	0	NA	NA	1.060550340613	1032235.4550863	590010587.921544	Signal	NA	500	NA	1	1286.67418742554	1051927.625	FourPL	0.562732177967883	153.442171517481	NA	Auto_Created_Unknown	3	In Detection Range	10
2015-19198	GHS	2015	19198	631574	5/22/2015	CVL	ENROLLMENT	BOX 10 A-9	0	3March17	3March17_3plex	2015-19198 1:10	IL1-RA	E07	10161.8315524319	402.75	1/y^2	458.261300672314	Standard Deviations	Standard Deviations	NA	0.999458874139856	Standards	NA	no	2500.00000000028	0.521306294532016	2.5	0	NA	NA	1.10580639426327	1804345.18302397	692264097.750528	Signal	NA	500	NA	1	1338.47880675696	519586.42	FourPL	43.1264136052559	10161.8315524319	NA	Auto_Created_Unknown	1	Above Fit Curve Range	10
2015-19198	GHS	2015	19198	631574	5/22/2015	CVL	ENROLLMENT	BOX 10 A-9	0	3March17	3March17_3plex	2015-19198 1:10	MIG	E08	255.265548008344	85.5	1/y^2	97.6395208104418	Standard Deviations	Standard Deviations	NA	0.99974933366956	Standards	NA	no	2500.00000000005	0.0779259948974832	2.5	0	NA	NA	0.967224794031733	971338.373271606	273625791.466355	Signal	NA	500	NA	1	1201.9133080363	862127.415	FourPL	0.663839255031523	255.265548008344	NA	Auto_Created_Unknown	2	In Detection Range	10
2015-19198	GHS	2015	19198	631574	5/22/2015	CVL	ENROLLMENT	BOX 10 A-9	0	3March17	3March17_3plex	2015-19198 1:10	MIG	E07	255.265548008344	85.5	1/y^2	97.6395208104418	Standard Deviations	Standard Deviations	NA	0.99974933366956	Standards	NA	no	2500.00000000005	0.0779259948974832	2.5	0	NA	NA	0.967224794031733	971338.373271606	273625791.466355	Signal	NA	500	NA	1	1201.9133080363	862127.415	FourPL	0.663839255031523	255.265548008344	NA	Auto_Created_Unknown	2	In Detection Range	10
2015-19198	GHS	2015	19198	631574	5/22/2015	CVL	ENROLLMENT	BOX 10 A-9	0	3March17	3March17_3plex	2015-19198 1:100	MIG	F08	112.429978208661	85.5	1/y^2	97.6395208104418	Standard Deviations	Standard Deviations	NA	0.99974933366956	Standards	NA	no	2500.00000000005	0.0779259948974832	2.5	0	NA	NA	0.967224794031733	971338.373271606	273625791.466355	Signal	NA	500	NA	1	1201.9133080363	862127.415	FourPL	0.268672394433212	112.429978208661	NA	Auto_Created_Unknown	2	In Detection Range	100
2015-19198	GHS	2015	19198	631574	5/22/2015	CVL	ENROLLMENT	BOX 10 A-9	0	3March17	3March17_3plex	2015-19198 1:100	MIG	F07	112.429978208661	85.5	1/y^2	97.6395208104418	Standard Deviations	Standard Deviations	NA	0.99974933366956	Standards	NA	no	2500.00000000005	0.0779259948974832	2.5	0	NA	NA	0.967224794031733	971338.373271606	273625791.466355	Signal	NA	500	NA	1	1201.9133080363	862127.415	FourPL	0.268672394433212	112.429978208661	NA	Auto_Created_Unknown	2	In Detection Range	100
2015-19198	GHS	2015	19198	631574	5/22/2015	CVL	ENROLLMENT	BOX 10 A-9	0	3March17	3March17_3plex	2015-19198 1:100	IL1-RA	F07	1385.22218434445	402.75	1/y^2	458.261300672314	Standard Deviations	Standard Deviations	NA	0.999458874139856	Standards	NA	no	2500.00000000028	0.521306294532016	2.5	0	NA	NA	1.10580639426327	1804345.18302397	692264097.750528	Signal	NA	500	NA	1	1338.47880675696	519586.42	FourPL	7.59089227173296	1385.22218434445	NA	Auto_Created_Unknown	1	In Detection Range	100
2015-19198	GHS	2015	19198	631574	5/22/2015	CVL	ENROLLMENT	BOX 10 A-9	0	3March17	3March17_3plex	2015-19198 1:10	RANTES	E07	153.442171517481	290.7	1/y^2	342.384930175835	Standard Deviations	Standard Deviations	NA	0.999960369293328	Standards	NA	no	2499.99999999989	0.16898234704556	2.5	0	NA	NA	1.060550340613	1032235.4550863	590010587.921544	Signal	NA	500	NA	1	1286.67418742554	1051927.625	FourPL	0.562732177967883	153.442171517481	NA	Auto_Created_Unknown	3	In Detection Range	10
2015-19198	GHS	2015	19198	631574	5/22/2015	CVL	ENROLLMENT	BOX 10 A-9	0	3March17	3March17_3plex	2015-19198 1:100	IL1-RA	F08	1385.22218434445	402.75	1/y^2	458.261300672314	Standard Deviations	Standard Deviations	NA	0.999458874139856	Standards	NA	no	2500.00000000028	0.521306294532016	2.5	0	NA	NA	1.10580639426327	1804345.18302397	692264097.750528	Signal	NA	500	NA	1	1338.47880675696	519586.42	FourPL	7.59089227173296	1385.22218434445	NA	Auto_Created_Unknown	1	In Detection Range	100
2015-19202	GHS	2015	19202	630343	5/27/2015	CVL	MONTH 06	BOX 10 B-3	6	28Feb17	28Feb17_3plex	2015-19202 1:100	RANTES	B05	45.254833995939	354.15	1/y^2	431.658494986686	Standard Deviations	Standard Deviations	NA	0.999829372428408	Standards	NA	no	2499.99999999986	0.113384928386354	2.5	0	NA	NA	1.02428084116138	1901540.84973932	1110027385.83192	Signal	NA	500	NA	1	1282.52424588706	1324959.915	FourPL	0.106398204886171	45.254833995939	NA	Auto_Created_Unknown	3	In Detection Range	100
2015-19202	GHS	2015	19202	630343	5/27/2015	CVL	MONTH 06	BOX 10 B-3	6	28Feb17	28Feb17_3plex	2015-19202 1:100	MIG	B05	81.317279836453	91.35	1/y^2	100.647101502726	Standard Deviations	Standard Deviations	NA	0.999584207590912	Standards	NA	no	2500.00000000003	0.106405916174886	2.5	0	NA	NA	0.989142183252714	688000.242947153	204505919.32968	Signal	NA	500	NA	1	1275.04270778345	810079.085	FourPL	0.241626776545589	81.317279836453	NA	Auto_Created_Unknown	2	In Detection Range	100
2015-19202	GHS	2015	19202	630343	5/27/2015	CVL	MONTH 06	BOX 10 B-3	6	28Feb17	28Feb17_3plex	2015-19202 1:10	RANTES	A05	714.8849557796	354.15	1/y^2	431.658494986686	Standard Deviations	Standard Deviations	NA	0.999829372428408	Standards	NA	no	2499.99999999986	0.113384928386354	2.5	0	NA	NA	1.02428084116138	1901540.84973932	1110027385.83192	Signal	NA	500	NA	1	1282.52424588706	1324959.915	FourPL	1.58276417303912	714.8849557796	NA	Auto_Created_Unknown	3	In Detection Range	10
2015-19202	GHS	2015	19202	630343	5/27/2015	CVL	MONTH 06	BOX 10 B-3	6	28Feb17	28Feb17_3plex	2015-19202 1:10	RANTES	A06	714.8849557796	354.15	1/y^2	431.658494986686	Standard Deviations	Standard Deviations	NA	0.999829372428408	Standards	NA	no	2499.99999999986	0.113384928386354	2.5	0	NA	NA	1.02428084116138	1901540.84973932	1110027385.83192	Signal	NA	500	NA	1	1282.52424588706	1324959.915	FourPL	1.58276417303912	714.8849557796	NA	Auto_Created_Unknown	3	In Detection Range	10
2015-19202	GHS	2015	19202	630343	5/27/2015	CVL	MONTH 06	BOX 10 B-3	6	28Feb17	28Feb17_3plex	2015-19202 1:10	MIG	A05	1053.58910396796	91.35	1/y^2	100.647101502726	Standard Deviations	Standard Deviations	NA	0.999584207590912	Standards	NA	no	2500.00000000003	0.106405916174886	2.5	0	NA	NA	0.989142183252714	688000.242947153	204505919.32968	Signal	NA	500	NA	1	1275.04270778345	810079.085	FourPL	3.22467610165813	1053.58910396796	NA	Auto_Created_Unknown	2	In Detection Range	10
2015-19202	GHS	2015	19202	630343	5/27/2015	CVL	MONTH 06	BOX 10 B-3	6	28Feb17	28Feb17_3plex	2015-19202 1:10	MIG	A06	1053.58910396796	91.35	1/y^2	100.647101502726	Standard Deviations	Standard Deviations	NA	0.999584207590912	Standards	NA	no	2500.00000000003	0.106405916174886	2.5	0	NA	NA	0.989142183252714	688000.242947153	204505919.32968	Signal	NA	500	NA	1	1275.04270778345	810079.085	FourPL	3.22467610165813	1053.58910396796	NA	Auto_Created_Unknown	2	In Detection Range	10
2015-19202	GHS	2015	19202	630343	5/27/2015	CVL	MONTH 06	BOX 10 B-3	6	28Feb17	28Feb17_3plex	2015-19202 1:100	RANTES	B06	45.254833995939	354.15	1/y^2	431.658494986686	Standard Deviations	Standard Deviations	NA	0.999829372428408	Standards	NA	no	2499.99999999986	0.113384928386354	2.5	0	NA	NA	1.02428084116138	1901540.84973932	1110027385.83192	Signal	NA	500	NA	1	1282.52424588706	1324959.915	FourPL	0.106398204886171	45.254833995939	NA	Auto_Created_Unknown	3	In Detection Range	100
2015-19202	GHS	2015	19202	630343	5/27/2015	CVL	MONTH 06	BOX 10 B-3	6	28Feb17	28Feb17_3plex	2015-19202 1:100	MIG	B06	81.317279836453	91.35	1/y^2	100.647101502726	Standard Deviations	Standard Deviations	NA	0.999584207590912	Standards	NA	no	2500.00000000003	0.106405916174886	2.5	0	NA	NA	0.989142183252714	688000.242947153	204505919.32968	Signal	NA	500	NA	1	1275.04270778345	810079.085	FourPL	0.241626776545589	81.317279836453	NA	Auto_Created_Unknown	2	In Detection Range	100
2015-19202	GHS	2015	19202	630343	5/27/2015	CVL	MONTH 06	BOX 10 B-3	6	28Feb17	28Feb17_3plex	2015-19202 1:100	IL1-RA	B05	21060.4683708601	533.25	1/y^2	587.679711333879	Standard Deviations	Standard Deviations	NA	0.999993618882034	Standards	NA	no	2500.00000000001	1.51307811861262	2.5	0	NA	NA	1.07711587225143	1106972.40155502	538576237.084478	Signal	NA	500	NA	1	1289.36497500145	774981.08	FourPL	71.01743377811	21060.4683708601	NA	Auto_Created_Unknown	1	In Detection Range	100
2015-19202	GHS	2015	19202	630343	5/27/2015	CVL	MONTH 06	BOX 10 B-3	6	28Feb17	28Feb17_3plex	2015-19202 1:10	IL1-RA	A05	24076.2787926208	533.25	1/y^2	587.679711333879	Standard Deviations	Standard Deviations	NA	0.999993618882034	Standards	NA	no	2500.00000000001	1.51307811861262	2.5	0	NA	NA	1.07711587225143	1106972.40155502	538576237.084478	Signal	NA	500	NA	1	1289.36497500145	774981.08	FourPL	69.7145143905197	24076.2787926208	NA	Auto_Created_Unknown	1	Above Fit Curve Range	10
2015-19202	GHS	2015	19202	630343	5/27/2015	CVL	MONTH 06	BOX 10 B-3	6	28Feb17	28Feb17_3plex	2015-19202 1:10	IL1-RA	A06	24076.2787926208	533.25	1/y^2	587.679711333879	Standard Deviations	Standard Deviations	NA	0.999993618882034	Standards	NA	no	2500.00000000001	1.51307811861262	2.5	0	NA	NA	1.07711587225143	1106972.40155502	538576237.084478	Signal	NA	500	NA	1	1289.36497500145	774981.08	FourPL	69.7145143905197	24076.2787926208	NA	Auto_Created_Unknown	1	Above Fit Curve Range	10
2015-19202	GHS	2015	19202	630343	5/27/2015	CVL	MONTH 06	BOX 10 B-3	6	28Feb17	28Feb17_3plex	2015-19202 1:100	IL1-RA	B06	21060.4683708601	533.25	1/y^2	587.679711333879	Standard Deviations	Standard Deviations	NA	0.999993618882034	Standards	NA	no	2500.00000000001	1.51307811861262	2.5	0	NA	NA	1.07711587225143	1106972.40155502	538576237.084478	Signal	NA	500	NA	1	1289.36497500145	774981.08	FourPL	71.01743377811	21060.4683708601	NA	Auto_Created_Unknown	1	In Detection Range	100
2015-19210	GHS	2015	19210	630398	5/27/2015	CVL	MONTH 06	BOX 10 C-1	6	28Feb17	28Feb17_3plex	2015-19210 1:100	MIG	H06	0.707106781186548	91.35	1/y^2	100.647101502726	Standard Deviations	Standard Deviations	NA	0.999584207590912	Standards	NA	no	2500.00000000003	0.106405916174886	2.5	0	NA	NA	0.989142183252714	688000.242947153	204505919.32968	Signal	NA	500	NA	1	1275.04270778345	810079.085	FourPL	0.00204265108993589	0.707106781186548	NA	Auto_Created_Unknown	2	In Detection Range	100
2015-19210	GHS	2015	19210	630398	5/27/2015	CVL	MONTH 06	BOX 10 C-1	6	28Feb17	28Feb17_3plex	2015-19210 1:100	RANTES	H06	0.707106781186548	354.15	1/y^2	431.658494986686	Standard Deviations	Standard Deviations	NA	0.999829372428408	Standards	NA	no	2499.99999999986	0.113384928386354	2.5	0	NA	NA	1.02428084116138	1901540.84973932	1110027385.83192	Signal	NA	500	NA	1	1282.52424588706	1324959.915	FourPL	NA	0.707106781186548	NA	Auto_Created_Unknown	3	Below Fit Curve Range	100
2015-19210	GHS	2015	19210	630398	5/27/2015	CVL	MONTH 06	BOX 10 C-1	6	28Feb17	28Feb17_3plex	2015-19210 1:10	RANTES	G05	24.0416305603426	354.15	1/y^2	431.658494986686	Standard Deviations	Standard Deviations	NA	0.999829372428408	Standards	NA	no	2499.99999999986	0.113384928386354	2.5	0	NA	NA	1.02428084116138	1901540.84973932	1110027385.83192	Signal	NA	500	NA	1	1282.52424588706	1324959.915	FourPL	NA	24.0416305603426	NA	Auto_Created_Unknown	3	Below Fit Curve Range	10
2015-19210	GHS	2015	19210	630398	5/27/2015	CVL	MONTH 06	BOX 10 C-1	6	28Feb17	28Feb17_3plex	2015-19210 1:100	MIG	H05	0.707106781186548	91.35	1/y^2	100.647101502726	Standard Deviations	Standard Deviations	NA	0.999584207590912	Standards	NA	no	2500.00000000003	0.106405916174886	2.5	0	NA	NA	0.989142183252714	688000.242947153	204505919.32968	Signal	NA	500	NA	1	1275.04270778345	810079.085	FourPL	0.00204265108993589	0.707106781186548	NA	Auto_Created_Unknown	2	In Detection Range	100
2015-19210	GHS	2015	19210	630398	5/27/2015	CVL	MONTH 06	BOX 10 C-1	6	28Feb17	28Feb17_3plex	2015-19210 1:100	IL1-RA	H06	7.77817459305202	533.25	1/y^2	587.679711333879	Standard Deviations	Standard Deviations	NA	0.999993618882034	Standards	NA	no	2500.00000000001	1.51307811861262	2.5	0	NA	NA	1.07711587225143	1106972.40155502	538576237.084478	Signal	NA	500	NA	1	1289.36497500145	774981.08	FourPL	0.0330111862997722	7.77817459305202	NA	Auto_Created_Unknown	1	In Detection Range	100
2015-19210	GHS	2015	19210	630398	5/27/2015	CVL	MONTH 06	BOX 10 C-1	6	28Feb17	28Feb17_3plex	2015-19210 1:10	MIG	G06	112.429978208661	91.35	1/y^2	100.647101502726	Standard Deviations	Standard Deviations	NA	0.999584207590912	Standards	NA	no	2500.00000000003	0.106405916174886	2.5	0	NA	NA	0.989142183252714	688000.242947153	204505919.32968	Signal	NA	500	NA	1	1275.04270778345	810079.085	FourPL	0.33431912463991	112.429978208661	NA	Auto_Created_Unknown	2	In Detection Range	10
2015-19210	GHS	2015	19210	630398	5/27/2015	CVL	MONTH 06	BOX 10 C-1	6	28Feb17	28Feb17_3plex	2015-19210 1:100	IL1-RA	H05	7.77817459305202	533.25	1/y^2	587.679711333879	Standard Deviations	Standard Deviations	NA	0.999993618882034	Standards	NA	no	2500.00000000001	1.51307811861262	2.5	0	NA	NA	1.07711587225143	1106972.40155502	538576237.084478	Signal	NA	500	NA	1	1289.36497500145	774981.08	FourPL	0.0330111862997722	7.77817459305202	NA	Auto_Created_Unknown	1	In Detection Range	100
2015-19210	GHS	2015	19210	630398	5/27/2015	CVL	MONTH 06	BOX 10 C-1	6	28Feb17	28Feb17_3plex	2015-19210 1:10	IL1-RA	G06	21678.4796976172	533.25	1/y^2	587.679711333879	Standard Deviations	Standard Deviations	NA	0.999993618882034	Standards	NA	no	2500.00000000001	1.51307811861262	2.5	0	NA	NA	1.07711587225143	1106972.40155502	538576237.084478	Signal	NA	500	NA	1	1289.36497500145	774981.08	FourPL	74.3710176298709	21678.4796976172	NA	Auto_Created_Unknown	1	In Detection Range	10
2015-19210	GHS	2015	19210	630398	5/27/2015	CVL	MONTH 06	BOX 10 C-1	6	28Feb17	28Feb17_3plex	2015-19210 1:10	MIG	G05	112.429978208661	91.35	1/y^2	100.647101502726	Standard Deviations	Standard Deviations	NA	0.999584207590912	Standards	NA	no	2500.00000000003	0.106405916174886	2.5	0	NA	NA	0.989142183252714	688000.242947153	204505919.32968	Signal	NA	500	NA	1	1275.04270778345	810079.085	FourPL	0.33431912463991	112.429978208661	NA	Auto_Created_Unknown	2	In Detection Range	10
2015-19210	GHS	2015	19210	630398	5/27/2015	CVL	MONTH 06	BOX 10 C-1	6	28Feb17	28Feb17_3plex	2015-19210 1:100	RANTES	H05	0.707106781186548	354.15	1/y^2	431.658494986686	Standard Deviations	Standard Deviations	NA	0.999829372428408	Standards	NA	no	2499.99999999986	0.113384928386354	2.5	0	NA	NA	1.02428084116138	1901540.84973932	1110027385.83192	Signal	NA	500	NA	1	1282.52424588706	1324959.915	FourPL	NA	0.707106781186548	NA	Auto_Created_Unknown	3	Below Fit Curve Range	100
2015-19210	GHS	2015	19210	630398	5/27/2015	CVL	MONTH 06	BOX 10 C-1	6	28Feb17	28Feb17_3plex	2015-19210 1:10	IL1-RA	G05	21678.4796976172	533.25	1/y^2	587.679711333879	Standard Deviations	Standard Deviations	NA	0.999993618882034	Standards	NA	no	2500.00000000001	1.51307811861262	2.5	0	NA	NA	1.07711587225143	1106972.40155502	538576237.084478	Signal	NA	500	NA	1	1289.36497500145	774981.08	FourPL	74.3710176298709	21678.4796976172	NA	Auto_Created_Unknown	1	In Detection Range	10
2015-19210	GHS	2015	19210	630398	5/27/2015	CVL	MONTH 06	BOX 10 C-1	6	28Feb17	28Feb17_3plex	2015-19210 1:10	RANTES	G06	24.0416305603426	354.15	1/y^2	431.658494986686	Standard Deviations	Standard Deviations	NA	0.999829372428408	Standards	NA	no	2499.99999999986	0.113384928386354	2.5	0	NA	NA	1.02428084116138	1901540.84973932	1110027385.83192	Signal	NA	500	NA	1	1282.52424588706	1324959.915	FourPL	NA	24.0416305603426	NA	Auto_Created_Unknown	3	Below Fit Curve Range	10
2015-19222	GHS	2015	19222	630675	6/2/2015	CVL	MONTH 03	BOX 10 D-3	3	2March17	2March17_3plex	2015-19222 1:10	RANTES	G06	19.0918830920368	250.65	1/y^2	284.343533379701	Standard Deviations	Standard Deviations	NA	0.999972173380327	Standards	NA	no	2500.00000000013	0.211130729955765	2.5	0	NA	NA	1.07188245847447	1846869.62345261	1034941819.80367	Signal	NA	500	NA	1	1295.11132921861	905570.545	FourPL	0.0903712921525597	19.0918830920368	NA	Auto_Created_Unknown	3	In Detection Range	10
2015-19222	GHS	2015	19222	630675	6/2/2015	CVL	MONTH 03	BOX 10 D-3	3	2March17	2March17_3plex	2015-19222 1:100	IL1-RA	H05	2624.78037176446	379.8	1/y^2	417.990453727629	Standard Deviations	Standard Deviations	NA	0.999367033273172	Standards	NA	no	2499.99999999965	0.457984987463336	2.5	0	NA	NA	1.08582556297225	3000310.63966291	944844911.171373	Signal	NA	500	NA	1	1332.58815038951	461589.695	FourPL	17.8671811133	2624.78037176446	NA	Auto_Created_Unknown	1	In Detection Range	100
2015-19222	GHS	2015	19222	630675	6/2/2015	CVL	MONTH 03	BOX 10 D-3	3	2March17	2March17_3plex	2015-19222 1:10	MIG	G05	254.558441227157	81	1/y^2	89.5538103312873	Standard Deviations	Standard Deviations	NA	0.999984136420004	Standards	NA	no	2500	0.120260530430532	2.5	0	NA	NA	1.02202347616095	11325.6024173591	4544907.14418761	Signal	NA	500	NA	1	1191.57885959145	806207.755	FourPL	0.726183484906216	254.558441227157	NA	Auto_Created_Unknown	2	In Detection Range	10
2015-19222	GHS	2015	19222	630675	6/2/2015	CVL	MONTH 03	BOX 10 D-3	3	2March17	2March17_3plex	2015-19222 1:10	IL1-RA	G06	50339.6388594515	379.8	1/y^2	417.990453727629	Standard Deviations	Standard Deviations	NA	0.999367033273172	Standards	NA	no	2499.99999999965	0.457984987463336	2.5	0	NA	NA	1.08582556297225	3000310.63966291	944844911.171373	Signal	NA	500	NA	1	1332.58815038951	461589.695	FourPL	270.560834551826	50339.6388594515	NA	Auto_Created_Unknown	1	In Detection Range	10
2015-19222	GHS	2015	19222	630675	6/2/2015	CVL	MONTH 03	BOX 10 D-3	3	2March17	2March17_3plex	2015-19222 1:100	IL1-RA	H06	2624.78037176446	379.8	1/y^2	417.990453727629	Standard Deviations	Standard Deviations	NA	0.999367033273172	Standards	NA	no	2499.99999999965	0.457984987463336	2.5	0	NA	NA	1.08582556297225	3000310.63966291	944844911.171373	Signal	NA	500	NA	1	1332.58815038951	461589.695	FourPL	17.8671811133	2624.78037176446	NA	Auto_Created_Unknown	1	In Detection Range	100
2015-19222	GHS	2015	19222	630675	6/2/2015	CVL	MONTH 03	BOX 10 D-3	3	2March17	2March17_3plex	2015-19222 1:100	RANTES	H06	17.6776695296637	250.65	1/y^2	284.343533379701	Standard Deviations	Standard Deviations	NA	0.999972173380327	Standards	NA	no	2500.00000000013	0.211130729955765	2.5	0	NA	NA	1.07188245847447	1846869.62345261	1034941819.80367	Signal	NA	500	NA	1	1295.11132921861	905570.545	FourPL	0.0915159747381856	17.6776695296637	NA	Auto_Created_Unknown	3	Below Detection Range	100
2015-19222	GHS	2015	19222	630675	6/2/2015	CVL	MONTH 03	BOX 10 D-3	3	2March17	2March17_3plex	2015-19222 1:10	IL1-RA	G05	50339.6388594515	379.8	1/y^2	417.990453727629	Standard Deviations	Standard Deviations	NA	0.999367033273172	Standards	NA	no	2499.99999999965	0.457984987463336	2.5	0	NA	NA	1.08582556297225	3000310.63966291	944844911.171373	Signal	NA	500	NA	1	1332.58815038951	461589.695	FourPL	270.560834551826	50339.6388594515	NA	Auto_Created_Unknown	1	Above Fit Curve Range	10
2015-19222	GHS	2015	19222	630675	6/2/2015	CVL	MONTH 03	BOX 10 D-3	3	2March17	2March17_3plex	2015-19222 1:10	RANTES	G05	19.0918830920368	250.65	1/y^2	284.343533379701	Standard Deviations	Standard Deviations	NA	0.999972173380327	Standards	NA	no	2500.00000000013	0.211130729955765	2.5	0	NA	NA	1.07188245847447	1846869.62345261	1034941819.80367	Signal	NA	500	NA	1	1295.11132921861	905570.545	FourPL	0.0903712921525597	19.0918830920368	NA	Auto_Created_Unknown	3	In Detection Range	10
2015-19222	GHS	2015	19222	630675	6/2/2015	CVL	MONTH 03	BOX 10 D-3	3	2March17	2March17_3plex	2015-19222 1:100	MIG	H05	25.4558441227157	81	1/y^2	89.5538103312873	Standard Deviations	Standard Deviations	NA	0.999984136420004	Standards	NA	no	2500	0.120260530430532	2.5	0	NA	NA	1.02202347616095	11325.6024173591	4544907.14418761	Signal	NA	500	NA	1	1191.57885959145	806207.755	FourPL	0.076593568280014	25.4558441227157	NA	Auto_Created_Unknown	2	In Detection Range	100
2015-19222	GHS	2015	19222	630675	6/2/2015	CVL	MONTH 03	BOX 10 D-3	3	2March17	2March17_3plex	2015-19222 1:100	MIG	H06	25.4558441227157	81	1/y^2	89.5538103312873	Standard Deviations	Standard Deviations	NA	0.999984136420004	Standards	NA	no	2500	0.120260530430532	2.5	0	NA	NA	1.02202347616095	11325.6024173591	4544907.14418761	Signal	NA	500	NA	1	1191.57885959145	806207.755	FourPL	0.076593568280014	25.4558441227157	NA	Auto_Created_Unknown	2	In Detection Range	100
2015-19222	GHS	2015	19222	630675	6/2/2015	CVL	MONTH 03	BOX 10 D-3	3	2March17	2March17_3plex	2015-19222 1:10	MIG	G06	254.558441227157	81	1/y^2	89.5538103312873	Standard Deviations	Standard Deviations	NA	0.999984136420004	Standards	NA	no	2500	0.120260530430532	2.5	0	NA	NA	1.02202347616095	11325.6024173591	4544907.14418761	Signal	NA	500	NA	1	1191.57885959145	806207.755	FourPL	0.726183484906216	254.558441227157	NA	Auto_Created_Unknown	2	In Detection Range	10
2015-19222	GHS	2015	19222	630675	6/2/2015	CVL	MONTH 03	BOX 10 D-3	3	2March17	2March17_3plex	2015-19222 1:100	RANTES	H05	17.6776695296637	250.65	1/y^2	284.343533379701	Standard Deviations	Standard Deviations	NA	0.999972173380327	Standards	NA	no	2500.00000000013	0.211130729955765	2.5	0	NA	NA	1.07188245847447	1846869.62345261	1034941819.80367	Signal	NA	500	NA	1	1295.11132921861	905570.545	FourPL	0.0915159747381856	17.6776695296637	NA	Auto_Created_Unknown	3	In Detection Range	100
2015-19242	GHS	2015	19242	630734	6/4/2015	CVL	MONTH 03	BOX 10 F-3	3	2March17	2March17_3plex	2015-19242 1:10	IL1-RA	G08	11669.3832099216	379.8	1/y^2	417.990453727629	Standard Deviations	Standard Deviations	NA	0.999367033273172	Standards	NA	no	2499.99999999965	0.457984987463336	2.5	0	NA	NA	1.08582556297225	3000310.63966291	944844911.171373	Signal	NA	500	NA	1	1332.58815038951	461589.695	FourPL	57.9570167117191	11669.3832099216	NA	Auto_Created_Unknown	1	Above Fit Curve Range	10
2015-19242	GHS	2015	19242	630734	6/4/2015	CVL	MONTH 03	BOX 10 F-3	3	2March17	2March17_3plex	2015-19242 1:100	IL1-RA	H07	9012.78303300373	379.8	1/y^2	417.990453727629	Standard Deviations	Standard Deviations	NA	0.999367033273172	Standards	NA	no	2499.99999999965	0.457984987463336	2.5	0	NA	NA	1.08582556297225	3000310.63966291	944844911.171373	Signal	NA	500	NA	1	1332.58815038951	461589.695	FourPL	55.2829341383597	9012.78303300373	NA	Auto_Created_Unknown	1	In Detection Range	100
2015-19242	GHS	2015	19242	630734	6/4/2015	CVL	MONTH 03	BOX 10 F-3	3	2March17	2March17_3plex	2015-19242 1:10	MIG	G07	132.228968081884	81	1/y^2	89.5538103312873	Standard Deviations	Standard Deviations	NA	0.999984136420004	Standards	NA	no	2500	0.120260530430532	2.5	0	NA	NA	1.02202347616095	11325.6024173591	4544907.14418761	Signal	NA	500	NA	1	1191.57885959145	806207.755	FourPL	0.382362791242634	132.228968081884	NA	Auto_Created_Unknown	2	In Detection Range	10
2015-19242	GHS	2015	19242	630734	6/4/2015	CVL	MONTH 03	BOX 10 F-3	3	2March17	2March17_3plex	2015-19242 1:10	RANTES	G07	120.9152595829	250.65	1/y^2	284.343533379701	Standard Deviations	Standard Deviations	NA	0.999972173380327	Standards	NA	no	2500.00000000013	0.211130729955765	2.5	0	NA	NA	1.07188245847447	1846869.62345261	1034941819.80367	Signal	NA	500	NA	1	1295.11132921861	905570.545	FourPL	0.552472236906616	120.9152595829	NA	Auto_Created_Unknown	3	In Detection Range	10
2015-19242	GHS	2015	19242	630734	6/4/2015	CVL	MONTH 03	BOX 10 F-3	3	2March17	2March17_3plex	2015-19242 1:100	MIG	H08	20.5060966544099	81	1/y^2	89.5538103312873	Standard Deviations	Standard Deviations	NA	0.999984136420004	Standards	NA	no	2500	0.120260530430532	2.5	0	NA	NA	1.02202347616095	11325.6024173591	4544907.14418761	Signal	NA	500	NA	1	1191.57885959145	806207.755	FourPL	0.0625994429305232	20.5060966544099	NA	Auto_Created_Unknown	2	In Detection Range	100
2015-19242	GHS	2015	19242	630734	6/4/2015	CVL	MONTH 03	BOX 10 F-3	3	2March17	2March17_3plex	2015-19242 1:10	RANTES	G08	120.9152595829	250.65	1/y^2	284.343533379701	Standard Deviations	Standard Deviations	NA	0.999972173380327	Standards	NA	no	2500.00000000013	0.211130729955765	2.5	0	NA	NA	1.07188245847447	1846869.62345261	1034941819.80367	Signal	NA	500	NA	1	1295.11132921861	905570.545	FourPL	0.552472236906616	120.9152595829	NA	Auto_Created_Unknown	3	In Detection Range	10
2015-19242	GHS	2015	19242	630734	6/4/2015	CVL	MONTH 03	BOX 10 F-3	3	2March17	2March17_3plex	2015-19242 1:10	MIG	G08	132.228968081884	81	1/y^2	89.5538103312873	Standard Deviations	Standard Deviations	NA	0.999984136420004	Standards	NA	no	2500	0.120260530430532	2.5	0	NA	NA	1.02202347616095	11325.6024173591	4544907.14418761	Signal	NA	500	NA	1	1191.57885959145	806207.755	FourPL	0.382362791242634	132.228968081884	NA	Auto_Created_Unknown	2	In Detection Range	10
2015-19242	GHS	2015	19242	630734	6/4/2015	CVL	MONTH 03	BOX 10 F-3	3	2March17	2March17_3plex	2015-19242 1:100	MIG	H07	20.5060966544099	81	1/y^2	89.5538103312873	Standard Deviations	Standard Deviations	NA	0.999984136420004	Standards	NA	no	2500	0.120260530430532	2.5	0	NA	NA	1.02202347616095	11325.6024173591	4544907.14418761	Signal	NA	500	NA	1	1191.57885959145	806207.755	FourPL	0.0625994429305232	20.5060966544099	NA	Auto_Created_Unknown	2	In Detection Range	100
2015-19242	GHS	2015	19242	630734	6/4/2015	CVL	MONTH 03	BOX 10 F-3	3	2March17	2March17_3plex	2015-19242 1:10	IL1-RA	G07	11669.3832099216	379.8	1/y^2	417.990453727629	Standard Deviations	Standard Deviations	NA	0.999367033273172	Standards	NA	no	2499.99999999965	0.457984987463336	2.5	0	NA	NA	1.08582556297225	3000310.63966291	944844911.171373	Signal	NA	500	NA	1	1332.58815038951	461589.695	FourPL	57.9570167117191	11669.3832099216	NA	Auto_Created_Unknown	1	Above Fit Curve Range	10
2015-19242	GHS	2015	19242	630734	6/4/2015	CVL	MONTH 03	BOX 10 F-3	3	2March17	2March17_3plex	2015-19242 1:100	IL1-RA	H08	9012.78303300373	379.8	1/y^2	417.990453727629	Standard Deviations	Standard Deviations	NA	0.999367033273172	Standards	NA	no	2499.99999999965	0.457984987463336	2.5	0	NA	NA	1.08582556297225	3000310.63966291	944844911.171373	Signal	NA	500	NA	1	1332.58815038951	461589.695	FourPL	55.2829341383597	9012.78303300373	NA	Auto_Created_Unknown	1	In Detection Range	100
2015-19242	GHS	2015	19242	630734	6/4/2015	CVL	MONTH 03	BOX 10 F-3	3	2March17	2March17_3plex	2015-19242 1:100	RANTES	H07	28.9913780286484	250.65	1/y^2	284.343533379701	Standard Deviations	Standard Deviations	NA	0.999972173380327	Standards	NA	no	2500.00000000013	0.211130729955765	2.5	0	NA	NA	1.07188245847447	1846869.62345261	1034941819.80367	Signal	NA	500	NA	1	1295.11132921861	905570.545	FourPL	0.152682309983251	28.9913780286484	NA	Auto_Created_Unknown	3	Below Detection Range	100
2015-19242	GHS	2015	19242	630734	6/4/2015	CVL	MONTH 03	BOX 10 F-3	3	2March17	2March17_3plex	2015-19242 1:100	RANTES	H08	28.9913780286484	250.65	1/y^2	284.343533379701	Standard Deviations	Standard Deviations	NA	0.999972173380327	Standards	NA	no	2500.00000000013	0.211130729955765	2.5	0	NA	NA	1.07188245847447	1846869.62345261	1034941819.80367	Signal	NA	500	NA	1	1295.11132921861	905570.545	FourPL	0.152682309983251	28.9913780286484	NA	Auto_Created_Unknown	3	In Detection Range	100
2015-19262	GHS	2015	19262	630747	6/4/2015	CVL	MONTH 03	BOX 10 H-3	3	2March17	2March17_3plex	2015-19262 1:10	RANTES	C09	167.584307141212	250.65	1/y^2	284.343533379701	Standard Deviations	Standard Deviations	NA	0.999972173380327	Standards	NA	no	2500.00000000013	0.211130729955765	2.5	0	NA	NA	1.07188245847447	1846869.62345261	1034941819.80367	Signal	NA	500	NA	1	1295.11132921861	905570.545	FourPL	0.71790569899947	167.584307141212	NA	Auto_Created_Unknown	3	In Detection Range	10
2015-19262	GHS	2015	19262	630747	6/4/2015	CVL	MONTH 03	BOX 10 H-3	3	2March17	2March17_3plex	2015-19262 1:100	IL1-RA	D09	5572.70854253118	379.8	1/y^2	417.990453727629	Standard Deviations	Standard Deviations	NA	0.999367033273172	Standards	NA	no	2499.99999999965	0.457984987463336	2.5	0	NA	NA	1.08582556297225	3000310.63966291	944844911.171373	Signal	NA	500	NA	1	1332.58815038951	461589.695	FourPL	33.5048152476657	5572.70854253118	NA	Auto_Created_Unknown	1	In Detection Range	100
2015-19262	GHS	2015	19262	630747	6/4/2015	CVL	MONTH 03	BOX 10 H-3	3	2March17	2March17_3plex	2015-19262 1:100	IL1-RA	D10	5572.70854253118	379.8	1/y^2	417.990453727629	Standard Deviations	Standard Deviations	NA	0.999367033273172	Standards	NA	no	2499.99999999965	0.457984987463336	2.5	0	NA	NA	1.08582556297225	3000310.63966291	944844911.171373	Signal	NA	500	NA	1	1332.58815038951	461589.695	FourPL	33.5048152476657	5572.70854253118	NA	Auto_Created_Unknown	1	In Detection Range	100
2015-19262	GHS	2015	19262	630747	6/4/2015	CVL	MONTH 03	BOX 10 H-3	3	2March17	2March17_3plex	2015-19262 1:100	RANTES	D10	28.9913780286484	250.65	1/y^2	284.343533379701	Standard Deviations	Standard Deviations	NA	0.999972173380327	Standards	NA	no	2500.00000000013	0.211130729955765	2.5	0	NA	NA	1.07188245847447	1846869.62345261	1034941819.80367	Signal	NA	500	NA	1	1295.11132921861	905570.545	FourPL	0.137726113461383	28.9913780286484	NA	Auto_Created_Unknown	3	In Detection Range	100
2015-19262	GHS	2015	19262	630747	6/4/2015	CVL	MONTH 03	BOX 10 H-3	3	2March17	2March17_3plex	2015-19262 1:10	RANTES	C10	167.584307141212	250.65	1/y^2	284.343533379701	Standard Deviations	Standard Deviations	NA	0.999972173380327	Standards	NA	no	2500.00000000013	0.211130729955765	2.5	0	NA	NA	1.07188245847447	1846869.62345261	1034941819.80367	Signal	NA	500	NA	1	1295.11132921861	905570.545	FourPL	0.71790569899947	167.584307141212	NA	Auto_Created_Unknown	3	In Detection Range	10
2015-19262	GHS	2015	19262	630747	6/4/2015	CVL	MONTH 03	BOX 10 H-3	3	2March17	2March17_3plex	2015-19262 1:10	MIG	C10	77.7817459305202	81	1/y^2	89.5538103312873	Standard Deviations	Standard Deviations	NA	0.999984136420004	Standards	NA	no	2500	0.120260530430532	2.5	0	NA	NA	1.02202347616095	11325.6024173591	4544907.14418761	Signal	NA	500	NA	1	1191.57885959145	806207.755	FourPL	0.228768103856603	77.7817459305202	NA	Auto_Created_Unknown	2	In Detection Range	10
2015-19262	GHS	2015	19262	630747	6/4/2015	CVL	MONTH 03	BOX 10 H-3	3	2March17	2March17_3plex	2015-19262 1:10	IL1-RA	C10	22445.6905552046	379.8	1/y^2	417.990453727629	Standard Deviations	Standard Deviations	NA	0.999367033273172	Standards	NA	no	2499.99999999965	0.457984987463336	2.5	0	NA	NA	1.08582556297225	3000310.63966291	944844911.171373	Signal	NA	500	NA	1	1332.58815038951	461589.695	FourPL	108.840240240003	22445.6905552046	NA	Auto_Created_Unknown	1	Above Fit Curve Range	10
2015-19262	GHS	2015	19262	630747	6/4/2015	CVL	MONTH 03	BOX 10 H-3	3	2March17	2March17_3plex	2015-19262 1:100	RANTES	D09	28.9913780286484	250.65	1/y^2	284.343533379701	Standard Deviations	Standard Deviations	NA	0.999972173380327	Standards	NA	no	2500.00000000013	0.211130729955765	2.5	0	NA	NA	1.07188245847447	1846869.62345261	1034941819.80367	Signal	NA	500	NA	1	1295.11132921861	905570.545	FourPL	0.137726113461383	28.9913780286484	NA	Auto_Created_Unknown	3	In Detection Range	100
2015-19262	GHS	2015	19262	630747	6/4/2015	CVL	MONTH 03	BOX 10 H-3	3	2March17	2March17_3plex	2015-19262 1:10	MIG	C09	77.7817459305202	81	1/y^2	89.5538103312873	Standard Deviations	Standard Deviations	NA	0.999984136420004	Standards	NA	no	2500	0.120260530430532	2.5	0	NA	NA	1.02202347616095	11325.6024173591	4544907.14418761	Signal	NA	500	NA	1	1191.57885959145	806207.755	FourPL	0.228768103856603	77.7817459305202	NA	Auto_Created_Unknown	2	In Detection Range	10
2015-19262	GHS	2015	19262	630747	6/4/2015	CVL	MONTH 03	BOX 10 H-3	3	2March17	2March17_3plex	2015-19262 1:10	IL1-RA	C09	22445.6905552046	379.8	1/y^2	417.990453727629	Standard Deviations	Standard Deviations	NA	0.999367033273172	Standards	NA	no	2499.99999999965	0.457984987463336	2.5	0	NA	NA	1.08582556297225	3000310.63966291	944844911.171373	Signal	NA	500	NA	1	1332.58815038951	461589.695	FourPL	108.840240240003	22445.6905552046	NA	Auto_Created_Unknown	1	Above Fit Curve Range	10
2015-19262	GHS	2015	19262	630747	6/4/2015	CVL	MONTH 03	BOX 10 H-3	3	2March17	2March17_3plex	2015-19262 1:100	MIG	D09	9.19238815542512	81	1/y^2	89.5538103312873	Standard Deviations	Standard Deviations	NA	0.999984136420004	Standards	NA	no	2500	0.120260530430532	2.5	0	NA	NA	1.02202347616095	11325.6024173591	4544907.14418761	Signal	NA	500	NA	1	1191.57885959145	806207.755	FourPL	0.0288570436330237	9.19238815542512	NA	Auto_Created_Unknown	2	In Detection Range	100
2015-19262	GHS	2015	19262	630747	6/4/2015	CVL	MONTH 03	BOX 10 H-3	3	2March17	2March17_3plex	2015-19262 1:100	MIG	D10	9.19238815542512	81	1/y^2	89.5538103312873	Standard Deviations	Standard Deviations	NA	0.999984136420004	Standards	NA	no	2500	0.120260530430532	2.5	0	NA	NA	1.02202347616095	11325.6024173591	4544907.14418761	Signal	NA	500	NA	1	1191.57885959145	806207.755	FourPL	0.0288570436330237	9.19238815542512	NA	Auto_Created_Unknown	2	Below Detection Range	100
2015-19266	GHS	2015	19266	630750	6/4/2015	CVL	MONTH 03	BOX 10 H-7	3	2March17	2March17_3plex	2015-19266 1:100	MIG	H10	0.707106781186548	81	1/y^2	89.5538103312873	Standard Deviations	Standard Deviations	NA	0.999984136420004	Standards	NA	no	2500	0.120260530430532	2.5	0	NA	NA	1.02202347616095	11325.6024173591	4544907.14418761	Signal	NA	500	NA	1	1191.57885959145	806207.755	FourPL	0.00226659558523911	0.707106781186548	NA	Auto_Created_Unknown	2	Below Detection Range	100
2015-19266	GHS	2015	19266	630750	6/4/2015	CVL	MONTH 03	BOX 10 H-7	3	2March17	2March17_3plex	2015-19266 1:100	RANTES	H10	18.3847763108502	250.65	1/y^2	284.343533379701	Standard Deviations	Standard Deviations	NA	0.999972173380327	Standards	NA	no	2500.00000000013	0.211130729955765	2.5	0	NA	NA	1.07188245847447	1846869.62345261	1034941819.80367	Signal	NA	500	NA	1	1295.11132921861	905570.545	FourPL	0.0978787813483444	18.3847763108502	NA	Auto_Created_Unknown	3	In Detection Range	100
2015-19266	GHS	2015	19266	630750	6/4/2015	CVL	MONTH 03	BOX 10 H-7	3	2March17	2March17_3plex	2015-19266 1:10	RANTES	G09	1.4142135623731	250.65	1/y^2	284.343533379701	Standard Deviations	Standard Deviations	NA	0.999972173380327	Standards	NA	no	2500.00000000013	0.211130729955765	2.5	0	NA	NA	1.07188245847447	1846869.62345261	1034941819.80367	Signal	NA	500	NA	1	1295.11132921861	905570.545	FourPL	0.00695235188865306	1.4142135623731	NA	Auto_Created_Unknown	3	In Detection Range	10
2015-19266	GHS	2015	19266	630750	6/4/2015	CVL	MONTH 03	BOX 10 H-7	3	2March17	2March17_3plex	2015-19266 1:100	MIG	H09	0.707106781186548	81	1/y^2	89.5538103312873	Standard Deviations	Standard Deviations	NA	0.999984136420004	Standards	NA	no	2500	0.120260530430532	2.5	0	NA	NA	1.02202347616095	11325.6024173591	4544907.14418761	Signal	NA	500	NA	1	1191.57885959145	806207.755	FourPL	0.00226659558523911	0.707106781186548	NA	Auto_Created_Unknown	2	Below Detection Range	100
2015-19266	GHS	2015	19266	630750	6/4/2015	CVL	MONTH 03	BOX 10 H-7	3	2March17	2March17_3plex	2015-19266 1:100	IL1-RA	H09	2457.90317140444	379.8	1/y^2	417.990453727629	Standard Deviations	Standard Deviations	NA	0.999367033273172	Standards	NA	no	2499.99999999965	0.457984987463336	2.5	0	NA	NA	1.08582556297225	3000310.63966291	944844911.171373	Signal	NA	500	NA	1	1332.58815038951	461589.695	FourPL	15.9478060136834	2457.90317140444	NA	Auto_Created_Unknown	1	In Detection Range	100
2015-19266	GHS	2015	19266	630750	6/4/2015	CVL	MONTH 03	BOX 10 H-7	3	2March17	2March17_3plex	2015-19266 1:10	IL1-RA	G10	12686.2027612678	379.8	1/y^2	417.990453727629	Standard Deviations	Standard Deviations	NA	0.999367033273172	Standards	NA	no	2499.99999999965	0.457984987463336	2.5	0	NA	NA	1.08582556297225	3000310.63966291	944844911.171373	Signal	NA	500	NA	1	1332.58815038951	461589.695	FourPL	64.5620039378818	12686.2027612678	NA	Auto_Created_Unknown	1	Above Fit Curve Range	10
2015-19266	GHS	2015	19266	630750	6/4/2015	CVL	MONTH 03	BOX 10 H-7	3	2March17	2March17_3plex	2015-19266 1:10	MIG	G09	82.7314933988261	81	1/y^2	89.5538103312873	Standard Deviations	Standard Deviations	NA	0.999984136420004	Standards	NA	no	2500	0.120260530430532	2.5	0	NA	NA	1.02202347616095	11325.6024173591	4544907.14418761	Signal	NA	500	NA	1	1191.57885959145	806207.755	FourPL	0.245506811454498	82.7314933988261	NA	Auto_Created_Unknown	2	In Detection Range	10
2015-19266	GHS	2015	19266	630750	6/4/2015	CVL	MONTH 03	BOX 10 H-7	3	2March17	2March17_3plex	2015-19266 1:10	RANTES	G10	1.4142135623731	250.65	1/y^2	284.343533379701	Standard Deviations	Standard Deviations	NA	0.999972173380327	Standards	NA	no	2500.00000000013	0.211130729955765	2.5	0	NA	NA	1.07188245847447	1846869.62345261	1034941819.80367	Signal	NA	500	NA	1	1295.11132921861	905570.545	FourPL	0.00695235188865306	1.4142135623731	NA	Auto_Created_Unknown	3	In Detection Range	10
2015-19266	GHS	2015	19266	630750	6/4/2015	CVL	MONTH 03	BOX 10 H-7	3	2March17	2March17_3plex	2015-19266 1:100	IL1-RA	H10	2457.90317140444	379.8	1/y^2	417.990453727629	Standard Deviations	Standard Deviations	NA	0.999367033273172	Standards	NA	no	2499.99999999965	0.457984987463336	2.5	0	NA	NA	1.08582556297225	3000310.63966291	944844911.171373	Signal	NA	500	NA	1	1332.58815038951	461589.695	FourPL	15.9478060136834	2457.90317140444	NA	Auto_Created_Unknown	1	In Detection Range	100
2015-19266	GHS	2015	19266	630750	6/4/2015	CVL	MONTH 03	BOX 10 H-7	3	2March17	2March17_3plex	2015-19266 1:10	MIG	G10	82.7314933988261	81	1/y^2	89.5538103312873	Standard Deviations	Standard Deviations	NA	0.999984136420004	Standards	NA	no	2500	0.120260530430532	2.5	0	NA	NA	1.02202347616095	11325.6024173591	4544907.14418761	Signal	NA	500	NA	1	1191.57885959145	806207.755	FourPL	0.245506811454498	82.7314933988261	NA	Auto_Created_Unknown	2	In Detection Range	10
2015-19266	GHS	2015	19266	630750	6/4/2015	CVL	MONTH 03	BOX 10 H-7	3	2March17	2March17_3plex	2015-19266 1:100	RANTES	H09	18.3847763108502	250.65	1/y^2	284.343533379701	Standard Deviations	Standard Deviations	NA	0.999972173380327	Standards	NA	no	2500.00000000013	0.211130729955765	2.5	0	NA	NA	1.07188245847447	1846869.62345261	1034941819.80367	Signal	NA	500	NA	1	1295.11132921861	905570.545	FourPL	0.0978787813483444	18.3847763108502	NA	Auto_Created_Unknown	3	Below Detection Range	100
2015-19266	GHS	2015	19266	630750	6/4/2015	CVL	MONTH 03	BOX 10 H-7	3	2March17	2March17_3plex	2015-19266 1:10	IL1-RA	G09	12686.2027612678	379.8	1/y^2	417.990453727629	Standard Deviations	Standard Deviations	NA	0.999367033273172	Standards	NA	no	2499.99999999965	0.457984987463336	2.5	0	NA	NA	1.08582556297225	3000310.63966291	944844911.171373	Signal	NA	500	NA	1	1332.58815038951	461589.695	FourPL	64.5620039378818	12686.2027612678	NA	Auto_Created_Unknown	1	Above Fit Curve Range	10
2015-19310	GHS	2015	19310	630529	6/17/2015	CVL	MONTH 06	BOX 11 C-1	6	2March17	2March17_3plex	2015-19310 1:10	RANTES	C08	57.2756492761104	247.5	1/y^2	288.122894441177	Standard Deviations	Standard Deviations	NA	0.999915019817888	Standards	NA	no	2499.99999999987	0.204116379174698	2.5	0	NA	NA	1.06936959426885	1071525.78833408	597234696.410496	Signal	NA	500	NA	1	1298.18021174993	974329.325	FourPL	0.216401541331918	57.2756492761104	NA	Auto_Created_Unknown	3	In Detection Range	10
2015-19310	GHS	2015	19310	630529	6/17/2015	CVL	MONTH 06	BOX 11 C-1	6	2March17	2March17_3plex	2015-19310 1:10	RANTES	C07	57.2756492761104	247.5	1/y^2	288.122894441177	Standard Deviations	Standard Deviations	NA	0.999915019817888	Standards	NA	no	2499.99999999987	0.204116379174698	2.5	0	NA	NA	1.06936959426885	1071525.78833408	597234696.410496	Signal	NA	500	NA	1	1298.18021174993	974329.325	FourPL	0.216401541331918	57.2756492761104	NA	Auto_Created_Unknown	3	In Detection Range	10
2015-19310	GHS	2015	19310	630529	6/17/2015	CVL	MONTH 06	BOX 11 C-1	6	2March17	2March17_3plex	2015-19310 1:10	MIG	C08	332.340187157677	72	1/y^2	80.1735168912034	Standard Deviations	Standard Deviations	NA	0.999223944710924	Standards	NA	no	2500	0.100887243095029	2.5	0	NA	NA	0.993463330023607	18783.2022740276	6449480.84692013	Signal	NA	500	NA	1	1153.14128940825	763361.535	FourPL	0.925526650490273	332.340187157677	NA	Auto_Created_Unknown	2	In Detection Range	10
2015-19310	GHS	2015	19310	630529	6/17/2015	CVL	MONTH 06	BOX 11 C-1	6	2March17	2March17_3plex	2015-19310 1:100	RANTES	D07	50.9116882454314	247.5	1/y^2	288.122894441177	Standard Deviations	Standard Deviations	NA	0.999915019817888	Standards	NA	no	2499.99999999987	0.204116379174698	2.5	0	NA	NA	1.06936959426885	1071525.78833408	597234696.410496	Signal	NA	500	NA	1	1298.18021174993	974329.325	FourPL	0.215778265777897	50.9116882454314	NA	Auto_Created_Unknown	3	In Detection Range	100
2015-19310	GHS	2015	19310	630529	6/17/2015	CVL	MONTH 06	BOX 11 C-1	6	2March17	2March17_3plex	2015-19310 1:100	IL1-RA	D07	269.407683632075	344.7	1/y^2	425.786458794426	Standard Deviations	Standard Deviations	NA	0.999971121521988	Standards	NA	no	2500.00000000009	0.540536689856901	2.5	0	NA	NA	1.07697878427219	1127701.81052073	293917541.674087	Signal	NA	500	NA	1	1294.80187253914	425781.66	FourPL	1.61492908396731	269.407683632075	NA	Auto_Created_Unknown	1	In Detection Range	100
2015-19310	GHS	2015	19310	630529	6/17/2015	CVL	MONTH 06	BOX 11 C-1	6	2March17	2March17_3plex	2015-19310 1:100	MIG	D07	0	72	1/y^2	80.1735168912034	Standard Deviations	Standard Deviations	NA	0.999223944710924	Standards	NA	no	2500	0.100887243095029	2.5	0	NA	NA	0.993463330023607	18783.2022740276	6449480.84692013	Signal	NA	500	NA	1	1153.14128940825	763361.535	FourPL	0	0	NA	Auto_Created_Unknown	2	In Detection Range	100
2015-19310	GHS	2015	19310	630529	6/17/2015	CVL	MONTH 06	BOX 11 C-1	6	2March17	2March17_3plex	2015-19310 1:10	MIG	C07	332.340187157677	72	1/y^2	80.1735168912034	Standard Deviations	Standard Deviations	NA	0.999223944710924	Standards	NA	no	2500	0.100887243095029	2.5	0	NA	NA	0.993463330023607	18783.2022740276	6449480.84692013	Signal	NA	500	NA	1	1153.14128940825	763361.535	FourPL	0.925526650490273	332.340187157677	NA	Auto_Created_Unknown	2	In Detection Range	10
2015-19310	GHS	2015	19310	630529	6/17/2015	CVL	MONTH 06	BOX 11 C-1	6	2March17	2March17_3plex	2015-19310 1:100	MIG	D08	0	72	1/y^2	80.1735168912034	Standard Deviations	Standard Deviations	NA	0.999223944710924	Standards	NA	no	2500	0.100887243095029	2.5	0	NA	NA	0.993463330023607	18783.2022740276	6449480.84692013	Signal	NA	500	NA	1	1153.14128940825	763361.535	FourPL	0	0	NA	Auto_Created_Unknown	2	In Detection Range	100
2015-19310	GHS	2015	19310	630529	6/17/2015	CVL	MONTH 06	BOX 11 C-1	6	2March17	2March17_3plex	2015-19310 1:10	IL1-RA	C08	22630.9525318755	344.7	1/y^2	425.786458794426	Standard Deviations	Standard Deviations	NA	0.999971121521988	Standards	NA	no	2500.00000000009	0.540536689856901	2.5	0	NA	NA	1.07697878427219	1127701.81052073	293917541.674087	Signal	NA	500	NA	1	1294.80187253914	425781.66	FourPL	117.728722247865	22630.9525318755	NA	Auto_Created_Unknown	1	Above Fit Curve Range	10
2015-19310	GHS	2015	19310	630529	6/17/2015	CVL	MONTH 06	BOX 11 C-1	6	2March17	2March17_3plex	2015-19310 1:100	IL1-RA	D08	269.407683632075	344.7	1/y^2	425.786458794426	Standard Deviations	Standard Deviations	NA	0.999971121521988	Standards	NA	no	2500.00000000009	0.540536689856901	2.5	0	NA	NA	1.07697878427219	1127701.81052073	293917541.674087	Signal	NA	500	NA	1	1294.80187253914	425781.66	FourPL	1.61492908396731	269.407683632075	NA	Auto_Created_Unknown	1	In Detection Range	100
2015-19310	GHS	2015	19310	630529	6/17/2015	CVL	MONTH 06	BOX 11 C-1	6	2March17	2March17_3plex	2015-19310 1:10	IL1-RA	C07	22630.9525318755	344.7	1/y^2	425.786458794426	Standard Deviations	Standard Deviations	NA	0.999971121521988	Standards	NA	no	2500.00000000009	0.540536689856901	2.5	0	NA	NA	1.07697878427219	1127701.81052073	293917541.674087	Signal	NA	500	NA	1	1294.80187253914	425781.66	FourPL	117.728722247865	22630.9525318755	NA	Auto_Created_Unknown	1	Above Fit Curve Range	10
2015-19310	GHS	2015	19310	630529	6/17/2015	CVL	MONTH 06	BOX 11 C-1	6	2March17	2March17_3plex	2015-19310 1:100	RANTES	D08	50.9116882454314	247.5	1/y^2	288.122894441177	Standard Deviations	Standard Deviations	NA	0.999915019817888	Standards	NA	no	2499.99999999987	0.204116379174698	2.5	0	NA	NA	1.06936959426885	1071525.78833408	597234696.410496	Signal	NA	500	NA	1	1298.18021174993	974329.325	FourPL	0.215778265777897	50.9116882454314	NA	Auto_Created_Unknown	3	In Detection Range	100
2015-19326	GHS	2015	19326	630486	6/18/2015	CVL	MONTH 06	BOX 11 D-7	6	2March17	2March17_3plex	2015-19326 1:100	IL1-RA	H04	2714.58293297516	344.7	1/y^2	425.786458794426	Standard Deviations	Standard Deviations	NA	0.999971121521988	Standards	NA	no	2500.00000000009	0.540536689856901	2.5	0	NA	NA	1.07697878427219	1127701.81052073	293917541.674087	Signal	NA	500	NA	1	1294.80187253914	425781.66	FourPL	17.6972088391026	2714.58293297516	NA	Auto_Created_Unknown	1	In Detection Range	100
2015-19326	GHS	2015	19326	630486	6/18/2015	CVL	MONTH 06	BOX 11 D-7	6	2March17	2March17_3plex	2015-19326 1:100	MIG	H04	4.94974746830583	72	1/y^2	80.1735168912034	Standard Deviations	Standard Deviations	NA	0.999223944710924	Standards	NA	no	2500	0.100887243095029	2.5	0	NA	NA	0.993463330023607	18783.2022740276	6449480.84692013	Signal	NA	500	NA	1	1153.14128940825	763361.535	FourPL	0.0135161912753985	4.94974746830583	NA	Auto_Created_Unknown	2	In Detection Range	100
2015-19326	GHS	2015	19326	630486	6/18/2015	CVL	MONTH 06	BOX 11 D-7	6	2March17	2March17_3plex	2015-19326 1:100	IL1-RA	H03	2714.58293297516	344.7	1/y^2	425.786458794426	Standard Deviations	Standard Deviations	NA	0.999971121521988	Standards	NA	no	2500.00000000009	0.540536689856901	2.5	0	NA	NA	1.07697878427219	1127701.81052073	293917541.674087	Signal	NA	500	NA	1	1294.80187253914	425781.66	FourPL	17.6972088391026	2714.58293297516	NA	Auto_Created_Unknown	1	In Detection Range	100
2015-19326	GHS	2015	19326	630486	6/18/2015	CVL	MONTH 06	BOX 11 D-7	6	2March17	2March17_3plex	2015-19326 1:100	RANTES	H04	39.5979797464467	247.5	1/y^2	288.122894441177	Standard Deviations	Standard Deviations	NA	0.999915019817888	Standards	NA	no	2499.99999999987	0.204116379174698	2.5	0	NA	NA	1.06936959426885	1071525.78833408	597234696.410496	Signal	NA	500	NA	1	1298.18021174993	974329.325	FourPL	0.180479990362385	39.5979797464467	NA	Auto_Created_Unknown	3	In Detection Range	100
2015-19326	GHS	2015	19326	630486	6/18/2015	CVL	MONTH 06	BOX 11 D-7	6	2March17	2March17_3plex	2015-19326 1:100	RANTES	H03	39.5979797464467	247.5	1/y^2	288.122894441177	Standard Deviations	Standard Deviations	NA	0.999915019817888	Standards	NA	no	2499.99999999987	0.204116379174698	2.5	0	NA	NA	1.06936959426885	1071525.78833408	597234696.410496	Signal	NA	500	NA	1	1298.18021174993	974329.325	FourPL	0.180479990362385	39.5979797464467	NA	Auto_Created_Unknown	3	In Detection Range	100
2015-19326	GHS	2015	19326	630486	6/18/2015	CVL	MONTH 06	BOX 11 D-7	6	2March17	2March17_3plex	2015-19326 1:10	RANTES	G03	82.0243866176395	247.5	1/y^2	288.122894441177	Standard Deviations	Standard Deviations	NA	0.999915019817888	Standards	NA	no	2499.99999999987	0.204116379174698	2.5	0	NA	NA	1.06936959426885	1071525.78833408	597234696.410496	Signal	NA	500	NA	1	1298.18021174993	974329.325	FourPL	0.331272931185524	82.0243866176395	NA	Auto_Created_Unknown	3	In Detection Range	10
2015-19326	GHS	2015	19326	630486	6/18/2015	CVL	MONTH 06	BOX 11 D-7	6	2March17	2March17_3plex	2015-19326 1:10	MIG	G03	83.4386001800126	72	1/y^2	80.1735168912034	Standard Deviations	Standard Deviations	NA	0.999223944710924	Standards	NA	no	2500	0.100887243095029	2.5	0	NA	NA	0.993463330023607	18783.2022740276	6449480.84692013	Signal	NA	500	NA	1	1153.14128940825	763361.535	FourPL	0.232278017229673	83.4386001800126	NA	Auto_Created_Unknown	2	In Detection Range	10
2015-19326	GHS	2015	19326	630486	6/18/2015	CVL	MONTH 06	BOX 11 D-7	6	2March17	2March17_3plex	2015-19326 1:10	RANTES	G04	82.0243866176395	247.5	1/y^2	288.122894441177	Standard Deviations	Standard Deviations	NA	0.999915019817888	Standards	NA	no	2499.99999999987	0.204116379174698	2.5	0	NA	NA	1.06936959426885	1071525.78833408	597234696.410496	Signal	NA	500	NA	1	1298.18021174993	974329.325	FourPL	0.331272931185524	82.0243866176395	NA	Auto_Created_Unknown	3	In Detection Range	10
2015-19326	GHS	2015	19326	630486	6/18/2015	CVL	MONTH 06	BOX 11 D-7	6	2March17	2March17_3plex	2015-19326 1:10	IL1-RA	G03	213.546247918337	344.7	1/y^2	425.786458794426	Standard Deviations	Standard Deviations	NA	0.999971121521988	Standards	NA	no	2500.00000000009	0.540536689856901	2.5	0	NA	NA	1.07697878427219	1127701.81052073	293917541.674087	Signal	NA	500	NA	1	1294.80187253914	425781.66	FourPL	1.12080547879122	213.546247918337	NA	Auto_Created_Unknown	1	Above Fit Curve Range	10
2015-19326	GHS	2015	19326	630486	6/18/2015	CVL	MONTH 06	BOX 11 D-7	6	2March17	2March17_3plex	2015-19326 1:10	IL1-RA	G04	213.546247918337	344.7	1/y^2	425.786458794426	Standard Deviations	Standard Deviations	NA	0.999971121521988	Standards	NA	no	2500.00000000009	0.540536689856901	2.5	0	NA	NA	1.07697878427219	1127701.81052073	293917541.674087	Signal	NA	500	NA	1	1294.80187253914	425781.66	FourPL	1.12080547879122	213.546247918337	NA	Auto_Created_Unknown	1	Above Fit Curve Range	10
2015-19326	GHS	2015	19326	630486	6/18/2015	CVL	MONTH 06	BOX 11 D-7	6	2March17	2March17_3plex	2015-19326 1:100	MIG	H03	4.94974746830583	72	1/y^2	80.1735168912034	Standard Deviations	Standard Deviations	NA	0.999223944710924	Standards	NA	no	2500	0.100887243095029	2.5	0	NA	NA	0.993463330023607	18783.2022740276	6449480.84692013	Signal	NA	500	NA	1	1153.14128940825	763361.535	FourPL	0.0135161912753985	4.94974746830583	NA	Auto_Created_Unknown	2	In Detection Range	100
2015-19326	GHS	2015	19326	630486	6/18/2015	CVL	MONTH 06	BOX 11 D-7	6	2March17	2March17_3plex	2015-19326 1:10	MIG	G04	83.4386001800126	72	1/y^2	80.1735168912034	Standard Deviations	Standard Deviations	NA	0.999223944710924	Standards	NA	no	2500	0.100887243095029	2.5	0	NA	NA	0.993463330023607	18783.2022740276	6449480.84692013	Signal	NA	500	NA	1	1153.14128940825	763361.535	FourPL	0.232278017229673	83.4386001800126	NA	Auto_Created_Unknown	2	In Detection Range	10
2015-19330	GHS	2015	19330	630792	6/18/2015	CVL	MONTH 03	BOX 11 E-1	3	3March17	3March17_3plex	2015-19330 1:100	RANTES	H04	19.7989898732233	302.85	1/y^2	362.682652874221	Standard Deviations	Standard Deviations	NA	0.999487174295832	Standards	NA	no	2499.99999999986	0.12948996032851	2.5	0	NA	NA	1.03214737352247	1448956.87271007	707052894.21786	Signal	NA	500	NA	1	1302.74198857933	1088625.47	FourPL	0.0635741112148939	19.7989898732233	NA	Auto_Created_Unknown	3	In Detection Range	100
2015-19330	GHS	2015	19330	630792	6/18/2015	CVL	MONTH 03	BOX 11 E-1	3	3March17	3March17_3plex	2015-19330 1:10	IL1-RA	G03	2125.56298424676	534.6	1/y^2	655.768800618946	Standard Deviations	Standard Deviations	NA	0.999148524379699	Standards	NA	no	2499.99999999982	3.36827392062749	2.5	0	NA	NA	1.09398728214727	1290575.25189712	507944412.521715	Signal	NA	500	NA	1	1341.59238377221	594918.28	FourPL	9.69688307489649	2125.56298424676	NA	Auto_Created_Unknown	1	In Detection Range	10
2015-19330	GHS	2015	19330	630792	6/18/2015	CVL	MONTH 03	BOX 11 E-1	3	3March17	3March17_3plex	2015-19330 1:100	MIG	H03	12.7279220613579	81.45	1/y^2	89.6615226476428	Standard Deviations	Standard Deviations	NA	0.999857305800815	Standards	NA	no	2500	0.0797568481141484	2.5	0	NA	NA	0.977517086332603	45067.8590524172	15732936.0897945	Signal	NA	500	NA	1	1198.84948795267	884741.82	FourPL	0.027610515501628	12.7279220613579	NA	Auto_Created_Unknown	2	In Detection Range	100
2015-19330	GHS	2015	19330	630792	6/18/2015	CVL	MONTH 03	BOX 11 E-1	3	3March17	3March17_3plex	2015-19330 1:100	IL1-RA	H03	753.068721963673	534.6	1/y^2	655.768800618946	Standard Deviations	Standard Deviations	NA	0.999148524379699	Standards	NA	no	2499.99999999982	3.36827392062749	2.5	0	NA	NA	1.09398728214727	1290575.25189712	507944412.521715	Signal	NA	500	NA	1	1341.59238377221	594918.28	FourPL	4.30602093952851	753.068721963673	NA	Auto_Created_Unknown	1	In Detection Range	100
2015-19330	GHS	2015	19330	630792	6/18/2015	CVL	MONTH 03	BOX 11 E-1	3	3March17	3March17_3plex	2015-19330 1:10	RANTES	G04	33.9411254969543	302.85	1/y^2	362.682652874221	Standard Deviations	Standard Deviations	NA	0.999487174295832	Standards	NA	no	2499.99999999986	0.12948996032851	2.5	0	NA	NA	1.03214737352247	1448956.87271007	707052894.21786	Signal	NA	500	NA	1	1302.74198857933	1088625.47	FourPL	0.100753599427563	33.9411254969543	NA	Auto_Created_Unknown	3	In Detection Range	10
2015-19330	GHS	2015	19330	630792	6/18/2015	CVL	MONTH 03	BOX 11 E-1	3	3March17	3March17_3plex	2015-19330 1:100	IL1-RA	H04	753.068721963673	534.6	1/y^2	655.768800618946	Standard Deviations	Standard Deviations	NA	0.999148524379699	Standards	NA	no	2499.99999999982	3.36827392062749	2.5	0	NA	NA	1.09398728214727	1290575.25189712	507944412.521715	Signal	NA	500	NA	1	1341.59238377221	594918.28	FourPL	4.30602093952851	753.068721963673	NA	Auto_Created_Unknown	1	In Detection Range	100
2015-19330	GHS	2015	19330	630792	6/18/2015	CVL	MONTH 03	BOX 11 E-1	3	3March17	3March17_3plex	2015-19330 1:100	MIG	H04	12.7279220613579	81.45	1/y^2	89.6615226476428	Standard Deviations	Standard Deviations	NA	0.999857305800815	Standards	NA	no	2500	0.0797568481141484	2.5	0	NA	NA	0.977517086332603	45067.8590524172	15732936.0897945	Signal	NA	500	NA	1	1198.84948795267	884741.82	FourPL	0.027610515501628	12.7279220613579	NA	Auto_Created_Unknown	2	Below Detection Range	100
2015-19330	GHS	2015	19330	630792	6/18/2015	CVL	MONTH 03	BOX 11 E-1	3	3March17	3March17_3plex	2015-19330 1:10	IL1-RA	G04	2125.56298424676	534.6	1/y^2	655.768800618946	Standard Deviations	Standard Deviations	NA	0.999148524379699	Standards	NA	no	2499.99999999982	3.36827392062749	2.5	0	NA	NA	1.09398728214727	1290575.25189712	507944412.521715	Signal	NA	500	NA	1	1341.59238377221	594918.28	FourPL	9.69688307489649	2125.56298424676	NA	Auto_Created_Unknown	1	In Detection Range	10
2015-19330	GHS	2015	19330	630792	6/18/2015	CVL	MONTH 03	BOX 11 E-1	3	3March17	3March17_3plex	2015-19330 1:10	MIG	G03	47.3761543394987	81.45	1/y^2	89.6615226476428	Standard Deviations	Standard Deviations	NA	0.999857305800815	Standards	NA	no	2500	0.0797568481141484	2.5	0	NA	NA	0.977517086332603	45067.8590524172	15732936.0897945	Signal	NA	500	NA	1	1198.84948795267	884741.82	FourPL	0.107788155881782	47.3761543394987	NA	Auto_Created_Unknown	2	In Detection Range	10
2015-19330	GHS	2015	19330	630792	6/18/2015	CVL	MONTH 03	BOX 11 E-1	3	3March17	3March17_3plex	2015-19330 1:10	MIG	G04	47.3761543394987	81.45	1/y^2	89.6615226476428	Standard Deviations	Standard Deviations	NA	0.999857305800815	Standards	NA	no	2500	0.0797568481141484	2.5	0	NA	NA	0.977517086332603	45067.8590524172	15732936.0897945	Signal	NA	500	NA	1	1198.84948795267	884741.82	FourPL	0.107788155881782	47.3761543394987	NA	Auto_Created_Unknown	2	In Detection Range	10
2015-19330	GHS	2015	19330	630792	6/18/2015	CVL	MONTH 03	BOX 11 E-1	3	3March17	3March17_3plex	2015-19330 1:100	RANTES	H03	19.7989898732233	302.85	1/y^2	362.682652874221	Standard Deviations	Standard Deviations	NA	0.999487174295832	Standards	NA	no	2499.99999999986	0.12948996032851	2.5	0	NA	NA	1.03214737352247	1448956.87271007	707052894.21786	Signal	NA	500	NA	1	1302.74198857933	1088625.47	FourPL	0.0635741112148939	19.7989898732233	NA	Auto_Created_Unknown	3	In Detection Range	100
2015-19330	GHS	2015	19330	630792	6/18/2015	CVL	MONTH 03	BOX 11 E-1	3	3March17	3March17_3plex	2015-19330 1:10	RANTES	G03	33.9411254969543	302.85	1/y^2	362.682652874221	Standard Deviations	Standard Deviations	NA	0.999487174295832	Standards	NA	no	2499.99999999986	0.12948996032851	2.5	0	NA	NA	1.03214737352247	1448956.87271007	707052894.21786	Signal	NA	500	NA	1	1302.74198857933	1088625.47	FourPL	0.100753599427563	33.9411254969543	NA	Auto_Created_Unknown	3	In Detection Range	10
2015-19334	GHS	2015	19334	630499	6/18/2015	CVL	MONTH 06	BOX 11 E-5	6	2March17	2March17_3plex	2015-19334 1:100	MIG	D06	0.707106781186548	72	1/y^2	80.1735168912034	Standard Deviations	Standard Deviations	NA	0.999223944710924	Standards	NA	no	2500	0.100887243095029	2.5	0	NA	NA	0.993463330023607	18783.2022740276	6449480.84692013	Signal	NA	500	NA	1	1153.14128940825	763361.535	FourPL	0.00193404313246811	0.707106781186548	NA	Auto_Created_Unknown	2	In Detection Range	100
2015-19334	GHS	2015	19334	630499	6/18/2015	CVL	MONTH 06	BOX 11 E-5	6	2March17	2March17_3plex	2015-19334 1:10	RANTES	C06	67.8822509939086	247.5	1/y^2	288.122894441177	Standard Deviations	Standard Deviations	NA	0.999915019817888	Standards	NA	no	2499.99999999987	0.204116379174698	2.5	0	NA	NA	1.06936959426885	1071525.78833408	597234696.410496	Signal	NA	500	NA	1	1298.18021174993	974329.325	FourPL	0.288186342278514	67.8822509939086	NA	Auto_Created_Unknown	3	In Detection Range	10
2015-19334	GHS	2015	19334	630499	6/18/2015	CVL	MONTH 06	BOX 11 E-5	6	2March17	2March17_3plex	2015-19334 1:100	MIG	D05	0.707106781186548	72	1/y^2	80.1735168912034	Standard Deviations	Standard Deviations	NA	0.999223944710924	Standards	NA	no	2500	0.100887243095029	2.5	0	NA	NA	0.993463330023607	18783.2022740276	6449480.84692013	Signal	NA	500	NA	1	1153.14128940825	763361.535	FourPL	0.00193404313246811	0.707106781186548	NA	Auto_Created_Unknown	2	In Detection Range	100
2015-19334	GHS	2015	19334	630499	6/18/2015	CVL	MONTH 06	BOX 11 E-5	6	2March17	2March17_3plex	2015-19334 1:10	IL1-RA	C05	23086.3292989596	344.7	1/y^2	425.786458794426	Standard Deviations	Standard Deviations	NA	0.999971121521988	Standards	NA	no	2500.00000000009	0.540536689856901	2.5	0	NA	NA	1.07697878427219	1127701.81052073	293917541.674087	Signal	NA	500	NA	1	1294.80187253914	425781.66	FourPL	121.569422841939	23086.3292989596	NA	Auto_Created_Unknown	1	Above Fit Curve Range	10
2015-19334	GHS	2015	19334	630499	6/18/2015	CVL	MONTH 06	BOX 11 E-5	6	2March17	2March17_3plex	2015-19334 1:100	RANTES	D05	19.7989898732233	247.5	1/y^2	288.122894441177	Standard Deviations	Standard Deviations	NA	0.999915019817888	Standards	NA	no	2499.99999999987	0.204116379174698	2.5	0	NA	NA	1.06936959426885	1071525.78833408	597234696.410496	Signal	NA	500	NA	1	1298.18021174993	974329.325	FourPL	0.0919269215040929	19.7989898732233	NA	Auto_Created_Unknown	3	In Detection Range	100
2015-19334	GHS	2015	19334	630499	6/18/2015	CVL	MONTH 06	BOX 11 E-5	6	2March17	2March17_3plex	2015-19334 1:100	RANTES	D06	19.7989898732233	247.5	1/y^2	288.122894441177	Standard Deviations	Standard Deviations	NA	0.999915019817888	Standards	NA	no	2499.99999999987	0.204116379174698	2.5	0	NA	NA	1.06936959426885	1071525.78833408	597234696.410496	Signal	NA	500	NA	1	1298.18021174993	974329.325	FourPL	0.0919269215040929	19.7989898732233	NA	Auto_Created_Unknown	3	In Detection Range	100
2015-19334	GHS	2015	19334	630499	6/18/2015	CVL	MONTH 06	BOX 11 E-5	6	2March17	2March17_3plex	2015-19334 1:10	IL1-RA	C06	23086.3292989596	344.7	1/y^2	425.786458794426	Standard Deviations	Standard Deviations	NA	0.999971121521988	Standards	NA	no	2500.00000000009	0.540536689856901	2.5	0	NA	NA	1.07697878427219	1127701.81052073	293917541.674087	Signal	NA	500	NA	1	1294.80187253914	425781.66	FourPL	121.569422841939	23086.3292989596	NA	Auto_Created_Unknown	1	Above Fit Curve Range	10
2015-19334	GHS	2015	19334	630499	6/18/2015	CVL	MONTH 06	BOX 11 E-5	6	2March17	2March17_3plex	2015-19334 1:10	RANTES	C05	67.8822509939086	247.5	1/y^2	288.122894441177	Standard Deviations	Standard Deviations	NA	0.999915019817888	Standards	NA	no	2499.99999999987	0.204116379174698	2.5	0	NA	NA	1.06936959426885	1071525.78833408	597234696.410496	Signal	NA	500	NA	1	1298.18021174993	974329.325	FourPL	0.288186342278514	67.8822509939086	NA	Auto_Created_Unknown	3	In Detection Range	10
2015-19334	GHS	2015	19334	630499	6/18/2015	CVL	MONTH 06	BOX 11 E-5	6	2March17	2March17_3plex	2015-19334 1:10	MIG	C05	31.8198051533946	72	1/y^2	80.1735168912034	Standard Deviations	Standard Deviations	NA	0.999223944710924	Standards	NA	no	2500	0.100887243095029	2.5	0	NA	NA	0.993463330023607	18783.2022740276	6449480.84692013	Signal	NA	500	NA	1	1153.14128940825	763361.535	FourPL	0.0886012170705278	31.8198051533946	NA	Auto_Created_Unknown	2	In Detection Range	10
2015-19334	GHS	2015	19334	630499	6/18/2015	CVL	MONTH 06	BOX 11 E-5	6	2March17	2March17_3plex	2015-19334 1:10	MIG	C06	31.8198051533946	72	1/y^2	80.1735168912034	Standard Deviations	Standard Deviations	NA	0.999223944710924	Standards	NA	no	2500	0.100887243095029	2.5	0	NA	NA	0.993463330023607	18783.2022740276	6449480.84692013	Signal	NA	500	NA	1	1153.14128940825	763361.535	FourPL	0.0886012170705278	31.8198051533946	NA	Auto_Created_Unknown	2	In Detection Range	10
2015-19334	GHS	2015	19334	630499	6/18/2015	CVL	MONTH 06	BOX 11 E-5	6	2March17	2March17_3plex	2015-19334 1:100	IL1-RA	D05	2096.57160621811	344.7	1/y^2	425.786458794426	Standard Deviations	Standard Deviations	NA	0.999971121521988	Standards	NA	no	2500.00000000009	0.540536689856901	2.5	0	NA	NA	1.07697878427219	1127701.81052073	293917541.674087	Signal	NA	500	NA	1	1294.80187253914	425781.66	FourPL	13.530774973675	2096.57160621811	NA	Auto_Created_Unknown	1	In Detection Range	100
2015-19334	GHS	2015	19334	630499	6/18/2015	CVL	MONTH 06	BOX 11 E-5	6	2March17	2March17_3plex	2015-19334 1:100	IL1-RA	D06	2096.57160621811	344.7	1/y^2	425.786458794426	Standard Deviations	Standard Deviations	NA	0.999971121521988	Standards	NA	no	2500.00000000009	0.540536689856901	2.5	0	NA	NA	1.07697878427219	1127701.81052073	293917541.674087	Signal	NA	500	NA	1	1294.80187253914	425781.66	FourPL	13.530774973675	2096.57160621811	NA	Auto_Created_Unknown	1	In Detection Range	100
2015-19342	GHS	2015	19342	630776	6/18/2015	CVL	MONTH 03	BOX 11 F-3	3	3March17	3March17_3plex	2015-19342 1:100	RANTES	D03	55.8614357137373	302.85	1/y^2	362.682652874221	Standard Deviations	Standard Deviations	NA	0.999487174295832	Standards	NA	no	2499.99999999986	0.12948996032851	2.5	0	NA	NA	1.03214737352247	1448956.87271007	707052894.21786	Signal	NA	500	NA	1	1302.74198857933	1088625.47	FourPL	0.173122549742599	55.8614357137373	NA	Auto_Created_Unknown	3	In Detection Range	100
2015-19342	GHS	2015	19342	630776	6/18/2015	CVL	MONTH 03	BOX 11 F-3	3	3March17	3March17_3plex	2015-19342 1:10	IL1-RA	C04	18635.7992181715	534.6	1/y^2	655.768800618946	Standard Deviations	Standard Deviations	NA	0.999148524379699	Standards	NA	no	2499.99999999982	3.36827392062749	2.5	0	NA	NA	1.09398728214727	1290575.25189712	507944412.521715	Signal	NA	500	NA	1	1341.59238377221	594918.28	FourPL	70.9039544191862	18635.7992181715	NA	Auto_Created_Unknown	1	Above Fit Curve Range	10
2015-19342	GHS	2015	19342	630776	6/18/2015	CVL	MONTH 03	BOX 11 F-3	3	3March17	3March17_3plex	2015-19342 1:100	RANTES	D04	55.8614357137373	302.85	1/y^2	362.682652874221	Standard Deviations	Standard Deviations	NA	0.999487174295832	Standards	NA	no	2499.99999999986	0.12948996032851	2.5	0	NA	NA	1.03214737352247	1448956.87271007	707052894.21786	Signal	NA	500	NA	1	1302.74198857933	1088625.47	FourPL	0.173122549742599	55.8614357137373	NA	Auto_Created_Unknown	3	In Detection Range	100
2015-19342	GHS	2015	19342	630776	6/18/2015	CVL	MONTH 03	BOX 11 F-3	3	3March17	3March17_3plex	2015-19342 1:100	MIG	D04	9.19238815542512	81.45	1/y^2	89.6615226476428	Standard Deviations	Standard Deviations	NA	0.999857305800815	Standards	NA	no	2500	0.0797568481141484	2.5	0	NA	NA	0.977517086332603	45067.8590524172	15732936.0897945	Signal	NA	500	NA	1	1198.84948795267	884741.82	FourPL	0.0213164462612029	9.19238815542512	NA	Auto_Created_Unknown	2	In Detection Range	100
2015-19342	GHS	2015	19342	630776	6/18/2015	CVL	MONTH 03	BOX 11 F-3	3	3March17	3March17_3plex	2015-19342 1:100	MIG	D03	9.19238815542512	81.45	1/y^2	89.6615226476428	Standard Deviations	Standard Deviations	NA	0.999857305800815	Standards	NA	no	2500	0.0797568481141484	2.5	0	NA	NA	0.977517086332603	45067.8590524172	15732936.0897945	Signal	NA	500	NA	1	1198.84948795267	884741.82	FourPL	0.0213164462612029	9.19238815542512	NA	Auto_Created_Unknown	2	In Detection Range	100
2015-19342	GHS	2015	19342	630776	6/18/2015	CVL	MONTH 03	BOX 11 F-3	3	3March17	3March17_3plex	2015-19342 1:10	MIG	C03	752.361615182487	81.45	1/y^2	89.6615226476428	Standard Deviations	Standard Deviations	NA	0.999857305800815	Standards	NA	no	2500	0.0797568481141484	2.5	0	NA	NA	0.977517086332603	45067.8590524172	15732936.0897945	Signal	NA	500	NA	1	1198.84948795267	884741.82	FourPL	1.84664686314293	752.361615182487	NA	Auto_Created_Unknown	2	In Detection Range	10
2015-19342	GHS	2015	19342	630776	6/18/2015	CVL	MONTH 03	BOX 11 F-3	3	3March17	3March17_3plex	2015-19342 1:10	RANTES	C03	152.735064736294	302.85	1/y^2	362.682652874221	Standard Deviations	Standard Deviations	NA	0.999487174295832	Standards	NA	no	2499.99999999986	0.12948996032851	2.5	0	NA	NA	1.03214737352247	1448956.87271007	707052894.21786	Signal	NA	500	NA	1	1302.74198857933	1088625.47	FourPL	0.445918523508667	152.735064736294	NA	Auto_Created_Unknown	3	In Detection Range	10
2015-19342	GHS	2015	19342	630776	6/18/2015	CVL	MONTH 03	BOX 11 F-3	3	3March17	3March17_3plex	2015-19342 1:10	IL1-RA	C03	18635.7992181715	534.6	1/y^2	655.768800618946	Standard Deviations	Standard Deviations	NA	0.999148524379699	Standards	NA	no	2499.99999999982	3.36827392062749	2.5	0	NA	NA	1.09398728214727	1290575.25189712	507944412.521715	Signal	NA	500	NA	1	1341.59238377221	594918.28	FourPL	70.9039544191862	18635.7992181715	NA	Auto_Created_Unknown	1	Above Fit Curve Range	10
2015-19342	GHS	2015	19342	630776	6/18/2015	CVL	MONTH 03	BOX 11 F-3	3	3March17	3March17_3plex	2015-19342 1:10	MIG	C04	752.361615182487	81.45	1/y^2	89.6615226476428	Standard Deviations	Standard Deviations	NA	0.999857305800815	Standards	NA	no	2500	0.0797568481141484	2.5	0	NA	NA	0.977517086332603	45067.8590524172	15732936.0897945	Signal	NA	500	NA	1	1198.84948795267	884741.82	FourPL	1.84664686314293	752.361615182487	NA	Auto_Created_Unknown	2	In Detection Range	10
2015-19342	GHS	2015	19342	630776	6/18/2015	CVL	MONTH 03	BOX 11 F-3	3	3March17	3March17_3plex	2015-19342 1:100	IL1-RA	D03	8025.66196646731	534.6	1/y^2	655.768800618946	Standard Deviations	Standard Deviations	NA	0.999148524379699	Standards	NA	no	2499.99999999982	3.36827392062749	2.5	0	NA	NA	1.09398728214727	1290575.25189712	507944412.521715	Signal	NA	500	NA	1	1341.59238377221	594918.28	FourPL	35.018931240432	8025.66196646731	NA	Auto_Created_Unknown	1	In Detection Range	100
2015-19342	GHS	2015	19342	630776	6/18/2015	CVL	MONTH 03	BOX 11 F-3	3	3March17	3March17_3plex	2015-19342 1:100	IL1-RA	D04	8025.66196646731	534.6	1/y^2	655.768800618946	Standard Deviations	Standard Deviations	NA	0.999148524379699	Standards	NA	no	2499.99999999982	3.36827392062749	2.5	0	NA	NA	1.09398728214727	1290575.25189712	507944412.521715	Signal	NA	500	NA	1	1341.59238377221	594918.28	FourPL	35.018931240432	8025.66196646731	NA	Auto_Created_Unknown	1	In Detection Range	100
2015-19342	GHS	2015	19342	630776	6/18/2015	CVL	MONTH 03	BOX 11 F-3	3	3March17	3March17_3plex	2015-19342 1:10	RANTES	C04	152.735064736294	302.85	1/y^2	362.682652874221	Standard Deviations	Standard Deviations	NA	0.999487174295832	Standards	NA	no	2499.99999999986	0.12948996032851	2.5	0	NA	NA	1.03214737352247	1448956.87271007	707052894.21786	Signal	NA	500	NA	1	1302.74198857933	1088625.47	FourPL	0.445918523508667	152.735064736294	NA	Auto_Created_Unknown	3	In Detection Range	10
2015-19346	GHS	2015	19346	630763	6/11/2015	CVL	MONTH 03	BOX 11 F-7	3	2March17	2March17_3plex	2015-19346 1:100	IL1-RA	D11	2406.99148315901	379.8	1/y^2	417.990453727629	Standard Deviations	Standard Deviations	NA	0.999367033273172	Standards	NA	no	2499.99999999965	0.457984987463336	2.5	0	NA	NA	1.08582556297225	3000310.63966291	944844911.171373	Signal	NA	500	NA	1	1332.58815038951	461589.695	FourPL	17.0985321486691	2406.99148315901	NA	Auto_Created_Unknown	1	In Detection Range	100
2015-19346	GHS	2015	19346	630763	6/11/2015	CVL	MONTH 03	BOX 11 F-7	3	2March17	2March17_3plex	2015-19346 1:10	MIG	C12	4.94974746830583	81	1/y^2	89.5538103312873	Standard Deviations	Standard Deviations	NA	0.999984136420004	Standards	NA	no	2500	0.120260530430532	2.5	0	NA	NA	1.02202347616095	11325.6024173591	4544907.14418761	Signal	NA	500	NA	1	1191.57885959145	806207.755	FourPL	0.0151144558589418	4.94974746830583	NA	Auto_Created_Unknown	2	In Detection Range	10
2015-19346	GHS	2015	19346	630763	6/11/2015	CVL	MONTH 03	BOX 11 F-7	3	2March17	2March17_3plex	2015-19346 1:10	RANTES	C12	45.254833995939	250.65	1/y^2	284.343533379701	Standard Deviations	Standard Deviations	NA	0.999972173380327	Standards	NA	no	2500.00000000013	0.211130729955765	2.5	0	NA	NA	1.07188245847447	1846869.62345261	1034941819.80367	Signal	NA	500	NA	1	1295.11132921861	905570.545	FourPL	0.222447476949128	45.254833995939	NA	Auto_Created_Unknown	3	In Detection Range	10
2015-19346	GHS	2015	19346	630763	6/11/2015	CVL	MONTH 03	BOX 11 F-7	3	2March17	2March17_3plex	2015-19346 1:100	IL1-RA	D12	2406.99148315901	379.8	1/y^2	417.990453727629	Standard Deviations	Standard Deviations	NA	0.999367033273172	Standards	NA	no	2499.99999999965	0.457984987463336	2.5	0	NA	NA	1.08582556297225	3000310.63966291	944844911.171373	Signal	NA	500	NA	1	1332.58815038951	461589.695	FourPL	17.0985321486691	2406.99148315901	NA	Auto_Created_Unknown	1	In Detection Range	100
2015-19346	GHS	2015	19346	630763	6/11/2015	CVL	MONTH 03	BOX 11 F-7	3	2March17	2March17_3plex	2015-19346 1:10	MIG	C11	4.94974746830583	81	1/y^2	89.5538103312873	Standard Deviations	Standard Deviations	NA	0.999984136420004	Standards	NA	no	2500	0.120260530430532	2.5	0	NA	NA	1.02202347616095	11325.6024173591	4544907.14418761	Signal	NA	500	NA	1	1191.57885959145	806207.755	FourPL	0.0151144558589418	4.94974746830583	NA	Auto_Created_Unknown	2	In Detection Range	10
2015-19346	GHS	2015	19346	630763	6/11/2015	CVL	MONTH 03	BOX 11 F-7	3	2March17	2March17_3plex	2015-19346 1:10	IL1-RA	C12	33915.6696528316	379.8	1/y^2	417.990453727629	Standard Deviations	Standard Deviations	NA	0.999367033273172	Standards	NA	no	2499.99999999965	0.457984987463336	2.5	0	NA	NA	1.08582556297225	3000310.63966291	944844911.171373	Signal	NA	500	NA	1	1332.58815038951	461589.695	FourPL	190.006514213148	33915.6696528316	NA	Auto_Created_Unknown	1	In Detection Range	10
2015-19346	GHS	2015	19346	630763	6/11/2015	CVL	MONTH 03	BOX 11 F-7	3	2March17	2March17_3plex	2015-19346 1:100	MIG	D11	12.7279220613579	81	1/y^2	89.5538103312873	Standard Deviations	Standard Deviations	NA	0.999984136420004	Standards	NA	no	2500	0.120260530430532	2.5	0	NA	NA	1.02202347616095	11325.6024173591	4544907.14418761	Signal	NA	500	NA	1	1191.57885959145	806207.755	FourPL	NA	12.7279220613579	NA	Auto_Created_Unknown	2	Below Fit Curve Range	100
2015-19346	GHS	2015	19346	630763	6/11/2015	CVL	MONTH 03	BOX 11 F-7	3	2March17	2March17_3plex	2015-19346 1:100	RANTES	D12	5.65685424949238	250.65	1/y^2	284.343533379701	Standard Deviations	Standard Deviations	NA	0.999972173380327	Standards	NA	no	2500.00000000013	0.211130729955765	2.5	0	NA	NA	1.07188245847447	1846869.62345261	1034941819.80367	Signal	NA	500	NA	1	1295.11132921861	905570.545	FourPL	NA	5.65685424949238	NA	Auto_Created_Unknown	3	Below Fit Curve Range	100
2015-19346	GHS	2015	19346	630763	6/11/2015	CVL	MONTH 03	BOX 11 F-7	3	2March17	2March17_3plex	2015-19346 1:10	RANTES	C11	45.254833995939	250.65	1/y^2	284.343533379701	Standard Deviations	Standard Deviations	NA	0.999972173380327	Standards	NA	no	2500.00000000013	0.211130729955765	2.5	0	NA	NA	1.07188245847447	1846869.62345261	1034941819.80367	Signal	NA	500	NA	1	1295.11132921861	905570.545	FourPL	0.222447476949128	45.254833995939	NA	Auto_Created_Unknown	3	In Detection Range	10
2015-19346	GHS	2015	19346	630763	6/11/2015	CVL	MONTH 03	BOX 11 F-7	3	2March17	2March17_3plex	2015-19346 1:100	RANTES	D11	5.65685424949238	250.65	1/y^2	284.343533379701	Standard Deviations	Standard Deviations	NA	0.999972173380327	Standards	NA	no	2500.00000000013	0.211130729955765	2.5	0	NA	NA	1.07188245847447	1846869.62345261	1034941819.80367	Signal	NA	500	NA	1	1295.11132921861	905570.545	FourPL	NA	5.65685424949238	NA	Auto_Created_Unknown	3	Below Fit Curve Range	100
2015-19346	GHS	2015	19346	630763	6/11/2015	CVL	MONTH 03	BOX 11 F-7	3	2March17	2March17_3plex	2015-19346 1:10	IL1-RA	C11	33915.6696528316	379.8	1/y^2	417.990453727629	Standard Deviations	Standard Deviations	NA	0.999367033273172	Standards	NA	no	2499.99999999965	0.457984987463336	2.5	0	NA	NA	1.08582556297225	3000310.63966291	944844911.171373	Signal	NA	500	NA	1	1332.58815038951	461589.695	FourPL	190.006514213148	33915.6696528316	NA	Auto_Created_Unknown	1	In Detection Range	10
2015-19346	GHS	2015	19346	630763	6/11/2015	CVL	MONTH 03	BOX 11 F-7	3	2March17	2March17_3plex	2015-19346 1:100	MIG	D12	12.7279220613579	81	1/y^2	89.5538103312873	Standard Deviations	Standard Deviations	NA	0.999984136420004	Standards	NA	no	2500	0.120260530430532	2.5	0	NA	NA	1.02202347616095	11325.6024173591	4544907.14418761	Signal	NA	500	NA	1	1191.57885959145	806207.755	FourPL	NA	12.7279220613579	NA	Auto_Created_Unknown	2	Below Detection Range	100
2015-19414	GHS	2015	19414	630806	6/18/2015	CVL	MONTH 03	BOX 12 C-5	3	3March17	3March17_3plex	2015-19414 1:100	IL1-RA	D05	9263.09883354377	534.6	1/y^2	655.768800618946	Standard Deviations	Standard Deviations	NA	0.999148524379699	Standards	NA	no	2499.99999999982	3.36827392062749	2.5	0	NA	NA	1.09398728214727	1290575.25189712	507944412.521715	Signal	NA	500	NA	1	1341.59238377221	594918.28	FourPL	44.2018027106298	9263.09883354377	NA	Auto_Created_Unknown	1	In Detection Range	100
2015-19414	GHS	2015	19414	630806	6/18/2015	CVL	MONTH 03	BOX 12 C-5	3	3March17	3March17_3plex	2015-19414 1:100	IL1-RA	D06	9263.09883354377	534.6	1/y^2	655.768800618946	Standard Deviations	Standard Deviations	NA	0.999148524379699	Standards	NA	no	2499.99999999982	3.36827392062749	2.5	0	NA	NA	1.09398728214727	1290575.25189712	507944412.521715	Signal	NA	500	NA	1	1341.59238377221	594918.28	FourPL	44.2018027106298	9263.09883354377	NA	Auto_Created_Unknown	1	In Detection Range	100
2015-19414	GHS	2015	19414	630806	6/18/2015	CVL	MONTH 03	BOX 12 C-5	3	3March17	3March17_3plex	2015-19414 1:10	IL1-RA	C05	32457.6154700249	534.6	1/y^2	655.768800618946	Standard Deviations	Standard Deviations	NA	0.999148524379699	Standards	NA	no	2499.99999999982	3.36827392062749	2.5	0	NA	NA	1.09398728214727	1290575.25189712	507944412.521715	Signal	NA	500	NA	1	1341.59238377221	594918.28	FourPL	124.222121978514	32457.6154700249	NA	Auto_Created_Unknown	1	Above Fit Curve Range	10
2015-19414	GHS	2015	19414	630806	6/18/2015	CVL	MONTH 03	BOX 12 C-5	3	3March17	3March17_3plex	2015-19414 1:10	RANTES	C06	57.9827560572969	302.85	1/y^2	362.682652874221	Standard Deviations	Standard Deviations	NA	0.999487174295832	Standards	NA	no	2499.99999999986	0.12948996032851	2.5	0	NA	NA	1.03214737352247	1448956.87271007	707052894.21786	Signal	NA	500	NA	1	1302.74198857933	1088625.47	FourPL	0.179640039954797	57.9827560572969	NA	Auto_Created_Unknown	3	In Detection Range	10
2015-19414	GHS	2015	19414	630806	6/18/2015	CVL	MONTH 03	BOX 12 C-5	3	3March17	3March17_3plex	2015-19414 1:100	RANTES	D06	41.7193000900063	302.85	1/y^2	362.682652874221	Standard Deviations	Standard Deviations	NA	0.999487174295832	Standards	NA	no	2499.99999999986	0.12948996032851	2.5	0	NA	NA	1.03214737352247	1448956.87271007	707052894.21786	Signal	NA	500	NA	1	1302.74198857933	1088625.47	FourPL	0.135071831224817	41.7193000900063	NA	Auto_Created_Unknown	3	In Detection Range	100
2015-19414	GHS	2015	19414	630806	6/18/2015	CVL	MONTH 03	BOX 12 C-5	3	3March17	3March17_3plex	2015-19414 1:100	RANTES	D05	41.7193000900063	302.85	1/y^2	362.682652874221	Standard Deviations	Standard Deviations	NA	0.999487174295832	Standards	NA	no	2499.99999999986	0.12948996032851	2.5	0	NA	NA	1.03214737352247	1448956.87271007	707052894.21786	Signal	NA	500	NA	1	1302.74198857933	1088625.47	FourPL	0.135071831224817	41.7193000900063	NA	Auto_Created_Unknown	3	In Detection Range	100
2015-19414	GHS	2015	19414	630806	6/18/2015	CVL	MONTH 03	BOX 12 C-5	3	3March17	3March17_3plex	2015-19414 1:10	MIG	C05	128.693434175952	81.45	1/y^2	89.6615226476428	Standard Deviations	Standard Deviations	NA	0.999857305800815	Standards	NA	no	2500	0.0797568481141484	2.5	0	NA	NA	0.977517086332603	45067.8590524172	15732936.0897945	Signal	NA	500	NA	1	1198.84948795267	884741.82	FourPL	0.3070462676533	128.693434175952	NA	Auto_Created_Unknown	2	In Detection Range	10
2015-19414	GHS	2015	19414	630806	6/18/2015	CVL	MONTH 03	BOX 12 C-5	3	3March17	3March17_3plex	2015-19414 1:10	RANTES	C05	57.9827560572969	302.85	1/y^2	362.682652874221	Standard Deviations	Standard Deviations	NA	0.999487174295832	Standards	NA	no	2499.99999999986	0.12948996032851	2.5	0	NA	NA	1.03214737352247	1448956.87271007	707052894.21786	Signal	NA	500	NA	1	1302.74198857933	1088625.47	FourPL	0.179640039954797	57.9827560572969	NA	Auto_Created_Unknown	3	In Detection Range	10
2015-19414	GHS	2015	19414	630806	6/18/2015	CVL	MONTH 03	BOX 12 C-5	3	3March17	3March17_3plex	2015-19414 1:10	MIG	C06	128.693434175952	81.45	1/y^2	89.6615226476428	Standard Deviations	Standard Deviations	NA	0.999857305800815	Standards	NA	no	2500	0.0797568481141484	2.5	0	NA	NA	0.977517086332603	45067.8590524172	15732936.0897945	Signal	NA	500	NA	1	1198.84948795267	884741.82	FourPL	0.3070462676533	128.693434175952	NA	Auto_Created_Unknown	2	In Detection Range	10
2015-19414	GHS	2015	19414	630806	6/18/2015	CVL	MONTH 03	BOX 12 C-5	3	3March17	3March17_3plex	2015-19414 1:10	IL1-RA	C06	32457.6154700249	534.6	1/y^2	655.768800618946	Standard Deviations	Standard Deviations	NA	0.999148524379699	Standards	NA	no	2499.99999999982	3.36827392062749	2.5	0	NA	NA	1.09398728214727	1290575.25189712	507944412.521715	Signal	NA	500	NA	1	1341.59238377221	594918.28	FourPL	124.222121978514	32457.6154700249	NA	Auto_Created_Unknown	1	Above Fit Curve Range	10
2015-19414	GHS	2015	19414	630806	6/18/2015	CVL	MONTH 03	BOX 12 C-5	3	3March17	3March17_3plex	2015-19414 1:100	MIG	D06	10.6066017177982	81.45	1/y^2	89.6615226476428	Standard Deviations	Standard Deviations	NA	0.999857305800815	Standards	NA	no	2500	0.0797568481141484	2.5	0	NA	NA	0.977517086332603	45067.8590524172	15732936.0897945	Signal	NA	500	NA	1	1198.84948795267	884741.82	FourPL	0.0239032620522099	10.6066017177982	NA	Auto_Created_Unknown	2	In Detection Range	100
2015-19414	GHS	2015	19414	630806	6/18/2015	CVL	MONTH 03	BOX 12 C-5	3	3March17	3March17_3plex	2015-19414 1:100	MIG	D05	10.6066017177982	81.45	1/y^2	89.6615226476428	Standard Deviations	Standard Deviations	NA	0.999857305800815	Standards	NA	no	2500	0.0797568481141484	2.5	0	NA	NA	0.977517086332603	45067.8590524172	15732936.0897945	Signal	NA	500	NA	1	1198.84948795267	884741.82	FourPL	0.0239032620522099	10.6066017177982	NA	Auto_Created_Unknown	2	In Detection Range	100
2015-19422	GHS	2015	19422	630444	6/26/2015	CVL	MONTH 06	BOX 12 D-3	6	28Feb17	28Feb17_3plex	2015-19422 1:10	IL1-RA	E10	19897.9848225894	533.25	1/y^2	587.679711333879	Standard Deviations	Standard Deviations	NA	0.999993618882034	Standards	NA	no	2500.00000000001	1.51307811861262	2.5	0	NA	NA	1.07711587225143	1106972.40155502	538576237.084478	Signal	NA	500	NA	1	1289.36497500145	774981.08	FourPL	57.6417127995332	19897.9848225894	NA	Auto_Created_Unknown	1	Above Fit Curve Range	10
2015-19422	GHS	2015	19422	630444	6/26/2015	CVL	MONTH 06	BOX 12 D-3	6	28Feb17	28Feb17_3plex	2015-19422 1:100	IL1-RA	F09	16762.6733548083	533.25	1/y^2	587.679711333879	Standard Deviations	Standard Deviations	NA	0.999993618882034	Standards	NA	no	2500.00000000001	1.51307811861262	2.5	0	NA	NA	1.07711587225143	1106972.40155502	538576237.084478	Signal	NA	500	NA	1	1289.36497500145	774981.08	FourPL	55.8385396694626	16762.6733548083	NA	Auto_Created_Unknown	1	In Detection Range	100
2015-19422	GHS	2015	19422	630444	6/26/2015	CVL	MONTH 06	BOX 12 D-3	6	28Feb17	28Feb17_3plex	2015-19422 1:100	RANTES	F09	14.8492424049175	354.15	1/y^2	431.658494986686	Standard Deviations	Standard Deviations	NA	0.999829372428408	Standards	NA	no	2499.99999999986	0.113384928386354	2.5	0	NA	NA	1.02428084116138	1901540.84973932	1110027385.83192	Signal	NA	500	NA	1	1282.52424588706	1324959.915	FourPL	0.0354896206694931	14.8492424049175	NA	Auto_Created_Unknown	3	In Detection Range	100
2015-19422	GHS	2015	19422	630444	6/26/2015	CVL	MONTH 06	BOX 12 D-3	6	28Feb17	28Feb17_3plex	2015-19422 1:100	MIG	F09	31.1126983722081	91.35	1/y^2	100.647101502726	Standard Deviations	Standard Deviations	NA	0.999584207590912	Standards	NA	no	2500.00000000003	0.106405916174886	2.5	0	NA	NA	0.989142183252714	688000.242947153	204505919.32968	Signal	NA	500	NA	1	1275.04270778345	810079.085	FourPL	0.0919705768900216	31.1126983722081	NA	Auto_Created_Unknown	2	In Detection Range	100
2015-19422	GHS	2015	19422	630444	6/26/2015	CVL	MONTH 06	BOX 12 D-3	6	28Feb17	28Feb17_3plex	2015-19422 1:100	MIG	F10	31.1126983722081	91.35	1/y^2	100.647101502726	Standard Deviations	Standard Deviations	NA	0.999584207590912	Standards	NA	no	2500.00000000003	0.106405916174886	2.5	0	NA	NA	0.989142183252714	688000.242947153	204505919.32968	Signal	NA	500	NA	1	1275.04270778345	810079.085	FourPL	0.0919705768900216	31.1126983722081	NA	Auto_Created_Unknown	2	In Detection Range	100
2015-19422	GHS	2015	19422	630444	6/26/2015	CVL	MONTH 06	BOX 12 D-3	6	28Feb17	28Feb17_3plex	2015-19422 1:100	IL1-RA	F10	16762.6733548083	533.25	1/y^2	587.679711333879	Standard Deviations	Standard Deviations	NA	0.999993618882034	Standards	NA	no	2500.00000000001	1.51307811861262	2.5	0	NA	NA	1.07711587225143	1106972.40155502	538576237.084478	Signal	NA	500	NA	1	1289.36497500145	774981.08	FourPL	55.8385396694626	16762.6733548083	NA	Auto_Created_Unknown	1	In Detection Range	100
2015-19422	GHS	2015	19422	630444	6/26/2015	CVL	MONTH 06	BOX 12 D-3	6	28Feb17	28Feb17_3plex	2015-19422 1:10	RANTES	E10	846.406817080297	354.15	1/y^2	431.658494986686	Standard Deviations	Standard Deviations	NA	0.999829372428408	Standards	NA	no	2499.99999999986	0.113384928386354	2.5	0	NA	NA	1.02428084116138	1901540.84973932	1110027385.83192	Signal	NA	500	NA	1	1282.52424588706	1324959.915	FourPL	1.93043639377591	846.406817080297	NA	Auto_Created_Unknown	3	In Detection Range	10
2015-19422	GHS	2015	19422	630444	6/26/2015	CVL	MONTH 06	BOX 12 D-3	6	28Feb17	28Feb17_3plex	2015-19422 1:100	RANTES	F10	14.8492424049175	354.15	1/y^2	431.658494986686	Standard Deviations	Standard Deviations	NA	0.999829372428408	Standards	NA	no	2499.99999999986	0.113384928386354	2.5	0	NA	NA	1.02428084116138	1901540.84973932	1110027385.83192	Signal	NA	500	NA	1	1282.52424588706	1324959.915	FourPL	0.0354896206694931	14.8492424049175	NA	Auto_Created_Unknown	3	In Detection Range	100
2015-19422	GHS	2015	19422	630444	6/26/2015	CVL	MONTH 06	BOX 12 D-3	6	28Feb17	28Feb17_3plex	2015-19422 1:10	IL1-RA	E09	19897.9848225894	533.25	1/y^2	587.679711333879	Standard Deviations	Standard Deviations	NA	0.999993618882034	Standards	NA	no	2500.00000000001	1.51307811861262	2.5	0	NA	NA	1.07711587225143	1106972.40155502	538576237.084478	Signal	NA	500	NA	1	1289.36497500145	774981.08	FourPL	57.6417127995332	19897.9848225894	NA	Auto_Created_Unknown	1	Above Fit Curve Range	10
2015-19422	GHS	2015	19422	630444	6/26/2015	CVL	MONTH 06	BOX 12 D-3	6	28Feb17	28Feb17_3plex	2015-19422 1:10	MIG	E09	1957.97867710555	91.35	1/y^2	100.647101502726	Standard Deviations	Standard Deviations	NA	0.999584207590912	Standards	NA	no	2500.00000000003	0.106405916174886	2.5	0	NA	NA	0.989142183252714	688000.242947153	204505919.32968	Signal	NA	500	NA	1	1275.04270778345	810079.085	FourPL	5.94876906433599	1957.97867710555	NA	Auto_Created_Unknown	2	In Detection Range	10
2015-19422	GHS	2015	19422	630444	6/26/2015	CVL	MONTH 06	BOX 12 D-3	6	28Feb17	28Feb17_3plex	2015-19422 1:10	RANTES	E09	846.406817080297	354.15	1/y^2	431.658494986686	Standard Deviations	Standard Deviations	NA	0.999829372428408	Standards	NA	no	2499.99999999986	0.113384928386354	2.5	0	NA	NA	1.02428084116138	1901540.84973932	1110027385.83192	Signal	NA	500	NA	1	1282.52424588706	1324959.915	FourPL	1.93043639377591	846.406817080297	NA	Auto_Created_Unknown	3	In Detection Range	10
2015-19422	GHS	2015	19422	630444	6/26/2015	CVL	MONTH 06	BOX 12 D-3	6	28Feb17	28Feb17_3plex	2015-19422 1:10	MIG	E10	1957.97867710555	91.35	1/y^2	100.647101502726	Standard Deviations	Standard Deviations	NA	0.999584207590912	Standards	NA	no	2500.00000000003	0.106405916174886	2.5	0	NA	NA	0.989142183252714	688000.242947153	204505919.32968	Signal	NA	500	NA	1	1275.04270778345	810079.085	FourPL	5.94876906433599	1957.97867710555	NA	Auto_Created_Unknown	2	In Detection Range	10
2015-19424	GHS	2015	19424	630402	6/26/2015	CVL	MONTH 06	BOX 12 D-5	6	28Feb17	28Feb17_3plex	2015-19424 1:100	MIG	D08	10.6066017177982	91.35	1/y^2	100.647101502726	Standard Deviations	Standard Deviations	NA	0.999584207590912	Standards	NA	no	2500.00000000003	0.106405916174886	2.5	0	NA	NA	0.989142183252714	688000.242947153	204505919.32968	Signal	NA	500	NA	1	1275.04270778345	810079.085	FourPL	0.0310864872868784	10.6066017177982	NA	Auto_Created_Unknown	2	In Detection Range	100
2015-19424	GHS	2015	19424	630402	6/26/2015	CVL	MONTH 06	BOX 12 D-5	6	28Feb17	28Feb17_3plex	2015-19424 1:10	RANTES	C08	379.009234715989	354.15	1/y^2	431.658494986686	Standard Deviations	Standard Deviations	NA	0.999829372428408	Standards	NA	no	2499.99999999986	0.113384928386354	2.5	0	NA	NA	1.02428084116138	1901540.84973932	1110027385.83192	Signal	NA	500	NA	1	1282.52424588706	1324959.915	FourPL	0.863415527719173	379.009234715989	NA	Auto_Created_Unknown	3	In Detection Range	10
2015-19424	GHS	2015	19424	630402	6/26/2015	CVL	MONTH 06	BOX 12 D-5	6	28Feb17	28Feb17_3plex	2015-19424 1:100	IL1-RA	D07	17604.8375312015	533.25	1/y^2	587.679711333879	Standard Deviations	Standard Deviations	NA	0.999993618882034	Standards	NA	no	2500.00000000001	1.51307811861262	2.5	0	NA	NA	1.07711587225143	1106972.40155502	538576237.084478	Signal	NA	500	NA	1	1289.36497500145	774981.08	FourPL	60.045480357849	17604.8375312015	NA	Auto_Created_Unknown	1	In Detection Range	100
2015-19424	GHS	2015	19424	630402	6/26/2015	CVL	MONTH 06	BOX 12 D-5	6	28Feb17	28Feb17_3plex	2015-19424 1:100	MIG	D07	10.6066017177982	91.35	1/y^2	100.647101502726	Standard Deviations	Standard Deviations	NA	0.999584207590912	Standards	NA	no	2500.00000000003	0.106405916174886	2.5	0	NA	NA	0.989142183252714	688000.242947153	204505919.32968	Signal	NA	500	NA	1	1275.04270778345	810079.085	FourPL	0.0310864872868784	10.6066017177982	NA	Auto_Created_Unknown	2	In Detection Range	100
2015-19424	GHS	2015	19424	630402	6/26/2015	CVL	MONTH 06	BOX 12 D-5	6	28Feb17	28Feb17_3plex	2015-19424 1:100	IL1-RA	D08	17604.8375312015	533.25	1/y^2	587.679711333879	Standard Deviations	Standard Deviations	NA	0.999993618882034	Standards	NA	no	2500.00000000001	1.51307811861262	2.5	0	NA	NA	1.07711587225143	1106972.40155502	538576237.084478	Signal	NA	500	NA	1	1289.36497500145	774981.08	FourPL	60.045480357849	17604.8375312015	NA	Auto_Created_Unknown	1	In Detection Range	100
2015-19424	GHS	2015	19424	630402	6/26/2015	CVL	MONTH 06	BOX 12 D-5	6	28Feb17	28Feb17_3plex	2015-19424 1:100	RANTES	D08	35.3553390593274	354.15	1/y^2	431.658494986686	Standard Deviations	Standard Deviations	NA	0.999829372428408	Standards	NA	no	2499.99999999986	0.113384928386354	2.5	0	NA	NA	1.02428084116138	1901540.84973932	1110027385.83192	Signal	NA	500	NA	1	1282.52424588706	1324959.915	FourPL	0.0843470112314073	35.3553390593274	NA	Auto_Created_Unknown	3	In Detection Range	100
2015-19424	GHS	2015	19424	630402	6/26/2015	CVL	MONTH 06	BOX 12 D-5	6	28Feb17	28Feb17_3plex	2015-19424 1:10	MIG	C08	796.202235616052	91.35	1/y^2	100.647101502726	Standard Deviations	Standard Deviations	NA	0.999584207590912	Standards	NA	no	2500.00000000003	0.106405916174886	2.5	0	NA	NA	0.989142183252714	688000.242947153	204505919.32968	Signal	NA	500	NA	1	1275.04270778345	810079.085	FourPL	2.39808153917202	796.202235616052	NA	Auto_Created_Unknown	2	In Detection Range	10
2015-19424	GHS	2015	19424	630402	6/26/2015	CVL	MONTH 06	BOX 12 D-5	6	28Feb17	28Feb17_3plex	2015-19424 1:100	RANTES	D07	35.3553390593274	354.15	1/y^2	431.658494986686	Standard Deviations	Standard Deviations	NA	0.999829372428408	Standards	NA	no	2499.99999999986	0.113384928386354	2.5	0	NA	NA	1.02428084116138	1901540.84973932	1110027385.83192	Signal	NA	500	NA	1	1282.52424588706	1324959.915	FourPL	0.0843470112314073	35.3553390593274	NA	Auto_Created_Unknown	3	In Detection Range	100
2015-19424	GHS	2015	19424	630402	6/26/2015	CVL	MONTH 06	BOX 12 D-5	6	28Feb17	28Feb17_3plex	2015-19424 1:10	IL1-RA	C08	18129.5107628419	533.25	1/y^2	587.679711333879	Standard Deviations	Standard Deviations	NA	0.999993618882034	Standards	NA	no	2500.00000000001	1.51307811861262	2.5	0	NA	NA	1.07711587225143	1106972.40155502	538576237.084478	Signal	NA	500	NA	1	1289.36497500145	774981.08	FourPL	52.5105912033813	18129.5107628419	NA	Auto_Created_Unknown	1	Above Fit Curve Range	10
2015-19424	GHS	2015	19424	630402	6/26/2015	CVL	MONTH 06	BOX 12 D-5	6	28Feb17	28Feb17_3plex	2015-19424 1:10	RANTES	C07	379.009234715989	354.15	1/y^2	431.658494986686	Standard Deviations	Standard Deviations	NA	0.999829372428408	Standards	NA	no	2499.99999999986	0.113384928386354	2.5	0	NA	NA	1.02428084116138	1901540.84973932	1110027385.83192	Signal	NA	500	NA	1	1282.52424588706	1324959.915	FourPL	0.863415527719173	379.009234715989	NA	Auto_Created_Unknown	3	In Detection Range	10
2015-19424	GHS	2015	19424	630402	6/26/2015	CVL	MONTH 06	BOX 12 D-5	6	28Feb17	28Feb17_3plex	2015-19424 1:10	MIG	C07	796.202235616052	91.35	1/y^2	100.647101502726	Standard Deviations	Standard Deviations	NA	0.999584207590912	Standards	NA	no	2500.00000000003	0.106405916174886	2.5	0	NA	NA	0.989142183252714	688000.242947153	204505919.32968	Signal	NA	500	NA	1	1275.04270778345	810079.085	FourPL	2.39808153917202	796.202235616052	NA	Auto_Created_Unknown	2	In Detection Range	10
2015-19424	GHS	2015	19424	630402	6/26/2015	CVL	MONTH 06	BOX 12 D-5	6	28Feb17	28Feb17_3plex	2015-19424 1:10	IL1-RA	C07	18129.5107628419	533.25	1/y^2	587.679711333879	Standard Deviations	Standard Deviations	NA	0.999993618882034	Standards	NA	no	2500.00000000001	1.51307811861262	2.5	0	NA	NA	1.07711587225143	1106972.40155502	538576237.084478	Signal	NA	500	NA	1	1289.36497500145	774981.08	FourPL	52.5105912033813	18129.5107628419	NA	Auto_Created_Unknown	1	Above Fit Curve Range	10
2015-19428	GHS	2015	19428	630460	6/29/2015	CVL	MONTH 06	BOX 12 D-9	6	2March17	2March17_3plex	2015-19428 1:100	MIG	D03	43.8406204335659	72	1/y^2	80.1735168912034	Standard Deviations	Standard Deviations	NA	0.999223944710924	Standards	NA	no	2500	0.100887243095029	2.5	0	NA	NA	0.993463330023607	18783.2022740276	6449480.84692013	Signal	NA	500	NA	1	1153.14128940825	763361.535	FourPL	0.120430393884303	43.8406204335659	NA	Auto_Created_Unknown	2	In Detection Range	100
2015-19428	GHS	2015	19428	630460	6/29/2015	CVL	MONTH 06	BOX 12 D-9	6	2March17	2March17_3plex	2015-19428 1:100	MIG	D04	43.8406204335659	72	1/y^2	80.1735168912034	Standard Deviations	Standard Deviations	NA	0.999223944710924	Standards	NA	no	2500	0.100887243095029	2.5	0	NA	NA	0.993463330023607	18783.2022740276	6449480.84692013	Signal	NA	500	NA	1	1153.14128940825	763361.535	FourPL	0.120430393884303	43.8406204335659	NA	Auto_Created_Unknown	2	In Detection Range	100
2015-19428	GHS	2015	19428	630460	6/29/2015	CVL	MONTH 06	BOX 12 D-9	6	2March17	2March17_3plex	2015-19428 1:100	RANTES	D03	24.7487373415292	247.5	1/y^2	288.122894441177	Standard Deviations	Standard Deviations	NA	0.999915019817888	Standards	NA	no	2499.99999999987	0.204116379174698	2.5	0	NA	NA	1.06936959426885	1071525.78833408	597234696.410496	Signal	NA	500	NA	1	1298.18021174993	974329.325	FourPL	0.113287649595415	24.7487373415292	NA	Auto_Created_Unknown	3	In Detection Range	100
2015-19428	GHS	2015	19428	630460	6/29/2015	CVL	MONTH 06	BOX 12 D-9	6	2March17	2March17_3plex	2015-19428 1:100	RANTES	D04	24.7487373415292	247.5	1/y^2	288.122894441177	Standard Deviations	Standard Deviations	NA	0.999915019817888	Standards	NA	no	2499.99999999987	0.204116379174698	2.5	0	NA	NA	1.06936959426885	1071525.78833408	597234696.410496	Signal	NA	500	NA	1	1298.18021174993	974329.325	FourPL	0.113287649595415	24.7487373415292	NA	Auto_Created_Unknown	3	In Detection Range	100
2015-19428	GHS	2015	19428	630460	6/29/2015	CVL	MONTH 06	BOX 12 D-9	6	2March17	2March17_3plex	2015-19428 1:10	MIG	C03	134.350288425444	72	1/y^2	80.1735168912034	Standard Deviations	Standard Deviations	NA	0.999223944710924	Standards	NA	no	2500	0.100887243095029	2.5	0	NA	NA	0.993463330023607	18783.2022740276	6449480.84692013	Signal	NA	500	NA	1	1153.14128940825	763361.535	FourPL	0.375939295841849	134.350288425444	NA	Auto_Created_Unknown	2	In Detection Range	10
2015-19428	GHS	2015	19428	630460	6/29/2015	CVL	MONTH 06	BOX 12 D-9	6	2March17	2March17_3plex	2015-19428 1:10	IL1-RA	C04	11609.2791335207	344.7	1/y^2	425.786458794426	Standard Deviations	Standard Deviations	NA	0.999971121521988	Standards	NA	no	2500.00000000009	0.540536689856901	2.5	0	NA	NA	1.07697878427219	1127701.81052073	293917541.674087	Signal	NA	500	NA	1	1294.80187253914	425781.66	FourPL	60.8736721024605	11609.2791335207	NA	Auto_Created_Unknown	1	Above Fit Curve Range	10
2015-19428	GHS	2015	19428	630460	6/29/2015	CVL	MONTH 06	BOX 12 D-9	6	2March17	2March17_3plex	2015-19428 1:100	IL1-RA	D04	3516.4420228407	344.7	1/y^2	425.786458794426	Standard Deviations	Standard Deviations	NA	0.999971121521988	Standards	NA	no	2500.00000000009	0.540536689856901	2.5	0	NA	NA	1.07697878427219	1127701.81052073	293917541.674087	Signal	NA	500	NA	1	1294.80187253914	425781.66	FourPL	22.6654488408987	3516.4420228407	NA	Auto_Created_Unknown	1	In Detection Range	100
[truncated: 10,823 more rows]
[truncated: 11 more columns]
