# Supplementary material for: Starting to have sexual intercourse is associated with increases in cervicovaginal immune mediators in young women: a prospective study and meta-analysis
Source: eLife. 2022 Oct 25;11:e78565. doi: 10.7554/eLife.78565 (PMC9596159; doi:10.7554/eLife.78565)
Supplement: Source code 1. — An R project which cleans the raw data, runs all of the models reported in the paper, and generates the figures and tables. [file elife-78565-code1.zip › ThikaPrePostSexManuscript/data/raw/2021-07-19_Jespers-data.csv]

Subject	visit	touchsex	mipb	il8	ip10	il1a	rantes	il6	il1b
591	1	No sexual experience	10.02	1759.52	359.43	88.92	12.17	41.56	43.31
3664	1	No sexual experience	5.36	2391.9	44.27	158.99	3.35	2.75	4.39
3664	2	No sexual experience	5.79	414.29	68.84	120.74	3.66	15.24	7.26
3664	3	No sexual experience	1.5505	441.25	31.27	84.32	1.88	1.591	3.59
3871	1	Vaginal penetration	2.95	1618.48	14.05	240.66	1.586	1.591	14.59
3871	2	Vaginal penetration	1.5505	60.02	1.804	44.12	1.586	1.591	1.601
3934	1	No sexual experience	2.08	168.16	148.06	62.03	2.02	1.591	5.05
3934	2	Genital touching	7.08	3644.57	697.28	162.23	12.91	13.91	71.07
3934	3	Vaginal penetration	5.38	3480.9	164.77	73.33	2.51	6.75	32.09
6429	1	Vaginal penetration	3.17	702.03	142.55	36.98	4.05	3.55	13.31
6429	2	Vaginal penetration	4.91	845.24	203.61	44.86	10.74	11.34	21.61
6429	3	Vaginal penetration	11.78	981.3	236.23	86.23	18.96	11.85	61.68
6905	1	No sexual experience	1.93	159.2	154.26	90.78	2.15	1.591	1.601
6905	2	No sexual experience	3.96	1099.61	28.32	142.62	3.57	1.591	2.77
6905	3	No sexual experience	5.79	1963.33	39.35	142.43	6.44	2.75	21.31
7693	1	No sexual experience	1.5505	1.591	1.804	7.25	1.586	1.591	1.601
7693	2	No sexual experience	1.5505	1.591	1.804	48.65	1.586	1.591	1.601
7693	3	No sexual experience	1.5505	1.591	1.804	9.24	1.586	1.591	1.601
12091	1	Vaginal penetration	14.26	534.49	3.51	1085.02	1.586	2.98	152.23
12091	2	Vaginal penetration	1.5505	171.1	1.804	189.06	1.586	1.591	36.46
12417	1	No sexual experience	1.5505	183.75	52.46	52.9	1.586	1.591	1.601
12417	3	No sexual experience	1.5505	68.88	98.85	115.77	1.586	1.591	1.601
15123	1	Genital touching	1.5505	148.73	220.72	54.88	1.586	1.591	1.601
15123	2	Genital touching	1.5505	94.1	16.28	23.84	1.586	1.591	1.601
15123	3	Vaginal penetration	1.5505	348.5	94.07	194.69	1.84	1.591	1.601
15411	1	No sexual experience	1.5505	122.61	33.49	140.96	1.586	1.591	2.2
15411	2	No sexual experience	1.5505	261.88	63.67	242.87	1.586	1.591	4.55
15411	3	No sexual experience	1.5505	709.15	123.09	282	2.46	1.591	7.93
15588	1	Vaginal penetration	11.78	341.05	10.19	455.54	3.79	1.591	1.601
15588	2	Vaginal penetration	9.09	477.51	32.67	285.08	7.44	2.07	3.73
15588	3	Vaginal penetration	1.5505	242.15	8.15	195.72	1.586	1.591	1.601
16520	1	No sexual experience	1.5505	64.91	122.38	63.73	1.586	1.591	1.601
16520	2	No sexual experience	1.5505	53.24	189.84	36.43	1.586	1.591	1.601
16520	3	Vaginal penetration	1.5505	39.18	55.43	36.26	1.586	1.591	1.601
17171	1	No sexual experience	1.5505	1.591	1.804	2.52	1.586	1.591	1.601
17171	2	No sexual experience	1.5505	1.591	1.804	416.06	1.586	1.591	1.601
17171	3	No sexual experience	1.5505	1.591	1.804	200.45	1.586	1.591	1.601
19835	1	Vaginal penetration	1.5505	40.96	199.26	89.52	1.586	1.591	1.601
19835	2	Vaginal penetration	1.5505	50.52	146.93	69.42	1.586	1.591	1.601
19835	3	Vaginal penetration	1.5505	18.17	1.804	72.27	5.57	1.591	1.601
19985	1	No sexual experience	1.5505	560.48	39.56	80.08	10.42	1.591	1.601
19985	2	No sexual experience	1.5505	379.6	137.67	53.05	13.16	1.591	1.601
19985	3	No sexual experience	1.5505	59.88	69.44	26.09	1.586	1.591	1.601
20793	1	No sexual experience	1.5505	90.11	57.56	24.65	2.11	1.591	1.601
20793	2	No sexual experience	6.96	133.79	32	24.95	1.83	1.591	2.04
20793	3	No sexual experience	16.55	460.06	45.71	45.82	1.64	3.57	11.8
23688	1	Vaginal penetration	3.77	304.14	41.17	73.08	48.83	1.591	1.601
23688	2	Vaginal penetration	1.5505	590.13	143.31	118	15.39	1.591	1.601
23688	3	Vaginal penetration	1.5505	210.66	50.61	83.94	21.8	1.591	1.601
24942	1	Genital touching	1.5505	659.14	209.27	115.83	4.53	1.591	2.56
24942	2	Vaginal penetration	5.51	3547.62	84.24	556.29	4.07	2.53	54.32
24942	3	Vaginal penetration	1.65	2359.13	147.84	251.28	3.77	3.98	10.31
27301	1	Vaginal penetration	4.45	1366.06	372.74	1621.04	4.45	1.93	2.18
27301	2	Vaginal penetration	1.93	593.38	102.9	364.55	2.42	1.591	1.601
27301	3	Vaginal penetration	1.5505	223.38	26.64	41.65	1.88	1.591	1.601
27557	1	Vaginal penetration	5.41	2336.99	19.35	886.32	2.16	1.591	4.54
27557	2	Vaginal penetration	8.88	1793.3	7.74	1827.72	4.07	2.29	13.62
27557	3	Vaginal penetration	8.56	4260.68	195.86	7280.72	10.59	22.54	64.02
30878	1	No sexual experience	1.5505	37.87	1.804	33.06	1.586	1.591	2.12
30878	2	Genital touching	1.5505	59.98	1.804	244.38	1.586	1.591	5.1
30878	3	Genital touching	1.5505	3.39	1.804	7.14	1.586	1.591	1.601
31456	1	Vaginal penetration	2.27	148.3	59.56	86.87	2.15	1.591	1.601
31456	2	Vaginal penetration	11.47	651.02	148.21	131.97	6.18	1.75	3.57
31456	3	Vaginal penetration	3.83	814.99	232.45	80.11	4.58	2.27	7.22
32819	1	Vaginal penetration	29.35	11494.45	229.09	247.1	21.36	53.85	202.44
32819	2	Vaginal penetration	45.24	12217.38	143.3	427.63	10.06	303.81	968.69
33510	1	No sexual experience	1.5505	8.92	1.804	64.16	1.586	1.591	1.601
33510	2	No sexual experience	1.5505	546.71	61.2	135.16	8.12	7.01	5.47
33510	3	No sexual experience	1.5505	56.03	251.96	99.43	1.586	1.591	1.601
36339	1	Vaginal penetration	21.71	4904.01	238.32	657.33	12.62	10.22	297.25
36339	2	Vaginal penetration	59.14	3529.52	472.65	775.68	22.58	329.52	1428.99
36339	3	Vaginal penetration	1.5505	48.48	31.83	79.34	47.51	1.591	1.601
38036	1	No sexual experience	1.5505	552.5	118.86	201.06	1.89	1.591	3.52
38036	2	No sexual experience	1.5505	737.02	56.81	78.52	1.586	3.41	2.86
38036	3	No sexual experience	1.5505	792.02	47.29	14.85	4.98	1.591	16.95
38508	1	Vaginal penetration	11.68	1253.93	175.08	234.98	8.37	12.12	130.38
38508	2	Vaginal penetration	9.11	417.32	30.98	100.11	14.26	3.64	8.72
38508	3	Vaginal penetration	9.95	7697.69	260.54	364.76	10.26	16.51	153.43
44053	1	Genital touching	10.42	10181.3	129.92	371.62	9.26	5.95	52.48
44053	2	Vaginal penetration	2.4	4276.63	207.82	984.24	9.01	3.8	82.95
44053	3	Vaginal penetration	6.71	3070.69	81.78	609.96	7.32	5.42	152.39
44681	1	Vaginal penetration	36.14	3432.73	23.2	405.75	14.39	196.62	378.39
44681	2	Vaginal penetration	28.96	7231.89	77.42	326.15	10.93	59.71	183.36
44681	3	Vaginal penetration	26.68	3469.22	313.56	155.02	22.42	68.88	80.69
44779	1	No sexual experience	1.5505	353.15	132.29	76.82	1.84	1.591	1.601
44779	2	No sexual experience	1.5505	59.99	13.15	18.45	1.586	1.591	1.601
44779	3	No sexual experience	1.5505	246.99	86.46	123.2	1.586	1.591	1.601
45824	1	Vaginal penetration	27.03	4236.66	34.88	746.39	7.35	36.41	434.6
45824	2	Vaginal penetration	4.92	2560.95	15.66	164.23	2.3	7.68	163.57
45824	3	Vaginal penetration	7.91	3613.61	25.68	2764.72	3.32	1.591	911.55
47333	1	No sexual experience	1.5505	53.84	26.04	18.59	10.02	1.591	3.65
47333	2	No sexual experience	1.5505	321.9	51.08	48.13	1.69	1.591	1.601
47333	3	Genital touching	1.5505	533.2	125	53.64	2.11	5.84	12.82
47512	1	Vaginal penetration	19.41	1331.91	70.86	961.95	8.46	2.61	16.1
47512	2	Vaginal penetration	49.54	819.28	127.11	588.63	7.21	12.16	40.48
47512	3	Vaginal penetration	15.05	258.81	1.804	303.53	1.586	3.58	5.56
48439	1	No sexual experience	57.87	931.53	1082.53	113.25	19.59	71.27	168.87
48439	2	No sexual experience	103.24	3365	245.1	245.67	26.28	113.11	437.14
48439	3	No sexual experience	10.29	687.55	208.14	50.21	1.586	3.21	9.23
50714	1	Vaginal penetration	3.19	1716.34	97.14	285.27	4.69	3.98	3.58
50714	2	Vaginal penetration	8.23	1447	89.36	365.96	4.35	13.08	22.56
50714	3	Vaginal penetration	7.9	1559.1	71.93	368.95	1.66	9.61	9.46
51115	1	No sexual experience	2.24	249.66	49.96	49.9	1.6	1.591	6.59
51115	2	No sexual experience	6.96	2199.23	25.19	165.28	1.6	1.591	22.72
51115	3	No sexual experience	10.08	10179.24	347.86	253.64	2.41	1.591	139.49
52510	1	No sexual experience	5.41	678.32	31.26	132.69	1.586	10.6	1.89
52510	2	No sexual experience	3.37	442.7	30.82	119.52	1.586	4.91	1.601
52510	3	No sexual experience	1.5505	333.46	1.804	48.69	1.586	3.55	1.601
52997	1	No sexual experience	24.91	391.18	130.05	92.64	2.82	8.99	8
52997	2	Vaginal penetration	4.33	185.27	15.29	48.59	2.1	1.591	1.601
52997	3	Vaginal penetration	5.79	602.65	63.55	300.35	12.47	1.72	4.98
53417	1	Vaginal penetration	10.66	812.9	34.55	1046.9	1.586	22.35	342.89
53417	2	Vaginal penetration	4.99	407.52	17.35	433.61	1.586	10.32	68.65
53417	3	Vaginal penetration	4.78	384.45	18.59	395.17	1.586	3.15	47.78
55254	1	No sexual experience	1.5505	15.87	1.804	11.23	1.586	1.591	1.601
55254	2	No sexual experience	1.5505	51.49	10.68	32.24	1.61	1.591	1.601
55254	3	No sexual experience	1.5505	94.99	10.68	78.77	1.7	1.591	1.99
55439	1	Vaginal penetration	4.56	3567.75	112.13	138.18	3.68	12.66	17.11
55439	2	Vaginal penetration	36.19	4539	158.78	123.54	10.12	1.591	17.93
55439	3	Vaginal penetration	4.43	2362.12	43.78	179.28	4.21	6.89	22.09
57637	1	No sexual experience	1.5505	205.78	1.804	25.76	1.586	1.591	4.03
57637	2	No sexual experience	1.5505	304.06	20.65	57.26	1.586	1.591	3.18
57637	3	No sexual experience	1.5505	92.23	1.804	31.12	1.586	1.591	1.601
61951	1	Vaginal penetration	1.5505	91.13	17.93	45.77	9.85	1.591	1.601
61951	2	Vaginal penetration	6.76	292.74	18.07	52.66	8.23	1.591	1.601
61951	3	Vaginal penetration	6.96	1010.6	160.36	433.68	3.94	8.57	30.1
62177	1	Vaginal penetration	41.93	1389.39	203.14	261.4	10.46	47.84	40.19
62177	2	Vaginal penetration	20.36	808.85	361.99	218.71	2.43	6.39	40.56
62177	3	Vaginal penetration	61.79	3446.06	20.46	1609.36	20.32	81.47	1217.63
62241	1	No sexual experience	30.41	589.72	88.84	58.54	2.82	1.591	9.77
62241	2	No sexual experience	3.9	566.64	37.92	33.75	1.586	5.47	3.32
62241	3	No sexual experience	39.43	4338.52	19.59	184	3.54	4.89	47.36
63037	1	No sexual experience	1.5505	58.02	83.49	83.67	2.22	1.591	1.601
63037	2	No sexual experience	1.5505	4.89	1.804	41.92	1.586	1.591	1.601
63037	3	No sexual experience	1.5505	23.81	76.44	33.26	1.586	1.591	1.601
63321	1	No sexual experience	13.04	1455.59	11.11	535.83	4.13	4.64	49.8
63321	2	No sexual experience	1.5505	28.08	1.804	137.35	1.586	1.591	2.5
63942	1	No sexual experience	1.5505	139.92	671.13	138.99	2.25	1.591	1.601
63942	2	No sexual experience	1.5505	169.73	89.7	47.94	1.92	1.591	1.601
63942	3	No sexual experience	1.5505	146.71	241.46	61.27	2.01	1.591	1.601
64474	1	Vaginal penetration	23.74	2935.62	96.05	118.33	2.76	4.29	98.89
64474	2	Vaginal penetration	19.2	1058.51	44.94	130.41	2.2	1.591	58.82
64474	3	Vaginal penetration	9.12	3015.5	112.48	107.01	9	11.83	30.75
64610	1	Vaginal penetration	1.93	325.37	164.82	847.19	2.51	2.93	2.94
64610	2	Vaginal penetration	12.83	7154.94	189.81	478.49	7.47	2.82	6.38
64610	3	Vaginal penetration	1.5505	11.19	8.55	33.42	1.7	1.591	1.601
64704	1	Vaginal penetration	1.5505	185.13	21.14	266.29	1.586	1.591	3.74
64704	2	Vaginal penetration	2.29	639.64	20.81	133.92	1.586	3.24	6.48
65245	1	Vaginal penetration	1.5505	49.13	2.39	22.61	1.586	1.591	1.601
65245	2	Vaginal penetration	1.5505	69.27	7.64	22.7	1.586	1.591	1.601
65245	3	Vaginal penetration	1.5505	13.6	1.804	9.25	1.586	1.591	1.601
65893	1	No sexual experience	4.28	227.89	142.15	54.43	4.69	2.91	7.62
65893	2	No sexual experience	13.37	7555.12	2157.19	286.73	11.5	8.14	196.04
65893	3	No sexual experience	7.9	19347.95	1840.16	308.48	9.59	1.591	63.46
70421	1	Vaginal penetration	1.56	20.21	1.804	37.05	2.1	1.591	1.601
70421	2	Vaginal penetration	1.5505	34.36	1.804	24.13	1.586	1.591	4.18
70421	3	Vaginal penetration	1.5505	12.64	1.804	27.55	1.586	1.591	1.601
73124	1	Vaginal penetration	1.5505	288.42	261.44	109.05	5.33	1.591	1.601
73124	2	Vaginal penetration	1.5505	585.35	934.86	257.1	5.33	1.591	1.601
73124	3	Vaginal penetration	10.96	132.58	35.49	130.37	2.02	2.47	3.21
73294	1	No sexual experience	10.8	2395.16	88.89	77.23	3.53	5.37	20.02
73294	2	No sexual experience	7.15	1194.92	149.03	13.19	2.29	1.591	3.72
73294	3	No sexual experience	1.5505	320.12	37.78	64.07	1.586	1.591	1.601
73473	1	No sexual experience	1.5505	364.51	30.75	12.9	1.586	1.591	1.601
73473	2	No sexual experience	1.5505	359.27	26.73	22.48	1.586	1.591	2.37
73473	3	No sexual experience	5.71	733.26	122.12	21.84	2.66	2.83	11.83
73721	1	No sexual experience	1.5505	364.98	259.71	72.91	2.57	1.591	10.33
73721	2	No sexual experience	1.5505	158.95	238.54	113.17	1.73	1.591	1.601
73721	3	No sexual experience	1.5505	100.95	127.69	66.33	1.586	1.591	1.601
73967	1	Vaginal penetration	3.19	285.22	33.48	32.33	1.586	1.591	1.601
73967	2	Vaginal penetration	1.5505	282.27	118.11	61.41	1.586	1.591	1.601
73967	3	Vaginal penetration	3	1000.75	20.41	91.67	1.586	1.591	2.82
74131	1	No sexual experience	1.5505	44.2	145.7	135.42	1.586	1.591	1.601
74131	2	No sexual experience	1.65	187.76	400.13	207.68	2.02	2.29	6.78
74131	3	No sexual experience	1.5505	154.05	93.56	162.54	13.23	1.99	1.601
74402	1	No sexual experience	1.5505	1432.81	35.68	105.64	6.08	1.77	6.94
74402	2	No sexual experience	1.5505	1077.91	37.92	50.08	1.586	1.591	10.27
74402	3	No sexual experience	1.5505	219.72	79.48	69.97	1.586	1.591	1.94
74498	1	No sexual experience	4.36	1093.7	68.27	90.51	4.39	1.591	10.05
74498	2	No sexual experience	4.15	1355.9	89.7	66.79	2.24	3.41	15.57
74498	3	No sexual experience	1.5505	35.57	129.14	40.88	1.586	1.591	1.601
75716	1	No sexual experience	2.67	324.13	237.17	37.14	7.17	5.96	2.04
75716	2	No sexual experience	1.5505	125.32	154.45	18.86	1.586	2.59	1.601
75716	3	No sexual experience	3.2	1638.87	89.49	143.41	1.84	1.65	17.16
75957	1	Genital touching	4.18	302.05	26.33	67.98	1.586	1.591	1.601
75957	2	Genital touching	7.44	5728.07	357.37	167.78	5.57	19.7	20.08
75957	3	Genital touching	17.98	3113.57	1.804	449.29	1.586	6.58	218.36
77649	1	No sexual experience	1.5505	36.87	9.92	9.85	1.586	1.591	1.601
77649	2	No sexual experience	1.5505	110.99	90.02	73.42	2.01	1.591	1.601
77649	3	No sexual experience	1.5505	24.22	1.804	28.19	1.586	1.591	1.601
78126	1	Vaginal penetration	1.5505	275.21	40.14	45.49	1.586	1.591	1.601
78126	2	Vaginal penetration	1.5505	508.71	58.78	84.53	1.84	1.591	1.601
78126	3	Vaginal penetration	1.66	474.29	92.78	88.55	9.37	1.591	1.601
80285	1	No sexual experience	4.69	3308.16	35.81	227.26	1.586	8.82	101.44
80285	2	No sexual experience	5.18	1485.7	168.6	208.97	1.586	12.47	58.32
80285	3	No sexual experience	3.01	1671.48	49.78	34.99	1.586	11.76	127.59
80419	1	No sexual experience	9.18	153.95	12.56	18.14	6.05	1.591	1.601
80419	2	Genital touching	2.43	84.53	21.5	40.06	1.79	1.591	1.601
80419	3	Genital touching	12.68	609.71	85.55	43.72	4.88	1.75	3.65
82808	1	Vaginal penetration	1.5505	17.7	1.804	127.72	1.586	1.591	1.601
82808	2	Vaginal penetration	1.5505	14.9	1.804	32.82	1.586	1.591	1.601
82808	3	Vaginal penetration	1.65	262.59	1.804	78.2	1.586	1.591	3.47
83291	1	Vaginal penetration	5.06	8414.48	33.33	201.25	8.33	5.23	14.64
83291	2	Vaginal penetration	1.5505	1417.09	140.95	141.48	5.84	7.96	4.55
83291	3	Vaginal penetration	1.5505	1748.02	25.55	8.63	3.11	3.26	8.41
83863	1	Vaginal penetration	4.43	529.81	5.26	69.99	13.58	1.591	1.601
83863	2	Vaginal penetration	1.5505	397.54	4.44	65.6	7.06	1.591	1.64
83863	3	Vaginal penetration	8.39	788.18	10.4	123.88	2.46	1.591	3.32
84876	1	No sexual experience	1.5505	344.27	18.26	80.03	1.586	3.11	9.4
84876	2	Genital touching	1.5505	226.83	46.51	53.78	1.586	1.591	1.601
84876	3	Vaginal penetration	7.02	19347.95	124.33	1145.35	11.91	21.24	268.48
84886	1	No sexual experience	1.5505	172.11	167.66	66	1.586	1.591	1.601
84886	2	No sexual experience	1.5505	127	75.21	15.48	1.586	1.591	1.601
84886	3	No sexual experience	1.5505	31.04	87.76	39.79	1.586	1.591	1.601
85168	1	Vaginal penetration	16.35	887.81	9.09	247.48	2.46	10.11	10.23
85168	2	Vaginal penetration	1.85	47.45	5.26	25.89	5.54	1.591	1.601
85168	3	Vaginal penetration	1.5505	64.07	9.09	110.27	1.586	1.591	1.601
86032	1	Vaginal penetration	1.5505	618.61	307.35	163.24	3.76	1.591	1.601
86032	2	Vaginal penetration	1.5505	1173.42	910.92	190.46	4.28	1.591	1.601
86230	1	No sexual experience	1.5505	12.67	24.09	25.35	1.586	1.591	1.601
86230	2	Vaginal penetration	1.5505	211.89	311.97	259.34	13.93	1.591	1.601
86230	3	Vaginal penetration	3.73	748.61	63.53	191.52	1.73	1.591	7.36
86363	1	Vaginal penetration	1.5505	13.9	62.43	27.78	1.586	1.591	1.601
86363	2	Vaginal penetration	1.5505	45.88	165.74	115.92	3.25	1.591	1.601
86363	3	Vaginal penetration	2.79	2613.02	244.72	507.13	14.66	1.67	11.11
86626	1	No sexual experience	1.5505	61.59	4.38	26.22	1.7	1.591	1.601
86626	2	No sexual experience	1.5505	44.69	1.804	19.39	1.586	1.591	1.601
86626	3	No sexual experience	1.5505	115.76	6.69	47.79	2.33	1.591	1.67
87178	1	Vaginal penetration	17.32	3744.12	145.28	465.78	40.31	7.43	20.12
87178	2	Vaginal penetration	77.8	10020.34	29.48	322.03	110.98	15.32	329.81
87178	3	Vaginal penetration	4.3	292.02	13.35	32.74	24.88	1.591	1.601
87479	1	No sexual experience	6.45	495.32	147.05	64.18	10.02	2.53	9.39
87479	2	Genital touching	2.46	58	423.75	85.74	1.73	1.591	1.95
87479	3	Genital touching	8.08	995.33	223.66	260.5	2.62	5.44	40.77
88019	1	No sexual experience	4.68	2815.38	86.19	539.74	5.18	16.44	53.76
88019	2	No sexual experience	4.92	4580.13	190.3	451.26	5.61	85.58	343.44
88019	3	Genital touching	2.24	1547.87	66.41	124.63	3.54	2.47	23.05
88169	1	Vaginal penetration	1.5505	439.97	26.5	15.18	2.95	1.61	6.25
88169	2	Vaginal penetration	2.27	278.62	81.41	16.95	2.51	3.59	9.53
88169	3	Vaginal penetration	2.43	455.58	64.28	27.27	3.66	7.18	20.7
90491	1	No sexual experience	1.5505	12.12	1.804	6.51	1.586	1.591	1.601
90491	2	No sexual experience	1.93	141.36	26.78	51.91	2.06	2.14	3.1
90491	3	No sexual experience	4.68	437.44	79.84	127.63	3.61	13.82	8.45
90895	1	No sexual experience	8.72	2174.97	23.01	146.28	1.586	1.591	48.94
90895	2	No sexual experience	13.19	1343.94	13.94	89.79	1.586	1.591	13
90895	3	No sexual experience	7.12	620.1	1.804	91.76	1.586	1.591	11.38
91087	1	No sexual experience	12.49	1280.66	181.6	125.41	1.586	23.25	26.77
91087	2	No sexual experience	5.41	976.07	96.48	127.39	2.23	1.88	1.601
91087	3	No sexual experience	7.2	751.73	172.93	151.59	4.28	12.29	20.29
91328	1	Vaginal penetration	1.5505	531.61	1.804	64.94	1.586	1.591	4.34
91328	2	Vaginal penetration	1.5505	1318.09	181.59	231.79	1.586	3.82	9.8
91328	3	Vaginal penetration	15.49	1240.39	88.77	285.67	13.72	3.41	14.12
92354	1	Vaginal penetration	10.4	616.82	33.76	26.6	3.21	1.591	88.59
92354	2	Vaginal penetration	12.46	775.06	202.58	92.21	9.17	8.66	39.68
92354	3	Vaginal penetration	6.1	305.79	40.49	26.89	2.33	1.591	3.59
92715	1	Vaginal penetration	14.57	6441.97	152.15	153.93	4.47	23.8	152.79
92715	2	Vaginal penetration	33.9	2723.86	435.36	881.55	7.23	13.55	30.16
92715	3	Vaginal penetration	3.47	1831.14	68.67	140.32	3.26	24.82	21.58
94295	1	Vaginal penetration	1.5505	294.13	318.4	116.41	1.69	1.591	1.601
94295	2	Vaginal penetration	1.5505	1136.27	208.71	157.65	1.92	2.58	19.86
94295	3	Vaginal penetration	1.5505	914.44	285.25	288.63	2.07	7.76	7.38
95197	1	Genital touching	27.21	1234.34	1.804	1681.61	2.22	11	149.58
95197	2	Genital touching	1.5505	2.03	1.804	1.5955	1.586	1.591	1.601
95197	3	Vaginal penetration	1.5505	6.49	1.804	23.46	1.586	1.591	1.601
96830	1	Vaginal penetration	3.55	606.35	1.804	120.23	4.38	1.591	7.6
96830	2	Vaginal penetration	1.5505	122.31	132.67	111.77	1.586	1.591	5.25
96830	3	Vaginal penetration	4.32	324.63	1.804	90.33	1.586	3.62	20.93
99878	1	No sexual experience
99878	2	No sexual experience			1.804		1.586
99878	3	No sexual experience			1.804		1.586
