# Supplementary material for: Starting to have sexual intercourse is associated with increases in cervicovaginal immune mediators in young women: a prospective study and meta-analysis
Source: eLife. 2022 Oct 25;11:e78565. doi: 10.7554/eLife.78565 (PMC9596159; doi:10.7554/eLife.78565)
Supplement: Source code 1. — An R project which cleans the raw data, runs all of the models reported in the paper, and generates the figures and tables. [file elife-78565-code1.zip › ThikaPrePostSexManuscript/R/source_all.R]

# This script loads all packages and helper functions. 

library(tidyverse)
library(readxl)
library(here)
library(janitor)
library(gtsummary)
library(patchwork)
library(pander)
library(lmerTest)
library(lme4)
library(meta)
library(ggbeeswarm)
library(rmarkdown)

source(here::here("R/get_data.R"))
source(here::here("R/functions_style.R"))
source(here::here("R/functions_modeling.R"))
source(here::here("R/functions_data_cleaning.R"))
