# Supplementary material for: Starting to have sexual intercourse is associated with increases in cervicovaginal immune mediators in young women: a prospective study and meta-analysis
Source: eLife. 2022 Oct 25;11:e78565. doi: 10.7554/eLife.78565 (PMC9596159; doi:10.7554/eLife.78565)
Supplement: Source code 1. — An R project which cleans the raw data, runs all of the models reported in the paper, and generates the figures and tables. [file elife-78565-code1.zip › ThikaPrePostSexManuscript/R/tables.Rmd]

---
title: "Tables"
output: html_document
encoding: UTF8
---

```{r setup, include=FALSE}
knitr::opts_chunk$set(echo = FALSE)
source(here::here("R/source_all.R"))

d <- get_metadata(TRUE)
```

## Table 1: Demographics of eligible 

```{r, warning = FALSE}
d %>% 
    filter(EligibilityPrimary == "Eligible") %>% 
    select(Sex, Age, contains("AtEnrollment"), MenstrualPhase, Pregnant, BirthControl, 
        YChrom, Psa, Bv, Chlamydia, Hsv1, Hsv2) %>% 
    gtsummary::tbl_summary(by = "Sex") 
```

## Table 1: P-Values

Test for difference between pre- and post-first sex sample groups using linear or logistic mixed effects regression.

```{r, warning=FALSE, message = FALSE}
x <- d %>% 
    filter(EligibilityPrimary == "Eligible") %>% 
    mutate(PatientId == factor(PatientId))

get_p <- function(mod) {
    mod %>% 
        summary() %>% 
        .$coefficients %>% 
        .[rownames(.) %in% c("SexPost", "SexPre"), colnames(.) %in% c("Pr(>|t|)", "Pr(>|z|)")]
}

make_df <- function(model, name) {
    tibble(Comparison = name, PValue = get_p(model))
}

bind_rows(
    make_df(lmerTest::lmer(Age ~ Sex + (1|PatientId), data = x), "Age"), 
    make_df(lme4::glmer(Hsv1 ~ Sex + (1|PatientId), family = "binomial", data = mutate(x, Sex = relevel(Sex, ref = "Post"))), "Hsv1"), 
    make_df(lme4::glmer(BvN ~ Sex + (1|PatientId), family = "binomial", data = mutate(x, BvN = factor(ifelse(Bv == "Negative", "-", "Not -")))), "BVNeg"),
    make_df(lme4::glmer(BvI ~ Sex + (1|PatientId), family = "binomial", data = mutate(x, BvI = factor(ifelse(Bv == "Intermediate", "I", "Not I")))), "BVInt"),
    make_df(lme4::glmer(BvP ~ Sex + (1|PatientId), family = "binomial", data = mutate(x, BvP = factor(ifelse(Bv == "Positive", "+", "Not +")))), "BVPos"),
    make_df(lme4::glmer(PhaseL ~ Sex + (1|PatientId), family = "binomial", control=lme4::glmerControl(check.conv.singular = "ignore"), data = mutate(x, PhaseL = factor(ifelse(MenstrualPhase == "Luteal", "L", "Not L")))), "PhaseL"),
    make_df(lme4::glmer(PhaseF ~ Sex + (1|PatientId), family = "binomial", control=lme4::glmerControl(check.conv.singular = "ignore"), data = mutate(x, PhaseF = factor(ifelse(MenstrualPhase == "Follicular", "Follicular", "Not F")))), "PhaseF"),
    make_df(lme4::glmer(PhaseO ~ Sex + (1|PatientId), family = "binomial", data = mutate(x, PhaseO = factor(ifelse(MenstrualPhase == "Other", "O", "Not O")))), "PhaseO"), 
    make_df(lme4::glmer(factor(EducationAtEnrollment) ~ Sex + (1|PatientId), family = "binomial", data = x), "Education"), 
    make_df(lme4::glmer(factor(RegularIncomeAtEnrollment) ~ Sex + (1|PatientId), family = "binomial", data = x), "Income"), 
    make_df(lme4::glmer(factor(RuralUrbanAtEnrollment) ~ Sex + (1|PatientId), family = "binomial", data = x), "Rural urban"), 
    make_df(lme4::glmer(factor(MetalRoofAtEnrollment) ~ Sex + (1|PatientId), family = "binomial", data = x), "Roof"), 
) %>% 
    mutate(Rounded = round(PValue, 3)) %>% 
    pander::pander()
```

## Sample Exclusion diagram

```{r}
d %>% 
    group_by(EligibilityPrimary) %>% 
    count() %>% 
    pander::pander() 
```

## Pre/post-by Ptid

```{r}
d %>% 
    filter(EligibilityPrimary == "Eligible") %>% 
    group_by(PatientId) %>% 
    summarise(Visits = paste(Sex, collapse = " ")) %>% 
    group_by(Visits) %>% 
    count() %>% 
    arrange(desc(n)) %>% 
    rename(NumberOfParticipants = n) %>% 
    mutate(NumberOfSamples = NumberOfParticipants * (str_count(Visits, " ") + 1)) %>% 
    bind_rows(., 
        mutate(summarise(ungroup(.), 
            NumberOfParticipants = sum(NumberOfParticipants), NumberOfSamples = sum(NumberOfSamples)), Visits = "Total")) %>% 
    pander::pander() 
```

## Days since first sex

These statistics exclude samples that we inferred to be post-sex: 

```{r}
d %>% 
    filter(EligibilityPrimary == "Eligible") %>% 
    filter(SexSelfReport == "Post") %>% select(DaysSinceFirstSex) %>% 
    summarise(n = n(),
        q25 = quantile(DaysSinceFirstSex, 0.25), 
        median = median(DaysSinceFirstSex), 
        q75 = quantile(DaysSinceFirstSex, 0.75)) %>% 
    pander::pander() 
```

## Days before first sex 

These statistics include the samples we determined to be pre-first sex

```{r}
d %>% 
    filter(EligibilityPrimary == "Eligible") %>% 
    filter(Sex == "Pre") %>% 
    select(DaysSinceFirstSex) %>% 
    summarise(n = n(),
        na = sum(is.na(DaysSinceFirstSex)),
        q25 = quantile(DaysSinceFirstSex, 0.25, na.rm = TRUE), 
        median = median(DaysSinceFirstSex, na.rm = TRUE), 
        q75 = quantile(DaysSinceFirstSex, 0.75, na.rm = TRUE)) %>% 
    pander::pander() 
```

## STI and birth control inference 

```{r,warning=FALSE}
get_metadata(FALSE) %>% 
    group_by(Sex) %>% 
    summarise(Chlamydia = sum(str_count(Chlamydia, "Inferred")), 
        Gonorrhea = sum(str_count(Gonorrhea, "Inferred")), 
        Trichomonas = sum(str_count(Trichomonas, "Inferred")), 
        BirthControl = sum(str_count(BirthControl, "Inferred"), na.rm = TRUE)) %>% 
    pander::pander() 

```

Number of samples inferred negative

## Definition of post-first sex

```{r}
d %>%
    filter(EligibilityPrimary == "Eligible") %>% 
    group_by(SexSelfReport, Sex) %>% 
    summarise(Samples = n(), Participants = length(unique(PatientId))) %>% 
    pander::pander() 
```


```{r}
d %>%
    filter(EligibilityPrimary == "Eligible", SexSelfReport != Sex) %>% 
    select(PatientId, VisitMonth, SexSelfReport, Sex, Pregnant, YChrom, Psa, Chlamydia:Hsv2) %>% 
    arrange(PatientId, VisitMonth) %>% 
    mutate_all(as.character) %>% 
    mutate_all(function(x) case_when(x == "Negative" ~ "-", x == "Positive" ~ "+++", TRUE ~ x)) %>% 
    pander::pander() 
```

Note that some samples are negative for all the tests. In that case, these samples were categorized as post-first sex because an earlier sample (not included in this sub-study) tested positive.

## Percent detectable 

```{r}
d <- get_data()

d %>% 
    filter(EligibilityPrimary == "Eligible") %>% 
    group_by(Assay, Detectable) %>% 
    count() %>% 
    group_by(Assay) %>% 
    mutate(Percent = 100 * n / sum(n)) %>% 
    select(-n) %>% 
    spread(Detectable, Percent, fill = 0) %>% 
    select(Assay, Above, In, Below) %>% 
    arrange(Below, Above, In) %>% 
    pander::pander() 
```

## Adjustment for multiple comparisons

```{r}
get_models() %>% 
    filter(Model == "Univariate", ModelOutcome != "pg/mg protein") %>% 
    select(Assay, p.value, Adjusted, everything()) %>% 
    pander::pander() 
```

## Total protein

```{r}

tp <- get_metadata() %>% 
    mutate(TotalProtein = log2(TotalProtein))

lmerTest::lmer(TotalProtein ~ Sex + (1|PatientId), data = tp) %>% 
    summary()

```

## Meta-analysis adjustment for multiple comparisons

```{r}

get_metaanalysis() %>% 
    filter(Study == "Meta") %>% 
    pander::pander() 

```

## Days since first sex analysis 

Numbers of samples and ptids available for analysis of how concentrations change relative to date of first sex: 

```{r}
get_data() %>% 
    filter(EligibilityPrimary == "Eligible") %>% 
    filter(!is.na(DaysSinceFirstSex), DaysSinceFirstSex != 0) %>% 
    select(PatientId, SpId, Sex) %>% 
    unique() %>% 
    group_by(Sex) %>% 
    summarise(Ptids = length(unique(PatientId)), Samples = length(unique(SpId)))
```

Age at first sex by group (count of ptids not of samples because only one age per ptid not per sample): 
Simple t-test because only one sample per ptid

```{r}
 # age at first sex
age_at_first_sex <- get_metadata(remove_inferences = TRUE) %>% 
    filter(EligibilityPrimary == "Eligible") %>% 
    filter(!is.na(DaysSinceFirstSex), DaysSinceFirstSex != 0) %>% 
    group_by(PatientId) %>% 
    mutate(Category = case_when(all(Sex == "Pre") ~ "only pre", 
        all(Sex == "Post") ~ "only post", 
        TRUE ~ "mixed")) %>% 
    mutate(AgeAtFirstSex = Age - (DaysSinceFirstSex/365)) %>% 
    group_by(PatientId, Category) %>% 
    # collapse to one observation per person
    summarise(AgeAtFirstSex = mean(AgeAtFirstSex)) %>% 
    filter(Category != "only pre")

age_at_first_sex %>% 
    group_by(Category) %>% 
    summarise(median=median(AgeAtFirstSex), mean = mean(AgeAtFirstSex), 
        Ptids = length(unique(PatientId)), n = n())

t.test(AgeAtFirstSex ~ Category, data = age_at_first_sex) 
```

How many days after first sex were the post-first sex samples obtained? 
lmer because multiple samples per ptid for the only-post group

```{r}
days_since_first_sex <- get_metadata(remove_inferences = TRUE) %>% 
    filter(EligibilityPrimary == "Eligible") %>% 
    group_by(PatientId) %>% 
    mutate(Category = case_when(all(Sex == "Pre") ~ "only pre", 
        all(Sex == "Post") ~ "only post", 
        TRUE ~ "fully paired")) %>% 
    filter(Sex == "Post") %>% 
    filter(!is.na(DaysSinceFirstSex), DaysSinceFirstSex > 0) %>% 
    select(PatientId, Category, SpId, DaysSinceFirstSex)
    
days_since_first_sex %>%     
    group_by(Category) %>% 
    summarise(median=median(DaysSinceFirstSex), mean = mean(DaysSinceFirstSex), 
        Samples = length(unique(SpId)), Ptids = length(unique(PatientId)), n())

lmerTest::lmer(DaysSinceFirstSex ~ Category + (1|PatientId), data = days_since_first_sex) %>% 
    summary()

```

Concentration vs days since first sex with spline
```{r}
get_models_days_since_first_sex() %>% 
    pander::pander()
```

## All immune mediators linear, all logistic 

```{r}
d <- get_data() %>% 
    # recode "above" as "in"
    mutate(Detectable = ifelse(Detectable == "Below", "Below", "In"))

detectability <-  d %>% 
    filter(EligibilityPrimary == "Eligible") %>% 
    mutate(Detectable = factor(Detectable, levels = c("Below", "In"))) %>% 
    group_by(Assay) %>% 
    summarise(Detectable = 100*mean(Detectable == "In"))

all_linear <- d %>% 
    filter(EligibilityPrimary == "Eligible") %>% 
    mutate(Log2Concentration = log2(Concentration)) %>% 
    apply_model(univariate_model) %>% 
    filter(Coefficient == "SexPost") %>% 
    select(Assay, LinearValue = Value, LinearStdError = Std.Error, LinearPValue = p.value)

all_logistic <- d %>% 
    filter(EligibilityPrimary == "Eligible") %>% 
    mutate(Detectable = factor(Detectable, levels = c("Below", "In"))) %>% 
    # remove 100% detectable
    group_by(Assay) %>% 
    filter(mean(Detectable == "In") < 1) %>% 
    ungroup() %>% 
    apply_model(univariate_logistic_model, postprocessing = glmer_model_postprocessing) %>% 
    filter(Coefficient == "SexPost") %>% 
    select(Assay, LogisticValue = Value, LogisticStdError = Std.Error, LogisticPValue = p.value)

left_join(all_linear, all_logistic, by = "Assay") %>% 
    left_join(detectability, by = "Assay") %>% 
    arrange(Detectable) %>% 
    pander::pander()
```
